# Supplementary material for: Genome-wide identification of genes involved in beetle odoriferous defensive stink gland function recognizes Laccase2 as the phenoloxidase responsible for toxic para-benzoquinone synthesis
Source: PLoS Genet. 2025 Dec 15;21(12):e1011588. doi: 10.1371/journal.pgen.1011588 (PMC12716784; doi:10.1371/journal.pgen.1011588)
Supplement: S1 Table — The genes are listed by the iBeetle-number with genes also identified in transcriptomics analyses indicated in bold (color code respective to Fig 3). The morphological phenotype depiction is given in Fig 1 (color code respective to Fig 1I). In the GC-MS analysis, the analyzed substances were 2-Methyl-1,4-benzoquinone (MBQ) and 2-Ethyl-1,4-benzoquinone (EBQ), as well as 1-Pentadecene (1-C15) and 1-Heptadecene (1-C17). Column L (Venn Fig 2A) indicates the color code for extraction of the data to generate Fig 2A. The further analyzed gene laccase2 (iB_12548; Tc_010490) is indicated by italics and grey background. (XLSX) [file pgen.1011588.s004.xlsx]

## Sheet: S1_Table
Table S1:	Morphology and GC-MS analysis of stink gland volatile compounds in knock-down beetles of
	178 identified genes in 3rd phase of iBeetle
iB_#	Tc_#	morphol. gland phenotype (Fig.1)	abdominal glands				prothoracic glands				Venn Fig.2A
			MBQ%	EBQ%	1-C15%	1-C17%	MBQ%	EBQ%	1-C15%	1-C17%
iB_06455	Tc_012436	colorless	8.20099	14.7346	35.8014	26.4871	4.42426	7.10635	45.218	35.3818
iB_06635	Tc_001001	size dec.	44.5275	43.2398	49.5898	56.0136	30.5338	33.4781	62.225	66.0966
iB_07379	Tc_001313	less	78.3581	69.4537	116.202	182.151	148.194	143	169	332
iB_07536	Tc_006542	darker	23.2235	28.1289	28.6844	33.4014	79.9996	69.7392	111.709	56.5673
iB_07738	Tc_031704	size dec.	70.3357	72.7435	103.152	162.092	247.931	240.811	169.85	411.52
iB_07787	Tc_004104	irr. Size	29.855	26.9717	51.6567	73.1823	81.8225	81.1951	96.6048	68.3447
iB_07820	Tc_004888	melanized	27.812	30.2213	38.4526	53.2351	113.025	101.385	125.139	88.415
iB_07886	Tc_000385	irr. Size	53.4767	56.2908	127.608	424.338	367.881	322.345	156.468	323.396
iB_07950	Tc_001561	darker	0.858939	14.2791	54.195	21.2605	11.2369	15.3507	50.596	30.5488
iB_07976	Tc_003545	lighter	55.9021	58.9661	60.2941	46.7899	9.18169	10.8394	70.2815	72.8552
iB_08057	Tc_002414	less	0	1.9555	13.497	20.4547	49.2425	50.6791	73.5294	26.2481
iB_08160	Tc_008320	darker	52.6307	54.3164	111.808	313.991	211.364	211.743	149.732	252.659
iB_08263	Tc_010415	size dec.	32.8771	36.6542	55.208	114.909	64.0488	64.453	101.718	56.3458
iB_08565	Tc_014905	less	29.5123	32.6678	41.4387	46.5119	29.7469	46.1311	6.16853	39.3046
iB_08572	Tc_015824	lighter	78.2796	59.121	84.1067	38.9817	353.884	275.655	96.9445	115.07
iB_08877	Tc_031556	less	294.075	226.3	157.34	1082.36	415.631	391.485	156.346	273.29
iB_09271	Tc_006096	size dec.	34.7406	35.0967	67.263	67.2357	6.8438	6.36819	43.3104	40.6975
iB_10094	Tc_014560	irr. Size	18.6591	20.9202	42.7239	37.7305	15.4393	19.1342	34.6552	32.0897
iB_10258	Tc_009294	darker	14.2802	14.5207	18.6406	22.056	107.476	97.2126	28.1627	6.27446
iB_10282	Tc_009200	irr. Size	32.8869	29.6952	36.2966	29.1992	34.4708	26.26	59.5305	72.8452
iB_10307	Tc_033640	less	45.3772	47.9346	61.0247	65.2367	69.0518	69.4885	74.605	101.422
iB_10350	Tc_009870	size dec.	50.2497	49.4821	63.4512	68.6741	48.926	37.8055	87.5514	110.418
iB_10379	Tc_008830	less	11.9489	20.0707	82.5339	68.2063	71.0839	81.7894	110.697	147.261
iB_10398	Tc_033833	size dec.	66.9677	73.9084	136.37	400.995	163.597	193.657	143.224	200.338
iB_10399	Tc_010875	size dec.	42.886	44.9831	46.1082	40.9298	79.8372	66.4046	80.3447	92.5512
iB_10410	Tc_008670	less	53.6497	51.144	57.5858	63.7372	38.341	29.1308	52.4839	60.1909
iB_10416	Tc_008693	less	12.2169	9.16019	21.0123	9.23557	17.2615	12.3737	30.4944	25.9429
iB_10636	Tc_006130	less	17.9043	30.0312	87.7227	65.8699	6.40106	12.2526	53.6091	57.9973
iB_10818	Tc_012600	less	68.8216	70.2681	114.098	277.647	68.0223	71.8083	82.1502	96.7365
iB_10843	Tc_001560	less	17.3854	21.1037	44.2217	43.1574	39.0738	27.8517	51.1793	52.248
iB_12106	Tc_002985	less	6.12504	7.97578	28.2124	22.8387	37.5726	33.9907	51.5508	67.6789
iB_12119	Tc_003441	less	19.1258	20.7836	42.0625	29.5941	63.3523	62.64	68.2049	91.9113
iB_12122	Tc_003525	less	18.0757	24.2029	31.5555	28.5518	9.26433	9.03339	37.0941	42.1707
iB_12143	Tc_004593	lighter	27.817	43.6073	59.1985	47.3343	45.4132	74.9905	62.6321	69.0736
iB_12151	Tc_004701	less	22.0576	29.7566	38.2461	24.021	4.37155	7.29392	47.4037	55.6226
iB_12159	Tc_004875	less	24.6528	30.0496	62.2194	53.1181	13.5254	15.9079	52.5153	69.0383
iB_12160	Tc_004877	less	3.97186	5.80442	35.9494	28.1505	43.982	38.7841	46.2154	55.5489
iB_12164	Tc_004940	size dec.	20.4251	26.8299	33.639	25.207	52.4743	54.0865	41.0463	46.2139
iB_12171	Tc_005040	less	33.8973	42.5031	46.8086	37.1808	17.8006	17.2064	40.1732	42.5247
iB_12179	Tc_005125	less	18.7751	30.2588	45.2226	36.8399	25.3599	39.7477	59.5571	71.1286
iB_12227	Tc_006117	size dec.	97.5784	79.2677	96.3519	129.372	92.9696	104.208	103.995	148.308
iB_12410	Tc_008647	size dec.	0	4.4998	32.826	39.5142	0	0	41.3995	18.3789
iB_12420	Tc_008757	darker	5.12117	9.32744	40.5863	13.893	8.0827	11.463	38.7258	31.1763
iB_12424	Tc_008780	colorless	22.4287	42.573	82.9299	52.0688	0	0	51.5154	66.1368
iB_12502	Tc_009891	darker	27.0396	41.4557	45.2305	25.796	22.805	63.966	85.6038	64.7294
iB_12548	Tc_010490	darker	100.623	110.773	82.5557	51.501	60.3247	79.9912	137.497	183.469
iB_12567	Tc_010739	less	29.143	42.0485	47.3117	18.7331	65.6818	79.8569	109.96	138.136
iB_12594	Tc_011162	irr. Size	111.572	110.812	136.659	203.913	1384.26	1187.01	202.208	519.656
iB_12808	Tc_013415	less	6.39985	15.288	47.7544	30.753	0	0	75.6869	82.9793
iB_12904	Tc_014568	less	19.9955	30.2418	34.2646	8.32656	0	4.93125	44.1994	24.4316
iB_12930	Tc_014956	size dec.	8.28864	11.5329	32.658	9.03769	0	5.763	21.5014	11.338
iB_12934	Tc_014988	less	6.37128	9.89524	38.2874	11.76	5.15013	8.31534	34.039	18.6412
iB_12946	Tc_015183	darker	11.7785	23.5905	105.798	54.4385	14.7624	17.9862	60.058	43.5811
iB_12953	Tc_015294	lighter	7.20813	13.3192	72.753	31.5335	7.19809	11.7528	53.4028	24.6371
iB_12957	Tc_015339	less	9.35413	14.3535	73.5972	34.4326	15.6717	22.4058	86.7235	61.5571
iB_12988	Tc_015711	irr. Size	13.8705	20.2963	92.9561	54.9419	3.53014	18.7398	85.5588	61.8674
iB_12995	Tc_015806	darker	8.82526	14.4764	64.3935	25.7564	0	4.04394	52.3836	35.567
iB_12998	Tc_015831	less	10.1093	14.5706	52.3841	22.3701	11.7803	14.6997	49.7854	38.3226
iB_13213	Tc_031234	less	6.03731	9.86595	65.3399	29.5828	5.9449	7.39657	36.6488	15.9103
iB_13267	Tc_031901	size dec.	17.2468	31.6355	119.572	70.3378	0	4.87105	47.1729	27.4322
iB_13286	Tc_032059	less	9.31107	15.6066	64.4172	23.3222	0	5.55772	29.1349	14.9381
iB_13287	Tc_032061	size dec.	9.28944	13.8816	62.6212	30.7105	0	5.53501	55.0413	32.9673
iB_13384	Tc_033142	less	36.9942	58.0327	47.2127	12.7409	82.3035	100.112	90.6878	66.7616
iB_13393	Tc_033231	less	49.4848	71.9061	127.413	78.2866	28.9032	43.3366	64.4593	37.7213
iB_13397	Tc_033244	size dec.	33.9916	50.4769	109.584	43.7581	33.2214	50.868	71.0795	37.3135
iB_13400	Tc_033252	lighter	42.1785	62.509	94.6361	40.6992	42.8534	53.2471	66.0361	41.2173
iB_13404	Tc_033289	size dec.	17.1185	23.1055	39.867	18.3556	43.4785	41.2885	33.1426	22.5484
iB_13418	Tc_033437	size dec.	29.5244	51.871	128.279	65.9793	11.5902	21.3706	57.5496	34.2947
iB_13420	Tc_033443	size dec.	16.7768	28.5126	32.5768	9.6519	49.673	65.7615	75.3184	41.563
iB_13427	Tc_033511	less	14.1435	20.866	37.6062	18.0705	19.9914	22.9313	17.4983	4.34856
iB_13436	Tc_033565	less	33.0218	46.4059	42.0767	12.4577	19.0759	26.4574	41.7298	24.3898
iB_13442	Tc_033617	size dec.	34.2367	64.9792	89.9151	35.2726	37.5657	52.8536	79.8276	41.5718
iB_13443	Tc_033629	size dec.	7.50669	13.9389	47.2697	13.1806	13.1473	18.2573	37.8908	19.425
iB_13444	Tc_033633	size dec.	36.2597	62.1848	4.89666	23.8348	48.2745	59.228	78.3144	53.0342
iB_13446	Tc_033680	size dec.	48.4964	47.5584	99.0786	48.273	0	0	37.5954	27.5029
iB_13447	Tc_033682	less	16.0991	35.4769	70.7787	23.8323	22.3512	34.8623	73.9914	50.7985
iB_13455	Tc_033734	size dec.	24.4512	42.7949	99.3332	50.6707	26.5175	29.8445	88.8801	61.7229
iB_13462	Tc_033825	less	54.3226	100.26	122.671	50.178	9.48615	14.898	75.2629	52.6758
iB_13470	Tc_033891	less	135.023	108.105	121.266	191.92	700.203	601.283	153.139	233.898
iB_13474	Tc_033927	size dec.	12.7264	22.6421	60.2103	23.7714	34.5492	44.2812	98.6848	76.7552
iB_13476	Tc_033970	lighter	26.1734	42.0136	94.723	55.2608	14.8193	24.2244	86.2549	64.6171
iB_13479	Tc_034016	less	2.28678	4.01849	20.1726	7.34391	8.3415	10.2224	44.7856	23.28
iB_13480	Tc_034021	irr. Size	9.09996	11.383	65.7114	27.5318	5.62849	6.61428	89.844	45.4139
iB_13481	Tc_034049	darker	15.7748	27.6667	95.9602	41.4948	11.8978	15.3381	41.2318	21.0815
iB_13490	Tc_034143	less	38.5199	53.4623	116.249	60.4234	32.6396	39.1299	95.7883	64.7381
iB_13492	Tc_034186	less	18.1059	31.9115	85.5861	45.3133	0	4.10091	39.0659	24.4087
iB_13507	Tc_034300	size dec.	34	29	30	29	262.469	238	187	501
iB_13520	Tc_034418	lighter	10.5371	15.364	49.6231	22.7105	12.3642	12.8386	52.9664	36.7389
iB_13523	Tc_034433	irr. Size	17.6038	29.4657	47.2262	18.8797	5.36714	7.66348	39.1294	24.3925
iB_13525	Tc_034455	less	0	0	19.4792	6.05534	5.47679	6.95946	29.0549	19.9504
iB_13527	Tc_034461	size dec.	18.9915	38.2316	81.6474	28.7111	41.2144	44.607	96.1863	72.1146
iB_13531	Tc_034478	size dec.	4.19254	8.73132	44.906	12.2493	0	0	48.0308	30.4343
iB_13538	Tc_034552	size dec.	5.48031	13.1636	99.5298	2.50052	10.5541	16.7943	70.0687	50.5873
iB_13539	Tc_034560	less	5.48031	10.9484	42.112	12.1678	10.5541	16.7943	70.0687	50.5873
iB_13541	Tc_034598	less	45	52	142	491	122	137	166	336
iB_13546	Tc_034629	size dec.	6.14644	1.0536	37.4358	10.8825	20.5992	33.3267	119.614	89.6686
iB_13550	Tc_034643	less	43.1759	60.2051	127.153	68.4946	10.923	13.8388	42.7041	21.8438
iB_13552	Tc_034655	size dec.	0	1.71427	18.7711	6.27159	6.58241	8.56374	22.2393	12.9438
iB_13556	Tc_034670	darker	75.63	74.4106	106.189	170.538	386.057	392.781	179.978	384.247
iB_13558	Tc_034684	less	32.9462	48.8016	114.722	81.849	71.0728	95.0799	226.55	115.505
iB_13560	Tc_034694	darker	9.37752	9.84401	21.7202	5.06013	5.10982	4.87059	23.0896	16.9971
iB_13565	Tc_034733	less	2.13631	4.19109	32.3295	8.4576	16.7387	16.6598	59.6608	38.0764
iB_13568	Tc_034761	melanized	99.8371	84.2458	87.8285	130.159	115.499	125.698	72.9084	107.432
iB_13576	Tc_034847	less	26.1734	42.0136	94.723	55.2608	14.8193	24.2244	86.2549	64.6171
iB_13578	Tc_034897	size dec.	51.3222	69.529	98.042	153.863	92.4259	85.0312	28.8314	26.7166
iB_13585	Tc_035033	irr. Size	131.866	114.116	121.741	420.259	257.735	251.923	152.513	344.48
iB_13602	Tc_001666	lighter	11.8561	34.3601	46.5115	73.4731	66.7258	56.0345	78.036	31.4413
iB_13614	Tc_004281	less	24.9133	23	118	133	86	90	174	336
iB_13619	Tc_005085	less	132.447	115.265	133.208	269.841	176.005	181.621	187.111	436.114
iB_13626	Tc_005432	less	65.2054	47.2333	57.7657	48.2125	422.78	379.021	163.616	336.011
iB_13628	Tc_005475	darker	81.112	67.8467	100.156	160.038	338.21	308.76	95.7925	105.775
iB_13639	Tc_006626	irr. Size	61.3417	64.5651	112.65	152.766	582.027	566.022	185.723	420.006
iB_13656	Tc_011350	less	69.3701	67.1343	80.2532	68.7178	466.495	431.047	140.461	291.502
iB_13660	Tc_012397	darker	44	41	115	150	174.754	173.713	187.894	392.674
iB_13667	Tc_012635	less	13.7198	12.5758	116.639	166.821	192.779	192.419	166.219	260.218
iB_13673	Tc_013464	less	51.5953	52.4638	102.421	68.902	709.963	649.445	223.577	604.914
iB_13677	Tc_013821	less	72	32	69	41	321.364	283.141	145.416	191.414
iB_13680	Tc_014087	less	171.983	142.618	156.043	1459.15	166.499	202.706	209.999	666.102
iB_13692	Tc_030268	less	258.645	200.047	156.524	1160.27	156.522	146.055	148.272	247.39
iB_13694	Tc_030367	irr. Size	116.16	101.527	114.133	172.142	186.707	144.765	130.72	234.688
iB_13698	Tc_030961	less	33.0634	26.0694	86.0638	150.397	259.552	219.158	135.194	234.362
iB_13701	Tc_031342	darker	30.3227	30.6068	39.7508	53.623	12.1188	12.7958	64.5254	28.7899
iB_13704	Tc_032134	size dec.	63.4868	56.1606	94.3538	192.41	225.919	212.723	127.337	234.222
iB_13707	Tc_032365	size dec.	63.3802	47.4936	108.726	339.025	494.314	452.286	143.36	346.054
iB_13712	Tc_032843	less	43.7305	37.9095	93.5538	145.081	460.332	354.845	90.9876	111.838
iB_13723	Tc_033974	size dec.	64.0159	51.206	113.385	364.189	47.3566	38.2833	113.607	170.569
iB_13730	Tc_034797	less	28.2674	21.8175	88.2693	116.649	290.375	262.126	166.67	596.119
iB_13736	Tc_004248	less	15.4161	11.4157	85.921	144.746	141.86	114.36	113.099	201.541
iB_13739	Tc_034703	irr. Size	10.5216	8.67641	79.7881	108.403	179.959	141.359	94.0056	135.37
iB_13754	Tc_000145	less	3.56652	2.69008	39.0753	33.8136	126.156	109.853	92.2012	135.259
iB_13761	Tc_000233	less	10.7636	12.7762	39.1065	61.0157	39.3563	41.8975	102.371	56.793
iB_13815	Tc_001141	size dec.	98.2006	74.1054	112.257	331.902	146.129	124.509	115.61	199.473
iB_13821	Tc_001282	size dec.	5.2058	8.72529	26.5575	34.78	60.3888	60.5294	101.259	54.0473
iB_14407	Tc_010819	melanized	5.78552	9.10748	18.0917	9.51965	0	0	24.1588	21.2362
iB_14666	Tc_014799	melanized	2.99187	5.77033	46.031	27.88	0	3.83379	24.7285	22.8625
iB_14689	Tc_015027	melanized	9.28366	9.06491	48.6421	39.6042	6.40967	5.40597	42.367	38.4475
iB_14948	Tc_031796	less	6.57073	11.9268	36.3279	19.1821	33.7467	53.2078	60.5101	52.7006
iB_14954	Tc_031816	size dec.	15.3641	30.3001	58.0613	31.8729	32.6002	35.0847	43.564	41.4068
iB_14977	Tc_032119	less	7.03682	13.1912	34.9256	24.4704	18.0802	25.225	43.573	39.6805
iB_15009	Tc_032351	size dec.	24.1344	29.0192	50.7873	32.5099	29.1406	32.8941	57.9794	57.7763
iB_15044	Tc_032638	less	0	0	18.9041	6.88675	15.258	31.4283	120.989	92.2421
iB_15047	Tc_032680	less	26.0681	17.6834	92.3818	156.434	316.75	248.55	145.089	337.279
iB_15051	Tc_032701	less	2.79507	6.27936	37.2255	19.2919	21.5731	26.1713	34.6926	30.5202
iB_15097	Tc_033013	darker	12.9343	25.3658	63.4702	46.7058	20.1592	29.6466	62.2594	79.9702
iB_15098	Tc_033033	less	25.4306	44.1355	54.6315	47.9062	42.8575	75.9052	99.0581	38.0323
iB_15099	Tc_033038	less	10.9783	7.80028	45.4832	29.7196	257.718	210.749	141.361	316.81
iB_15103	Tc_033054	size dec.	25.958	20.9279	88.622	178.402	337.881	253.842	112.823	175.708
iB_15108	Tc_033099	darker	16.7428	23.0868	100.053	75.2892	32.3041	60.6406	106.045	111.487
iB_15160	Tc_033548	less	44.1822	81.5012	89.2878	49.9854	0	5.85533	42.6459	41.1728
iB_15169	Tc_033618	less	19.9065	30.5601	116.162	110.864	10.0449	15.8055	82.8568	75.6474
iB_15175	Tc_033669	size dec.	44.9122	35.3605	101.04	348.031	91.1679	75.2442	132.138	303.252
iB_15179	Tc_033697	size dec.	51.6772	64.2459	107.526	79.5885	94.2835	110.457	124.148	125.973
iB_15181	Tc_033706	lighter	18.7131	27.62	79.1121	52.5553	24.0876	31.2983	98.4127	99.8773
iB_15193	Tc_033767	size dec.	16.0817	29.3478	64.6862	33.5311	1.14086	23.0709	95.8586	100.938
iB_15264	Tc_034059	size dec.	27.5329	23.8368	96.5213	157.924	157.606	134.644	126.198	233.597
iB_15303	Tc_034372	less	44.0211	64.7332	88.2425	56.8086	82.7947	95.8418	93.6868	104.442
iB_15413	Tc_035015	less	45.4374	39.7847	106.706	258.834	317.088	271.437	155.836	420.614
iB_15423	Tc_002355	size dec.	10.9103	13.974	41.7148	28.7145	58.692	63.2609	66.5743	64.5994
iB_15460	Tc_004035	size dec.	14.5559	29.5041	58.3591	33.7191	54.9758	71.7348	77.3143	72.187
iB_15474	Tc_033089	less	11.9214	19.5612	40.8908	21.7019	96.8382	112.138	115.778	127.757
iB_15476	Tc_007783	less	21.7369	38.0914	48.7604	27.8871	34.5691	63.811	111.762	133.172
iB_15482	Tc_030990	less	17.5576	25.6475	76.0315	49.244	109.933	117.989	78.0885	69.2654
iB_15490	Tc_032467	less	10.0209	21.2238	80.6385	55.6034	41.4099	60.2261	71.7981	68.5162
iB_15493	Tc_032672	less	14.3083	30.0141	72.4183	47.6559	9.70048	22.1936	34.9293	32.825
iB_15516	Tc_003982	melanized	17.398	21.6237	59.3335	57.2649	0	5.94845	28.3352	35.2947
iB_15531	Tc_000135	less	7.65061	14.3917	6.36705	32.2367	45.1949	24.8661	44.8758	37.8681
iB_15626	Tc_013964	melanized	12.5934	11.8034	34.5808	49.3479	6.92954	11.9818	8.78045	12.7695
iB_15646	Tc_034192	melanized	6.67223	7.1964	47.8577	37.6883	0	4.14483	42.5042	53.8795
iB.15676	Tc_014148	less	8.24823	21.7112	119.013	71.3191	4.93671	9.21066	56.3337	51.8523
iB_15744	Tc_034027	less	3.15808	5.60542	58.5455	28.2833	0	3.59792	97.859	89.1232
iB_15758	Tc_031031	lighter	14.7233	20.919	91.2961	55.0279	45.6708	51.8919	98.1482	105.797
iB_15798	Tc_016343	less	4.5031	7.19112	107.646	75.0428	26.9939	31.5052	104.654	101.741
iB.15780	Tc_003508	lighter	67.1173	65.2576	107.15	212.075	149.212	148.477	131.917	246.364
iB_15842	Tc_035027	darker	15.2261	24.695	37.0427	17.9929	80.7325	83.0053	85.9625	95.2417
iB_15862	Tc_033874	darker	10.7339	15.5682	58.7879	34.8864	37.1859	46.495	68.4161	58.4797
iB_15886	Tc_033024	darker	31.1831	42.9632	78.8531	43.5012	0	5.35367	153.432	175.223
iB_15894	Tc_007245	darker	18.2038	18.5138	38.886	16.9107	4.39008	4.89005	40.6979	32.4723
iB_15895	Tc_012617	darker	14.4688	22.3593	106.998	72.7572	33.7397	31.2495	120.337	117.423
0	chemical not detected										GC-MS phenotypes (color code of Figure 2A)
1-50%	chemical strongly reduced									Reduction in benzoqinones and alkenes in all glands	40
51-85%	chemical reduced									Reduction only in benzoqinones in all glands	29
≥ 86%	chemical not reduced; wt=100%									Reduction in benzoqinones and alkenes in abdominal glands only	19
										Reduction only in benzoqinones in abdominal glands	22
italic: laccase2										Reduction in benzoqinones in all glands and reduction of alkenes only in abdominal glands	18
										Reduction in benzoqinones in all glands and reduction of alkenes only in thoracic glands	6
bold: also transciptomics detected										Reduction only in benzoqinones in thoracic glands	5
(color code respective Figure 3)										Reduction in benzoqinones and alkenes in thoracic glands only	2
										Reduction only in alkenes in thoracic glands only	1
										Reduction only in alkenes in thoracic glands as well as alkenes and benzoquinones in abdominal glands	2

## Sheet: S1_Table copy
iB_#	Tc_#	morphol. gland phenotype (Fig.1)	abdominal glands				prothoracic glands				Venn Fig.2A
			MBQ%	EBQ%	1-C15%	1-C17%	MBQ%	EBQ%	1-C15%	1-C17%			40
iB_06455	Tc_012436	colorless	8.20099	14.7346	35.8014	26.4871	4.42426	7.10635	45.218	35.3818	1		18
iB_06635	Tc_001001	size dec.	44.5275	43.2398	49.5898	56.0136	30.5338	33.4781	62.225	66.0966	1		22
iB_07379	Tc_001313	less	78.3581	69.4537	116.202	182.151	148.194	143	169	332			19
iB_07536	Tc_006542	darker	23.2235	28.1289	28.6844	33.4014	79.9996	69.7392	111.709	56.5673	1		5
iB_07738	Tc_031704	size dec.	70.3357	72.7435	103.152	162.092	247.931	240.811	169.85	411.52			29
iB_07787	Tc_004104	irr. Size	29.855	26.9717	51.6567	73.1823	81.8225	81.1951	96.6048	68.3447	1		6
iB_07820	Tc_004888	melanized	27.812	30.2213	38.4526	53.2351	113.025	101.385	125.139	88.415	2		1
iB_07886	Tc_000385	irr. Size	53.4767	56.2908	127.608	424.338	367.881	322.345	156.468	323.396			2
iB_07950	Tc_001561	darker	0.858939	14.2791	54.195	21.2605	11.2369	15.3507	50.596	30.5488	2		2
iB_07976	Tc_003545	lighter	55.9021	58.9661	60.2941	46.7899	9.18169	10.8394	70.2815	72.8552	1
iB_08057	Tc_002414	less	0	1.9555	13.497	20.4547	49.2425	50.6791	73.5294	26.2481	2
iB_08160	Tc_008320	darker	52.6307	54.3164	111.808	313.991	211.364	211.743	149.732	252.659
iB_08263	Tc_010415	size dec.	32.8771	36.6542	55.208	114.909	64.0488	64.453	101.718	56.3458	2
iB_08565	Tc_014905	less	29.5123	32.6678	41.4387	46.5119	29.7469	46.1311	6.16853	39.3046	3
iB_08572	Tc_015824	lighter	78.2796	59.121	84.1067	38.9817	353.884	275.655	96.9445	115.07
iB_08877	Tc_031556	less	294.075	226.3	157.34	1082.36	415.631	391.485	156.346	273.29
iB_09271	Tc_006096	size dec.	34.7406	35.0967	67.263	67.2357	6.8438	6.36819	43.3104	40.6975	1
iB_10094	Tc_014560	irr. Size	18.6591	20.9202	42.7239	37.7305	15.4393	19.1342	34.6552	32.0897	4
iB_10258	Tc_009294	darker	14.2802	14.5207	18.6406	22.056	107.476	97.2126	28.1627	6.27446	1
iB_10282	Tc_009200	irr. Size	32.8869	29.6952	36.2966	29.1992	34.4708	26.26	59.5305	72.8452	3
iB_10307	Tc_033640	less	45.3772	47.9346	61.0247	65.2367	69.0518	69.4885	74.605	101.422	3
iB_10350	Tc_009870	size dec.	50.2497	49.4821	63.4512	68.6741	48.926	37.8055	87.5514	110.418	1
iB_10379	Tc_008830	less	11.9489	20.0707	82.5339	68.2063	71.0839	81.7894	110.697	147.261	4
iB_10398	Tc_033833	size dec.	66.9677	73.9084	136.37	400.995	163.597	193.657	143.224	200.338
iB_10399	Tc_010875	size dec.	42.886	44.9831	46.1082	40.9298	79.8372	66.4046	80.3447	92.5512	3
iB_10410	Tc_008670	less	53.6497	51.144	57.5858	63.7372	38.341	29.1308	52.4839	60.1909	2
iB_10416	Tc_008693	less	12.2169	9.16019	21.0123	9.23557	17.2615	12.3737	30.4944	25.9429	5
iB_10636	Tc_006130	less	17.9043	30.0312	87.7227	65.8699	6.40106	12.2526	53.6091	57.9973	2
iB_10818	Tc_012600	less	68.8216	70.2681	114.098	277.647	68.0223	71.8083	82.1502	96.7365
iB_10843	Tc_001560	less	17.3854	21.1037	44.2217	43.1574	39.0738	27.8517	51.1793	52.248	4
iB_12106	Tc_002985	less	6.12504	7.97578	28.2124	22.8387	37.5726	33.9907	51.5508	67.6789	5
iB_12119	Tc_003441	less	19.1258	20.7836	42.0625	29.5941	63.3523	62.64	68.2049	91.9113	4
iB_12122	Tc_003525	less	18.0757	24.2029	31.5555	28.5518	9.26433	9.03339	37.0941	42.1707	6
iB_12143	Tc_004593	lighter	27.817	43.6073	59.1985	47.3343	45.4132	74.9905	62.6321	69.0736	5
iB_12151	Tc_004701	less	22.0576	29.7566	38.2461	24.021	4.37155	7.29392	47.4037	55.6226	7
iB_12159	Tc_004875	less	24.6528	30.0496	62.2194	53.1181	13.5254	15.9079	52.5153	69.0383	3
iB_12160	Tc_004877	less	3.97186	5.80442	35.9494	28.1505	43.982	38.7841	46.2154	55.5489	8
iB_12164	Tc_004940	size dec.	20.4251	26.8299	33.639	25.207	52.4743	54.0865	41.0463	46.2139	2
iB_12171	Tc_005040	less	33.8973	42.5031	46.8086	37.1808	17.8006	17.2064	40.1732	42.5247	9
iB_12179	Tc_005125	less	18.7751	30.2588	45.2226	36.8399	25.3599	39.7477	59.5571	71.1286	6
iB_12227	Tc_006117	size dec.	97.5784	79.2677	96.3519	129.372	92.9696	104.208	103.995	148.308
iB_12410	Tc_008647	size dec.	0	4.4998	32.826	39.5142	0	0	41.3995	18.3789	10
iB_12420	Tc_008757	darker	5.12117	9.32744	40.5863	13.893	8.0827	11.463	38.7258	31.1763	11
iB_12424	Tc_008780	colorless	22.4287	42.573	82.9299	52.0688	0	0	51.5154	66.1368	4
iB_12502	Tc_009891	darker	27.0396	41.4557	45.2305	25.796	22.805	63.966	85.6038	64.7294	6
iB_12548	Tc_010490	darker	100.623	110.773	82.5557	51.501	60.3247	79.9912	137.497	183.469
iB_12567	Tc_010739	less	29.143	42.0485	47.3117	18.7331	65.6818	79.8569	109.96	138.136	7
iB_12594	Tc_011162	irr. Size	111.572	110.812	136.659	203.913	1384.26	1187.01	202.208	519.656
iB_12808	Tc_013415	less	6.39985	15.288	47.7544	30.753	0	0	75.6869	82.9793	7
iB_12904	Tc_014568	less	19.9955	30.2418	34.2646	8.32656	0	4.93125	44.1994	24.4316	12
iB_12930	Tc_014956	size dec.	8.28864	11.5329	32.658	9.03769	0	5.763	21.5014	11.338	13
iB_12934	Tc_014988	less	6.37128	9.89524	38.2874	11.76	5.15013	8.31534	34.039	18.6412	14
iB_12946	Tc_015183	darker	11.7785	23.5905	105.798	54.4385	14.7624	17.9862	60.058	43.5811	5
iB_12953	Tc_015294	lighter	7.20813	13.3192	72.753	31.5335	7.19809	11.7528	53.4028	24.6371	6
iB_12957	Tc_015339	less	9.35413	14.3535	73.5972	34.4326	15.6717	22.4058	86.7235	61.5571	7
iB_12988	Tc_015711	irr. Size	13.8705	20.2963	92.9561	54.9419	3.53014	18.7398	85.5588	61.8674	8
iB_12995	Tc_015806	darker	8.82526	14.4764	64.3935	25.7564	0	4.04394	52.3836	35.567	9
iB_12998	Tc_015831	less	10.1093	14.5706	52.3841	22.3701	11.7803	14.6997	49.7854	38.3226	15
iB_13213	Tc_031234	less	6.03731	9.86595	65.3399	29.5828	5.9449	7.39657	36.6488	15.9103	16
iB_13267	Tc_031901	size dec.	17.2468	31.6355	119.572	70.3378	0	4.87105	47.1729	27.4322	2
iB_13286	Tc_032059	less	9.31107	15.6066	64.4172	23.3222	0	5.55772	29.1349	14.9381	17
iB_13287	Tc_032061	size dec.	9.28944	13.8816	62.6212	30.7105	0	5.53501	55.0413	32.9673	10
iB_13384	Tc_033142	less	36.9942	58.0327	47.2127	12.7409	82.3035	100.112	90.6878	66.7616	8
iB_13393	Tc_033231	less	49.4848	71.9061	127.413	78.2866	28.9032	43.3366	64.4593	37.7213	3
iB_13397	Tc_033244	size dec.	33.9916	50.4769	109.584	43.7581	33.2214	50.868	71.0795	37.3135	11
iB_13400	Tc_033252	lighter	42.1785	62.509	94.6361	40.6992	42.8534	53.2471	66.0361	41.2173
iB_13404	Tc_033289	size dec.	17.1185	23.1055	39.867	18.3556	43.4785	41.2885	33.1426	22.5484	18
iB_13418	Tc_033437	size dec.	29.5244	51.871	128.279	65.9793	11.5902	21.3706	57.5496	34.2947	12
iB_13420	Tc_033443	size dec.	16.7768	28.5126	32.5768	9.6519	49.673	65.7615	75.3184	41.563	8
iB_13427	Tc_033511	less	14.1435	20.866	37.6062	18.0705	19.9914	22.9313	17.4983	4.34856	19
iB_13436	Tc_033565	less	33.0218	46.4059	42.0767	12.4577	19.0759	26.4574	41.7298	24.3898	20
iB_13442	Tc_033617	size dec.	34.2367	64.9792	89.9151	35.2726	37.5657	52.8536	79.8276	41.5718
iB_13443	Tc_033629	size dec.	7.50669	13.9389	47.2697	13.1806	13.1473	18.2573	37.8908	19.425	21
iB_13444	Tc_033633	size dec.	36.2597	62.1848	4.89666	23.8348	48.2745	59.228	78.3144	53.0342	9
iB_13446	Tc_033680	size dec.	48.4964	47.5584	99.0786	48.273	0	0	37.5954	27.5029	3
iB_13447	Tc_033682	less	16.0991	35.4769	70.7787	23.8323	22.3512	34.8623	73.9914	50.7985	13
iB_13455	Tc_033734	size dec.	24.4512	42.7949	99.3332	50.6707	26.5175	29.8445	88.8801	61.7229	14
iB_13462	Tc_033825	less	54.3226	100.26	122.671	50.178	9.48615	14.898	75.2629	52.6758	4
iB_13470	Tc_033891	less	135.023	108.105	121.266	191.92	700.203	601.283	153.139	233.898
iB_13474	Tc_033927	size dec.	12.7264	22.6421	60.2103	23.7714	34.5492	44.2812	98.6848	76.7552	9
iB_13476	Tc_033970	lighter	26.1734	42.0136	94.723	55.2608	14.8193	24.2244	86.2549	64.6171	15
iB_13479	Tc_034016	less	2.28678	4.01849	20.1726	7.34391	8.3415	10.2224	44.7856	23.28	22
iB_13480	Tc_034021	irr. Size	9.09996	11.383	65.7114	27.5318	5.62849	6.61428	89.844	45.4139	10
iB_13481	Tc_034049	darker	15.7748	27.6667	95.9602	41.4948	11.8978	15.3381	41.2318	21.0815	4
iB_13490	Tc_034143	less	38.5199	53.4623	116.249	60.4234	32.6396	39.1299	95.7883	64.7381	16
iB_13492	Tc_034186	less	18.1059	31.9115	85.5861	45.3133	0	4.10091	39.0659	24.4087	5
iB_13507	Tc_034300	size dec.	34	29	30	29	262.469	238	187	501	10
iB_13520	Tc_034418	lighter	10.5371	15.364	49.6231	22.7105	12.3642	12.8386	52.9664	36.7389	23
iB_13523	Tc_034433	irr. Size	17.6038	29.4657	47.2262	18.8797	5.36714	7.66348	39.1294	24.3925	24
iB_13525	Tc_034455	less	0	0	19.4792	6.05534	5.47679	6.95946	29.0549	19.9504	25
iB_13527	Tc_034461	size dec.	18.9915	38.2316	81.6474	28.7111	41.2144	44.607	96.1863	72.1146	17
iB_13531	Tc_034478	size dec.	4.19254	8.73132	44.906	12.2493	0	0	48.0308	30.4343	26
iB_13538	Tc_034552	size dec.	5.48031	13.1636	99.5298	2.50052	10.5541	16.7943	70.0687	50.5873	18
iB_13539	Tc_034560	less	5.48031	10.9484	42.112	12.1678	10.5541	16.7943	70.0687	50.5873	11
iB_13541	Tc_034598	less	45	52	142	491	122	137	166	336	5
iB_13546	Tc_034629	size dec.	6.14644	1.0536	37.4358	10.8825	20.5992	33.3267	119.614	89.6686	12
iB_13550	Tc_034643	less	43.1759	60.2051	127.153	68.4946	10.923	13.8388	42.7041	21.8438	1
iB_13552	Tc_034655	size dec.	0	1.71427	18.7711	6.27159	6.58241	8.56374	22.2393	12.9438	27
iB_13556	Tc_034670	darker	75.63	74.4106	106.189	170.538	386.057	392.781	179.978	384.247
iB_13558	Tc_034684	less	32.9462	48.8016	114.722	81.849	71.0728	95.0799	226.55	115.505	6
iB_13560	Tc_034694	darker	9.37752	9.84401	21.7202	5.06013	5.10982	4.87059	23.0896	16.9971	28
iB_13565	Tc_034733	less	2.13631	4.19109	32.3295	8.4576	16.7387	16.6598	59.6608	38.0764	29
iB_13568	Tc_034761	melanized	99.8371	84.2458	87.8285	130.159	115.499	125.698	72.9084	107.432
iB_13576	Tc_034847	less	26.1734	42.0136	94.723	55.2608	14.8193	24.2244	86.2549	64.6171	19
iB_13578	Tc_034897	size dec.	51.3222	69.529	98.042	153.863	92.4259	85.0312	28.8314	26.7166	1
iB_13585	Tc_035033	irr. Size	131.866	114.116	121.741	420.259	257.735	251.923	152.513	344.48
iB_13602	Tc_001666	lighter	11.8561	34.3601	46.5115	73.4731	66.7258	56.0345	78.036	31.4413
iB_13614	Tc_004281	less	24.9133	23	118	133	86	90	174	336	7
iB_13619	Tc_005085	less	132.447	115.265	133.208	269.841	176.005	181.621	187.111	436.114
iB_13626	Tc_005432	less	65.2054	47.2333	57.7657	48.2125	422.78	379.021	163.616	336.011
iB_13628	Tc_005475	darker	81.112	67.8467	100.156	160.038	338.21	308.76	95.7925	105.775
iB_13639	Tc_006626	irr. Size	61.3417	64.5651	112.65	152.766	582.027	566.022	185.723	420.006
iB_13656	Tc_011350	less	69.3701	67.1343	80.2532	68.7178	466.495	431.047	140.461	291.502
iB_13660	Tc_012397	darker	44	41	115	150	174.754	173.713	187.894	392.674	8
iB_13667	Tc_012635	less	13.7198	12.5758	116.639	166.821	192.779	192.419	166.219	260.218	9
iB_13673	Tc_013464	less	51.5953	52.4638	102.421	68.902	709.963	649.445	223.577	604.914
iB_13677	Tc_013821	less	72	32	69	41	321.364	283.141	145.416	191.414
iB_13680	Tc_014087	less	171.983	142.618	156.043	1459.15	166.499	202.706	209.999	666.102
iB_13692	Tc_030268	less	258.645	200.047	156.524	1160.27	156.522	146.055	148.272	247.39
iB_13694	Tc_030367	irr. Size	116.16	101.527	114.133	172.142	186.707	144.765	130.72	234.688
iB_13698	Tc_030961	less	33.0634	26.0694	86.0638	150.397	259.552	219.158	135.194	234.362	10
iB_13701	Tc_031342	darker	30.3227	30.6068	39.7508	53.623	12.1188	12.7958	64.5254	28.7899	20
iB_13704	Tc_032134	size dec.	63.4868	56.1606	94.3538	192.41	225.919	212.723	127.337	234.222
iB_13707	Tc_032365	size dec.	63.3802	47.4936	108.726	339.025	494.314	452.286	143.36	346.054
iB_13712	Tc_032843	less	43.7305	37.9095	93.5538	145.081	460.332	354.845	90.9876	111.838	11
iB_13723	Tc_033974	size dec.	64.0159	51.206	113.385	364.189	47.3566	38.2833	113.607	170.569	5
iB_13730	Tc_034797	less	28.2674	21.8175	88.2693	116.649	290.375	262.126	166.67	596.119	12
iB_13736	Tc_004248	less	15.4161	11.4157	85.921	144.746	141.86	114.36	113.099	201.541	13
iB_13739	Tc_034703	irr. Size	10.5216	8.67641	79.7881	108.403	179.959	141.359	94.0056	135.37	14
iB_13754	Tc_000145	less	3.56652	2.69008	39.0753	33.8136	126.156	109.853	92.2012	135.259	11
iB_13761	Tc_000233	less	10.7636	12.7762	39.1065	61.0157	39.3563	41.8975	102.371	56.793	13
iB_13815	Tc_001141	size dec.	98.2006	74.1054	112.257	331.902	146.129	124.509	115.61	199.473
iB_13821	Tc_001282	size dec.	5.2058	8.72529	26.5575	34.78	60.3888	60.5294	101.259	54.0473	12
iB_14407	Tc_010819	melanized	5.78552	9.10748	18.0917	9.51965	0	0	24.1588	21.2362	30
iB_14666	Tc_014799	melanized	2.99187	5.77033	46.031	27.88	0	3.83379	24.7285	22.8625	31
iB_14689	Tc_015027	melanized	9.28366	9.06491	48.6421	39.6042	6.40967	5.40597	42.367	38.4475	32
iB_14948	Tc_031796	less	6.57073	11.9268	36.3279	19.1821	33.7467	53.2078	60.5101	52.7006	14
iB_14954	Tc_031816	size dec.	15.3641	30.3001	58.0613	31.8729	32.6002	35.0847	43.564	41.4068	33
iB_14977	Tc_032119	less	7.03682	13.1912	34.9256	24.4704	18.0802	25.225	43.573	39.6805	34
iB_15009	Tc_032351	size dec.	24.1344	29.0192	50.7873	32.5099	29.1406	32.8941	57.9794	57.7763	15
iB_15044	Tc_032638	less	0	0	18.9041	6.88675	15.258	31.4283	120.989	92.2421	16
iB_15047	Tc_032680	less	26.0681	17.6834	92.3818	156.434	316.75	248.55	145.089	337.279	15
iB_15051	Tc_032701	less	2.79507	6.27936	37.2255	19.2919	21.5731	26.1713	34.6926	30.5202	35
iB_15097	Tc_033013	darker	12.9343	25.3658	63.4702	46.7058	20.1592	29.6466	62.2594	79.9702	21
iB_15098	Tc_033033	less	25.4306	44.1355	54.6315	47.9062	42.8575	75.9052	99.0581	38.0323	13
iB_15099	Tc_033038	less	10.9783	7.80028	45.4832	29.7196	257.718	210.749	141.361	316.81	14
iB_15103	Tc_033054	size dec.	25.958	20.9279	88.622	178.402	337.881	253.842	112.823	175.708	16
iB_15108	Tc_033099	darker	16.7428	23.0868	100.053	75.2892	32.3041	60.6406	106.045	111.487	17
iB_15160	Tc_033548	less	44.1822	81.5012	89.2878	49.9854	0	5.85533	42.6459	41.1728	2
iB_15169	Tc_033618	less	19.9065	30.5601	116.162	110.864	10.0449	15.8055	82.8568	75.6474	22
iB_15175	Tc_033669	size dec.	44.9122	35.3605	101.04	348.031	91.1679	75.2442	132.138	303.252	18
iB_15179	Tc_033697	size dec.	51.6772	64.2459	107.526	79.5885	94.2835	110.457	124.148	125.973
iB_15181	Tc_033706	lighter	18.7131	27.62	79.1121	52.5553	24.0876	31.2983	98.4127	99.8773	23
iB_15193	Tc_033767	size dec.	16.0817	29.3478	64.6862	33.5311	1.14086	23.0709	95.8586	100.938	24
iB_15264	Tc_034059	size dec.	27.5329	23.8368	96.5213	157.924	157.606	134.644	126.198	233.597	19
iB_15303	Tc_034372	less	44.0211	64.7332	88.2425	56.8086	82.7947	95.8418	93.6868	104.442
iB_15413	Tc_035015	less	45.4374	39.7847	106.706	258.834	317.088	271.437	155.836	420.614	20
iB_15423	Tc_002355	size dec.	10.9103	13.974	41.7148	28.7145	58.692	63.2609	66.5743	64.5994	15
iB_15460	Tc_004035	size dec.	14.5559	29.5041	58.3591	33.7191	54.9758	71.7348	77.3143	72.187	16
iB_15474	Tc_033089	less	11.9214	19.5612	40.8908	21.7019	96.8382	112.138	115.778	127.757	17
iB_15476	Tc_007783	less	21.7369	38.0914	48.7604	27.8871	34.5691	63.811	111.762	133.172	18
iB_15482	Tc_030990	less	17.5576	25.6475	76.0315	49.244	109.933	117.989	78.0885	69.2654	21
iB_15490	Tc_032467	less	10.0209	21.2238	80.6385	55.6034	41.4099	60.2261	71.7981	68.5162	22
iB_15493	Tc_032672	less	14.3083	30.0141	72.4183	47.6559	9.70048	22.1936	34.9293	32.825	36
iB_15516	Tc_003982	melanized	17.398	21.6237	59.3335	57.2649	0	5.94845	28.3352	35.2947	6
iB_15531	Tc_000135	less	7.65061	14.3917	6.36705	32.2367	45.1949	24.8661	44.8758	37.8681	37
iB_15626	Tc_013964	melanized	12.5934	11.8034	34.5808	49.3479	6.92954	11.9818	8.78045	12.7695	38
iB_15646	Tc_034192	melanized	6.67223	7.1964	47.8577	37.6883	0	4.14483	42.5042	53.8795	39
iB.15676	Tc_014148	less	8.24823	21.7112	119.013	71.3191	4.93671	9.21066	56.3337	51.8523	25
iB_15744	Tc_034027	less	3.15808	5.60542	58.5455	28.2833	0	3.59792	97.859	89.1232	17
iB_15758	Tc_031031	lighter	14.7233	20.919	91.2961	55.0279	45.6708	51.8919	98.1482	105.797	26
iB_15798	Tc_016343	less	4.5031	7.19112	107.646	75.0428	26.9939	31.5052	104.654	101.741	27
iB.15780	Tc_003508	lighter	67.1173	65.2576	107.15	212.075	149.212	148.477	131.917	246.364
iB_15842	Tc_035027	darker	15.2261	24.695	37.0427	17.9929	80.7325	83.0053	85.9625	95.2417	19
iB_15862	Tc_033874	darker	10.7339	15.5682	58.7879	34.8864	37.1859	46.495	68.4161	58.4797	18
iB_15886	Tc_033024	darker	31.1831	42.9632	78.8531	43.5012	0	5.35367	153.432	175.223	28
iB_15894	Tc_007245	darker	18.2038	18.5138	38.886	16.9107	4.39008	4.89005	40.6979	32.4723	40
iB_15895	Tc_012617	darker	14.4688	22.3593	106.998	72.7572	33.7397	31.2495	120.337	117.423	29
