# Supplementary material for: Genome-wide identification of genes involved in beetle odoriferous defensive stink gland function recognizes Laccase2 as the phenoloxidase responsible for toxic para-benzoquinone synthesis
Source: PLoS Genet. 2025 Dec 15;21(12):e1011588. doi: 10.1371/journal.pgen.1011588 (PMC12716784; doi:10.1371/journal.pgen.1011588)
Supplement: S2 Table — (XLSX) [file pgen.1011588.s005.xlsx]

## Sheet: 2020_Reads_Depths_log2FC_plus1
Table S2A: Stink gland transcriptomics re-analysis based on new gene set OGS3
Gene_ID	GeneLength	Anterior_abdomen	Anterior_abdomen_Depth	Female_abdominal_glands	Female_abdominal_glands_Depth	Female_prothoracic_glands	Female_prothoracic_glands_Depth	Male_abdominal_glands	Male_abdominal_glands_Depth	Male_prothoracic_glands	Male_prothoracic_glands_Depth	Prothoracic_glands_tar_mut	Prothoracic_glands_tar_mut_Depth	Female_abdominal_glands_LOGFC	Female_prothoracic_glands_LOGFC	Male_abdominal_glands_LOGFC	Male_prothoracic_glands_LOGFC	Prothoracic_glands_tar_mut_LOGFC
TC000001	458	138	11.4498	66	5.47598	77	6.38865	65	5.39301	116	9.62445	131	10.869	-1.06413	-0.841738	-1.08616	-0.250543	-0.0751015
TC000004	399	1	0.0952381	1	0.0952381	1	0.0952381	1	0.0952381	1	0.0952381	1	0.0952381	0	0	0	0	0
TC000005	822	1	0.0462287	1	0.0462287	2	0.0924574	1	0.0462287	2	0.0924574	4	0.184915	0	1	0	1	2
TC000006	576	1	0.0659722	1	0.0659722	1	0.0659722	1	0.0659722	1	0.0659722	1	0.0659722	0	0	0	0	0
TC000007	186	1	0.204301	1	0.204301	1	0.204301	1	0.204301	1	0.204301	4	0.817204	0	0	0	0	2
TC000008	948	1	0.0400844	1	0.0400844	1	0.0400844	6	0.240506	1	0.0400844	1	0.0400844	0	0	2.58496	0	0
TC000009	135	1	0.281481	1	0.281481	1	0.281481	1	0.281481	1	0.281481	1	0.281481	0	0	0	0	0
TC000011	1686	1	0.0225386	2	0.0450771	4	0.0901542	14	0.31554	1	0.0225386	4	0.0901542	1	2	3.80735	0	2
TC000012	408	2	0.186275	11	1.02451	3	0.279412	3	0.279412	6	0.558824	1	0.0931373	2.45943	0.584963	0.584963	1.58496	-1
TC000013	1404	14	0.378917	14	0.378917	5	0.135328	9	0.24359	8	0.216524	78	2.11111	0	-1.48543	-0.63743	-0.807355	2.47805
TC000017	630	1	0.0603175	2	0.120635	1	0.0603175	2	0.120635	5	0.301587	2	0.120635	1	0	1	2.32193	1
TC000018	300	2	0.253333	1	0.126667	1	0.126667	2	0.253333	6	0.76	7	0.886667	-1	-1	0	1.58496	1.80735
TC000019	312	3	0.365385	3	0.365385	12	1.46154	8	0.974359	10	1.21795	12	1.46154	0	2	1.41504	1.73697	2
TC000020	939	82	3.31842	26	1.05218	30	1.21406	15	0.607029	26	1.05218	55	2.22577	-1.65711	-1.45066	-2.45066	-1.65711	-0.576192
TC000021	6072	1856	11.6153	807	5.0504	867	5.42589	1130	7.07181	1014	6.34585	1393	8.71772	-1.20156	-1.09809	-0.715874	-0.872139	-0.414001
TC000022	339	1	0.112094	1	0.112094	1	0.112094	1	0.112094	1	0.112094	1	0.112094	0	0	0	0	0
TC000024	1513	2190	55.0033	3227	81.0482	5519	138.613	9257	232.496	5661	142.18	4399	110.484	0.559263	1.33348	2.07961	1.37013	1.00624
TC000025	276	1	0.137681	1	0.137681	1	0.137681	1	0.137681	1	0.137681	1	0.137681	0	0	0	0	0
TC000026	2592	461	6.75849	370	5.42438	368	5.39506	345	5.05787	338	4.95525	380	5.57099	-0.317241	-0.325061	-0.41817	-0.447744	-0.278767
TC000027	1897	568	11.378	795	15.9251	598	11.9789	808	16.1856	537	10.757	638	12.7802	0.485064	0.0742546	0.508464	-0.0809688	0.167665
TC000028	1358	670	18.7482	437	12.2283	497	13.9072	458	12.8159	566	15.838	459	12.8439	-0.616528	-0.430915	-0.548813	-0.243359	-0.545667
TC000029	2229	940	16.0251	570	9.71736	181	3.08569	484	8.25123	246	4.19381	271	4.62001	-0.721699	-2.37667	-0.957654	-1.934	-1.79437
TC000030	850	2767	123.701	3311	148.021	4659	208.285	5538	247.581	5514	246.508	2839	126.92	0.258944	0.751698	1.00104	0.994777	0.0370602
TC000031	992	97	3.71573	96	3.67742	41	1.57056	64	2.45161	44	1.68548	52	1.99194	-0.0149503	-1.24236	-0.599913	-1.14048	-0.899473
TC000032	2914	806	10.5106	543	7.08099	432	5.63349	485	6.32464	443	5.77694	587	7.65477	-0.569828	-0.899749	-0.732795	-0.863473	-0.457419
TC000033	1870	4	0.0812834	4	0.0812834	1	0.0203209	6	0.121925	5	0.101604	15	0.304813	0	-2	0.584963	0.321928	1.90689
TC000035	481	99	7.82121	107	8.45322	86	6.79418	100	7.90021	103	8.13721	227	17.9335	0.11211	-0.203092	0.0144996	0.0571439	1.19719
TC000036	894	2	0.0850112	1	0.0425056	1	0.0425056	1	0.0425056	3	0.127517	1	0.0425056	-1	-1	-1	0.584963	-1
TC000037	186	1	0.204301	1	0.204301	1	0.204301	1	0.204301	1	0.204301	1	0.204301	0	0	0	0	0
TC000039	2250	1949	32.9164	2619	44.232	433	7.31289	868	14.6596	534	9.01867	748	12.6329	0.426282	-2.1703	-1.16697	-1.86782	-1.38162
TC000040	1849	2049	42.1103	1428	29.3478	1283	26.3678	1335	27.4365	1213	24.9292	1441	29.6149	-0.520924	-0.675399	-0.61808	-0.75634	-0.50785
TC000041	3184	1884	22.4849	1757	20.9692	1485	17.723	1350	16.1118	1765	21.0647	1609	19.2029	-0.100685	-0.343336	-0.48084	-0.0941308	-0.227635
TC000042	2443	970	15.088	816	12.6926	866	13.4703	739	11.4949	788	12.2571	807	12.5526	-0.249416	-0.163618	-0.39241	-0.299789	-0.265416
TC000043	966	10822	425.71	4447	174.934	5166	203.217	4472	175.917	5160	202.981	6604	259.785	-1.28306	-1.06685	-1.27498	-1.06852	-0.712555
TC000044	1509	183	4.60835	187	4.70908	109	2.74486	184	4.63353	168	4.23062	159	4.00398	0.0311946	-0.747516	0.00786212	-0.123382	-0.202817
TC000045	2096	1615	29.2796	1401	25.3998	1307	23.6956	1534	27.8111	1508	27.3397	1671	30.2948	-0.205077	-0.305275	-0.0742357	-0.0988977	0.0491776
TC000046	448	343	29.0938	186	15.7768	263	22.308	241	20.442	359	30.4509	296	25.1071	-0.882906	-0.383146	-0.509175	0.0657753	-0.212611
TC000047	814	1831	85.4767	1228	57.3268	963	44.9558	1319	61.5749	1195	55.7862	1251	58.4005	-0.576321	-0.927024	-0.473187	-0.615621	-0.54955
TC000048	2566	581	8.60405	208	3.08028	76	1.12549	111	1.6438	90	1.33281	85	1.25877	-1.48195	-2.93447	-2.38798	-2.69054	-2.773
TC000049	2246	474	8.01959	390	6.5984	236	3.99288	342	5.78629	381	6.44613	373	6.31077	-0.281413	-1.0061	-0.470891	-0.315096	-0.345711
TC000050	1343	2132	60.3246	2060	58.2874	2039	57.6932	2644	74.8116	2184	61.796	2070	58.5704	-0.0495631	-0.0643457	0.310515	0.0347654	-0.0425767
TC000051	1355	538	15.0878	643	18.0325	723	20.276	820	22.9963	857	24.0339	856	24.0059	0.257213	0.426389	0.608018	0.671689	0.670005
TC000052	1615	79	1.85882	39	0.917647	62	1.45882	62	1.45882	85	2	78	1.83529	-1.01838	-0.349584	-0.349584	0.10561	-0.0183785
TC000054	1061	1280	45.8435	1098	39.3252	1279	45.8077	1702	60.9576	1689	60.492	1985	71.0933	-0.221266	-0.00112755	0.411087	0.400026	0.632995
TC000055	1579	383	9.21723	169	4.06713	127	3.05636	118	2.83977	151	3.63395	222	5.34262	-1.18032	-1.59252	-1.69856	-1.3428	-0.786785
TC000056	1351	24543	690.329	18174	511.186	23061	648.644	20432	574.697	24677	694.098	23588	663.467	-0.433436	-0.0898565	-0.264481	0.00785541	-0.0572585
TC000057	1709	292	6.49269	300	6.67057	260	5.78116	382	8.49386	276	6.13692	308	6.84845	0.0389941	-0.167457	0.387604	-0.0813001	0.076962
TC000058	566	1753	117.693	1674	112.389	2814	188.926	2732	183.42	3013	202.286	2636	176.975	-0.0665265	0.682796	0.640131	0.781375	0.588524
TC000059	2272	162	2.70951	86	1.43838	97	1.62236	89	1.48856	85	1.42165	176	2.94366	-0.913585	-0.739937	-0.864117	-0.930459	0.119582
TC000060	1441	148	3.90285	141	3.71825	146	3.8501	135	3.56003	161	4.24566	122	3.21721	-0.069902	-0.0196288	-0.132638	0.121464	-0.278716
TC000062	976	25	0.973361	35	1.3627	28	1.09016	26	1.0123	44	1.71311	51	1.98566	0.485427	0.163499	0.0565835	0.815575	1.02857
TC000063	2412	349	5.49834	339	5.3408	416	6.5539	420	6.61692	400	6.30182	303	4.77363	-0.0419418	0.253356	0.267162	0.196773	-0.203909
TC000065	1966	471	9.10376	264	5.10275	201	3.88505	195	3.76907	223	4.31027	240	4.63886	-0.835189	-1.22853	-1.27225	-1.07868	-0.972693
TC000066	582	71	4.63574	93	6.07216	91	5.94158	188	12.2749	123	8.03093	119	7.76976	0.389412	0.358048	1.40484	0.792767	0.745071
TC000067	771	630	31.0506	35	1.72503	200	9.85733	94	4.63294	294	14.4903	1951	96.1582	-4.16993	-1.65535	-2.74462	-1.09954	1.63079
TC000068	1230	1133	35.0033	1	0.0308943	1	0.0308943	1	0.0308943	6	0.185366	7	0.21626	-10.1459	-10.1459	-10.1459	-7.56097	-7.33858
TC000069	2093	1915	34.7683	2703	49.075	3494	63.4362	3800	68.9919	3565	64.7253	3628	65.8691	0.497217	0.867535	0.988655	0.896558	0.92183
TC000070	2157	1621	28.5573	1390	24.4877	1368	24.1001	1354	23.8535	1391	24.5053	1551	27.3241	-0.221799	-0.244816	-0.259656	-0.220762	-0.0636854
TC000071	3828	119	1.1813	29	0.287879	13	0.129049	19	0.18861	29	0.287879	44	0.436782	-2.03684	-3.19438	-2.64689	-2.03684	-1.43539
TC000072	510	1	0.0745098	1	0.0745098	1	0.0745098	1	0.0745098	1	0.0745098	1	0.0745098	0	0	0	0	0
TC000073	940	3	0.121277	2	0.0808511	1	0.0404255	8	0.323404	3	0.121277	18	0.72766	-0.584963	-1.58496	1.41504	0	2.58496
TC000074	417	1	0.0911271	1	0.0911271	1	0.0911271	240	21.8705	1	0.0911271	1	0.0911271	0	0	7.90689	0	0
TC000075	4062	526	4.92073	186	1.74003	199	1.86164	357	3.33973	263	2.46036	231	2.161	-1.49976	-1.40229	-0.559139	-1	-1.18717
TC000076	10461	16	0.0581206	1	0.00363254	1	0.00363254	2	0.00726508	1	0.00363254	10	0.0363254	-4	-4	-3	-4	-0.678072
TC000077	4352	32	0.279412	1	0.00873162	2	0.0174632	12	0.104779	7	0.0611213	35	0.305607	-5	-4	-1.41504	-2.19265	0.129283
TC000078	2488	2082	31.799	2859	43.6664	2263	34.5635	2588	39.5273	2215	33.8304	2035	31.0812	0.457541	0.120267	0.313868	0.0893366	-0.0329413
TC000079	483	339	26.6708	184	14.4762	230	18.0952	153	12.0373	215	16.9151	262	20.6128	-0.88158	-0.559651	-1.14775	-0.656949	-0.371718
TC000080	857	60	2.66044	64	2.83781	44	1.95099	88	3.90198	53	2.35006	33	1.46324	0.0931094	-0.447459	0.552541	-0.17897	-0.862496
TC000081	1815	242	5.06667	290	6.07163	201	4.20826	435	9.10744	210	4.39669	167	3.49642	0.261046	-0.267812	0.846008	-0.204618	-0.535159
TC000082	743	586	29.9704	561	28.6918	581	29.7147	582	29.7658	553	28.2826	455	23.2705	-0.0628999	-0.0123625	-0.00988151	-0.0836212	-0.365034
TC000085	1990	854	16.3075	695	13.2714	668	12.7558	828	15.8111	804	15.3528	1134	21.6543	-0.297223	-0.354388	-0.0446053	-0.0870406	0.409113
TC000086	5754	671	4.43135	85	0.561349	73	0.482099	133	0.878345	93	0.614181	27	0.178311	-2.98078	-3.20034	-2.33489	-2.85101	-4.63528
TC000087	2468	1863	28.6848	237	3.64911	14826	228.277	522	8.03728	10577	162.855	16848	259.41	-2.97467	2.99243	-1.83551	2.50523	3.17688
TC000088	2828	171	2.29774	50	0.671853	60	0.806223	91	1.22277	54	0.725601	57	0.765912	-1.774	-1.51096	-0.910058	-1.66297	-1.58496
TC000089	575	7	0.462609	1	0.066087	2	0.132174	3	0.198261	2	0.132174	2	0.132174	-2.80735	-1.80735	-1.22239	-1.80735	-1.80735
TC000090	882	571	24.6009	746	32.1406	601	25.8934	660	28.4354	668	28.78	754	32.4853	0.385685	0.0738742	0.208975	0.226357	0.401074
TC000091	1946	1194	23.3155	2324	45.3813	2201	42.9794	3325	64.9281	2182	42.6084	1247	24.3505	0.960807	0.882356	1.47755	0.869848	0.0626586
TC000092	1315	370	10.692	247	7.13764	290	8.38023	279	8.06236	359	10.3741	346	9.99848	-0.583014	-0.351472	-0.40726	-0.0435414	-0.0967532
TC000093	1261	288	8.67883	229	6.90087	237	7.14195	218	6.56939	296	8.9199	270	8.1364	-0.330721	-0.281182	-0.401741	0.0395284	-0.0931094
TC000094	1015	372	13.9271	708	26.5064	678	25.3833	732	27.4049	673	25.1961	564	21.1153	0.928447	0.865983	0.976541	0.855304	0.600393
TC000095	1850	194	3.98486	280	5.75135	330	6.77838	445	9.14054	447	9.18162	358	7.35351	0.52937	0.766409	1.19775	1.20422	0.883903
TC000096	138	22	6.05797	14	3.85507	9	2.47826	11	3.02899	8	2.2029	11	3.02899	-0.652077	-1.28951	-1	-1.45943	-1
TC000097	2935	162	2.09744	98	1.26882	252	3.26269	214	2.7707	153	1.98092	225	2.91312	-0.72514	0.63743	0.401617	-0.0824622	0.473931
TC000098	1030	775	28.5922	580	21.3981	526	19.4058	872	32.1709	744	27.4485	531	19.5903	-0.418143	-0.559134	0.170132	-0.0588937	-0.545484
TC000100	2259	4335	72.9216	1944	32.7012	3065	51.5582	4965	83.5193	3673	61.7857	5198	87.4387	-1.157	-0.500145	0.195762	-0.239073	0.261925
TC000101	1629	388	9.05095	988	23.0473	873	20.3646	843	19.6648	838	19.5482	828	19.3149	1.34845	1.16993	1.11948	1.11089	1.09357
TC000102	1432	79030	2097.16	6277	166.568	1230	32.6397	1593	42.2723	1987	52.7277	1091	28.9511	-3.65425	-6.00567	-5.63258	-5.31374	-6.17868
TC000103	1662	1800	41.1552	738	16.8736	554	12.6667	706	16.142	627	14.3357	952	21.7665	-1.2863	-1.70004	-1.35026	-1.52146	-0.918963
TC000104	1832	950	19.7052	1009	20.929	1153	23.9159	1221	25.3264	1175	24.3723	1273	26.405	0.0869268	0.279393	0.362064	0.306661	0.422233
TC000105	1381	433	11.9146	1	0.0275163	1	0.0275163	9	0.247647	6	0.165098	1	0.0275163	-8.75822	-8.75822	-5.5883	-6.17326	-8.75822
TC000107	1834	660	13.675	1093	22.6467	635	13.157	664	13.7579	773	16.0164	421	8.72301	0.727755	-0.0557094	0.00871722	0.228002	-0.648646
TC000108	9598	1549	6.13274	897	3.55136	744	2.94561	894	3.53949	798	3.15941	1373	5.43592	-0.788157	-1.05796	-0.79299	-0.956876	-0.174006
TC000109	1906	276	5.50262	167	3.32949	177	3.52886	305	6.0808	229	4.56558	242	4.82476	-0.72482	-0.640919	0.144141	-0.269321	-0.189661
TC000110	2906	218	2.85065	33	0.431521	41	0.536132	166	2.17068	46	0.601514	100	1.30764	-2.72379	-2.41063	-0.393145	-2.24462	-1.12433
TC000111	824	4	0.184466	1	0.0461165	1	0.0461165	511	23.5655	3	0.13835	5	0.230583	-2	-2	6.99718	-0.415037	0.321928
TC000112	2049	445	8.25281	176	3.26403	158	2.93021	191	3.54222	165	3.06003	152	2.81894	-1.33823	-1.49388	-1.22023	-1.43134	-1.54973
TC000113	2210	248	4.26425	101	1.73665	121	2.08054	125	2.14932	135	2.32127	129	2.2181	-1.29598	-1.03533	-0.988412	-0.877381	-0.942969
TC000114	1386	61	1.67244	71	1.94661	66	1.80952	87	2.38528	73	2.00144	87	2.38528	0.21901	0.113657	0.512206	0.259087	0.512206
TC000115	1550	53	1.29935	132	3.23613	51	1.25032	107	2.62323	52	1.27484	71	1.74065	1.31647	-0.0554951	1.01355	-0.0274807	0.421827
TC000116	1006	31	1.17097	9	0.33996	29	1.09543	34	1.28429	39	1.47316	4	0.151093	-1.78427	-0.0962153	0.133267	0.331206	-2.9542
TC000117	2449	156	2.42058	118	1.83095	65	1.00857	76	1.17926	104	1.61372	170	2.63781	-0.402759	-1.26303	-1.03747	-0.584963	0.123989
TC000118	1705	11	0.245161	12	0.267449	10	0.222874	11	0.245161	1	0.0222874	4	0.0891496	0.125531	-0.137504	0	-3.45943	-1.45943
TC000119	12362	6	0.0184436	1	0.00307394	2	0.00614787	392	1.20498	1	0.00307394	4	0.0122957	-2.58496	-1.58496	6.02975	-2.58496	-0.584963
TC000120	354	1	0.107345	2	0.214689	1	0.107345	1	0.107345	1	0.107345	1	0.107345	1	0	0	0	0
TC000121	1457	15	0.391215	173	4.51201	59	1.53878	85	2.21688	86	2.24296	8	0.208648	3.52774	1.97575	2.5025	2.51937	-0.906891
TC000124	3708	370	3.7918	330	3.38188	265	2.71575	317	3.24865	267	2.73625	346	3.54585	-0.165059	-0.481533	-0.223042	-0.470686	-0.0967532
TC000125	1966	495	9.56765	423	8.17599	273	5.2767	399	7.71211	263	5.08342	316	6.10783	-0.226771	-0.858528	-0.31104	-0.912366	-0.647504
TC000126	877	89	3.85633	70	3.03307	64	2.77309	87	3.76967	96	4.15964	105	4.5496	-0.34645	-0.475733	-0.0327899	0.109229	0.238512
TC000127	707	45	2.41867	33	1.77369	21	1.12871	27	1.4512	32	1.71994	78	4.19236	-0.447459	-1.09954	-0.736966	-0.491853	0.793549
TC000128	511	24	1.78474	16	1.18982	22	1.63601	21	1.56164	26	1.93346	27	2.00783	-0.584963	-0.125531	-0.192645	0.115477	0.169925
TC000129	2309	266	4.37765	213	3.50541	162	2.66609	229	3.76873	163	2.68255	165	2.71546	-0.320573	-0.715432	-0.216079	-0.706554	-0.68896
TC000130	2130	46	0.820657	21	0.374648	39	0.695775	316	5.63756	36	0.642254	60	1.07042	-1.13124	-0.23816	2.78022	-0.353637	0.383329
TC000131	791	444	21.33	488	23.4437	783	37.6157	789	37.9039	760	36.5107	629	30.2174	0.136321	0.818453	0.829466	0.77544	0.5025
TC000132	4975	834	6.37025	618	4.7204	481	3.67397	623	4.75859	458	3.49829	601	4.59055	-0.432441	-0.79401	-0.420815	-0.8647	-0.472682
TC000133	2342	810	13.1426	650	10.5465	748	12.1366	817	13.2562	872	14.1486	629	10.2058	-0.317482	-0.114884	0.0124142	0.106406	-0.364862
TC000134	1464	1	0.0259563	1	0.0259563	1	0.0259563	1	0.0259563	1	0.0259563	1	0.0259563	0	0	0	0	0
TC000135	396	605	58.0556	448	42.9899	717	68.803	648	62.1818	770	73.8889	773	74.1768	-0.433436	0.245038	0.0990587	0.347923	0.353533
TC000136	1594	344	8.20075	278	6.62735	484	11.5383	339	8.08156	433	10.3225	419	9.98871	-0.307324	0.492598	-0.0211233	0.331958	0.284542
TC000137	2375	1960	31.36	1662	26.592	1660	26.56	1401	22.416	1665	26.64	2009	32.144	-0.237933	-0.23967	-0.484397	-0.235331	0.0356239
TC000138	1216	117	3.65625	116	3.625	159	4.96875	136	4.25	184	5.75	144	4.5	-0.0123837	0.442518	0.217098	0.653197	0.29956
TC000139	1306	705	20.513	803	23.3645	699	20.3384	820	23.8591	664	19.3201	737	21.4441	0.187777	-0.0123308	0.218001	-0.08644	0.0640414
TC000140	3799	51	0.510134	59	0.590155	36	0.360095	88	0.880232	24	0.240063	54	0.540142	0.210218	-0.5025	0.787006	-1.08746	0.0824622
TC000141	138	26	7.15942	20	5.50725	17	4.68116	14	3.85507	8	2.2029	19	5.23188	-0.378512	-0.612977	-0.893085	-1.70044	-0.452512
TC000142	963	2254	88.9429	4815	190	5137	202.706	6469	255.267	4651	183.529	4565	180.135	1.09505	1.18844	1.52106	1.04505	1.01813
TC000143	1085	3533	123.736	3530	123.631	3305	115.751	3377	118.273	3640	127.484	3509	122.896	-0.00122557	-0.0962435	-0.0651516	0.0430447	-0.0098338
TC000144	1536	1679	41.5378	1870	46.263	1881	46.5352	2199	54.4023	1914	47.3516	1996	49.3802	0.155436	0.163898	0.389245	0.188989	0.249509
TC000145	411	1	0.0924574	1	0.0924574	1	0.0924574	1	0.0924574	1	0.0924574	1	0.0924574	0	0	0	0	0
TC000146	822	1	0.0462287	1	0.0462287	5	0.231144	2	0.0924574	1	0.0462287	27	1.24818	0	2.32193	1	0	4.75489
TC000147	953	117	4.66527	8	0.318993	39	1.55509	59	2.35257	21	0.837356	56	2.23295	-3.87036	-1.58496	-0.987722	-2.47805	-1.06301
TC000148	1659	310	7.10066	298	6.8258	286	6.55093	547	12.5292	371	8.49789	374	8.56661	-0.0569559	-0.116253	0.819273	0.259151	0.27077
TC000149	702	2	0.108262	1	0.0541311	4	0.216524	10	0.541311	4	0.216524	7	0.378917	-1	1	2.32193	1	1.80735
TC000150	4001	494	4.69183	142	1.34866	257	2.44089	491	4.66333	345	3.27668	394	3.74206	-1.79862	-0.942743	-0.00878802	-0.517915	-0.326315
TC000151	1717	19	0.420501	5	0.110658	172	3.80664	5	0.110658	46	1.01805	351	7.7682	-1.926	3.17834	-1.926	1.27563	4.2074
TC000152	1697	733	16.4137	67	1.50029	2372	53.1149	94	2.10489	3752	84.0165	5428	121.546	-3.45158	1.69422	-2.96308	2.35577	2.88854
TC000153	1719	3545	78.3653	159	3.51483	4828	106.727	148	3.27167	7720	170.657	5107	112.895	-4.47869	0.44564	-4.58212	1.12282	0.52669
TC000155	501	1	0.0758483	1	0.0758483	1	0.0758483	131	9.93613	1	0.0758483	1	0.0758483	0	0	7.03342	0	0
TC000156	459	1	0.0827887	2	0.165577	4	0.331155	3	0.248366	4	0.331155	5	0.413943	1	2	1.58496	2	2.32193
TC000157	513	1	0.0740741	7	0.518519	13	0.962963	4	0.296296	6	0.444444	28	2.07407	2.80735	3.70044	2	2.58496	4.80735
TC000158	2166	777	13.6316	702	12.3158	562	9.85965	562	9.85965	623	10.9298	765	13.4211	-0.146444	-0.467344	-0.467344	-0.318682	-0.0224549
TC000159	1405	286	7.73523	190	5.13879	111	3.00214	142	3.84057	121	3.2726	204	5.51744	-0.590016	-1.36546	-1.01012	-1.24101	-0.487446
TC000160	1111	446	15.2547	761	26.0288	792	27.0891	945	32.3222	919	31.4329	878	30.0306	0.770853	0.828457	1.08327	1.04302	0.977177
TC000161	1081	1783	62.6772	3692	129.784	4444	156.218	3178	111.715	3771	132.561	2710	95.2636	1.0501	1.31755	0.833812	1.08064	0.603986
TC000162	2786	800	10.9117	668	9.11127	678	9.24767	761	10.3798	693	9.45226	886	12.0847	-0.260152	-0.238715	-0.0721035	-0.207145	0.147307
TC000163	2607	71	1.03491	106	1.54507	98	1.42846	120	1.74914	159	2.31761	249	3.62946	0.578173	0.464963	0.757143	1.16314	1.81025
TC000164	3224	1114	13.1303	1121	13.2128	952	11.2208	992	11.6923	1069	12.5999	1215	14.3207	0.00903705	-0.226716	-0.167337	-0.0594874	0.125207
TC000165	3192	3476	41.381	303	3.60714	218	2.59524	877	10.4405	335	3.9881	211	2.5119	-3.52004	-3.99503	-1.98678	-3.3752	-4.04211
TC000167	1325	1220	34.9887	3045	87.3283	2425	69.5472	3034	87.0128	2755	79.0113	2265	64.9585	1.31956	0.991104	1.31434	1.17517	0.89263
TC000168	534	117	8.32584	4	0.284644	10	0.71161	15	1.06742	4	0.284644	6	0.426966	-4.87036	-3.54844	-2.96347	-4.87036	-4.2854
TC000169	738	263	13.542	230	11.8428	335	17.2493	343	17.6612	400	20.5962	402	20.6992	-0.193429	0.349098	0.383146	0.604937	0.612133
TC000170	2047	745	13.83	633	11.7509	1320	24.5042	494	9.17049	1193	22.1466	1783	33.0992	-0.235035	0.825226	-0.592729	0.679282	1.25899
TC000171	639	2	0.118936	1	0.0594679	1	0.0594679	13	0.773083	3	0.178404	1	0.0594679	-1	-1	2.70044	0.584963	-1
TC000173	655	869	50.4153	39	2.2626	6	0.348092	487	28.2534	13	0.754198	14	0.812214	-4.47781	-7.17825	-0.835434	-6.06277	-5.95586
TC000174	739	68	3.49662	30	1.54263	108	5.55345	93	4.78214	64	3.29093	202	10.387	-1.18057	0.667425	0.451696	-0.0874628	1.57075
TC000175	2292	974	16.1483	67	1.11082	224	3.71379	59	0.978185	240	3.97906	235	3.89616	-3.86169	-2.12042	-4.04513	-2.02089	-2.05126
TC000176	2771	16	0.219415	4	0.0548538	8	0.109708	74	1.0148	10	0.137135	2	0.0274269	-2	-1	2.20945	-0.678072	-3
TC000177	2068	658	12.0909	1596	29.3269	557	10.235	1078	19.8085	586	10.7679	662	12.1644	1.2783	-0.24041	0.712198	-0.167187	0.00874363
TC000178	219	1	0.173516	1	0.173516	1	0.173516	63	10.9315	1	0.173516	1	0.173516	0	0	5.97728	0	0
TC000179	935	1003	40.7636	2338	95.0203	2129	86.5262	1984	80.6332	2248	91.3626	1772	72.0171	1.22095	1.08585	0.98409	1.16432	0.821057
TC000182	2404	2861	45.2238	2524	39.8968	1609	25.4334	2224	35.1547	1617	25.5599	2080	32.8785	-0.180808	-0.830355	-0.363363	-0.8232	-0.459936
TC000183	616	246	15.1753	269	16.5942	359	22.1461	304	18.7532	346	21.3442	313	19.3084	0.128948	0.545326	0.305413	0.492114	0.347504
TC000184	737	1708	88.0651	1911	98.5319	3205	165.251	2246	115.805	3745	193.094	2922	150.659	0.16202	0.908016	0.39505	1.13266	0.774648
TC000185	3511	4610	49.8946	3029	32.7833	2544	27.534	4610	49.8946	2862	30.9758	4469	48.3686	-0.605925	-0.857668	0	-0.687743	-0.0448147
TC000186	99	1	0.383838	1	0.383838	1	0.383838	1	0.383838	1	0.383838	1	0.383838	0	0	0	0	0
TC000187	3127	217	2.63703	13	0.157979	5	0.0607611	7	0.0850656	5	0.0607611	6	0.0729133	-4.06111	-5.43962	-4.9542	-5.43962	-5.17659
TC000188	2033	3673	68.6542	1466	27.4019	309	5.7757	618	11.5514	459	8.57944	355	6.63551	-1.32507	-3.57128	-2.57128	-3.00039	-3.37107
TC000191	957	1	0.0397074	245	9.72832	10	0.397074	316	12.5475	16	0.635319	21	0.833856	7.93664	3.32193	8.30378	4	4.39232
TC000192	4303	3255	28.7451	1627	14.3681	1437	12.6902	1716	15.1541	1610	14.218	2332	20.594	-1.00044	-1.1796	-0.923608	-1.0156	-0.48109
TC000193	1914	138	2.73981	165	3.27586	171	3.39498	168	3.33542	205	4.07001	211	4.18913	0.257798	0.309328	0.283793	0.570956	0.612575
TC000195	1309	198	5.7479	166	4.81895	140	4.06417	197	5.71887	195	5.66081	174	5.05118	-0.254317	-0.500074	-0.0073048	-0.0220263	-0.186413
TC000196	3791	521	5.22237	560	5.61329	386	3.86916	496	4.97178	426	4.27011	795	7.96887	0.104143	-0.432683	-0.0709433	-0.29043	0.609671
TC000202	1226	3	0.0929853	1	0.0309951	1	0.0309951	1	0.0309951	1	0.0309951	1	0.0309951	-1.58496	-1.58496	-1.58496	-1.58496	-1.58496
TC000203	1183	59	1.89518	1	0.0321217	1	0.0321217	1	0.0321217	1	0.0321217	1	0.0321217	-5.88264	-5.88264	-5.88264	-5.88264	-5.88264
TC000204	423	1	0.0898345	1	0.0898345	1	0.0898345	1	0.0898345	1	0.0898345	1	0.0898345	0	0	0	0	0
TC000208	3036	1478	18.4993	1298	16.2464	766	9.58762	735	9.1996	791	9.90053	1232	15.4203	-0.187356	-0.94823	-1.00783	-0.901897	-0.262644
TC000209	1913	356	7.07162	487	9.67381	380	7.54835	438	8.70047	499	9.91218	492	9.77313	0.452045	0.0941222	0.299054	0.487163	0.466781
TC000211	948	1	0.0400844	1	0.0400844	1	0.0400844	1	0.0400844	1	0.0400844	1	0.0400844	0	0	0	0	0
TC000212	324	1	0.117284	1	0.117284	1	0.117284	1	0.117284	1	0.117284	1	0.117284	0	0	0	0	0
TC000215	384	31	3.06771	18	1.78125	22	2.17708	22	2.17708	31	3.06771	10	0.989583	-0.784271	-0.494765	-0.494765	0	-1.63227
TC000216	3063	392	4.86321	171	2.12145	183	2.27032	295	3.65981	203	2.51845	322	3.99478	-1.19686	-1.09901	-0.410139	-0.949374	-0.283793
TC000217	1925	82	1.6187	165	3.25714	166	3.27688	322	6.35636	160	3.15844	163	3.21766	1.00877	1.01749	1.97336	0.964376	0.991176
TC000218	1208	2	0.0629139	9	0.283113	2	0.0629139	813	25.5745	3	0.0943709	3	0.0943709	2.16993	0	8.66711	0.584963	0.584963
TC000219	2472	1030	15.8333	1244	19.123	1581	24.3034	1339	20.5833	1335	20.5218	1617	24.8568	0.272342	0.618193	0.378512	0.374195	0.650675
TC000220	1883	576	11.624	984	19.8577	667	13.4604	535	10.7966	599	12.0882	944	19.0505	0.77259	0.211618	-0.10653	0.0564872	0.712718
TC000221	6649	2414	13.7964	2431	13.8935	2374	13.5678	1925	11.0017	2323	13.2763	2691	15.3795	0.0101242	-0.0241057	-0.326567	-0.0554365	0.156717
TC000222	5069	9903	74.2383	5	0.0374827	18	0.134938	10	0.0749655	16	0.119945	20	0.149931	-10.9517	-9.10372	-9.95172	-9.27365	-8.95172
TC000223	1573	1585	38.2899	5241	126.61	3953	95.4952	4683	113.13	3946	95.3261	4256	102.815	1.72536	1.31847	1.56295	1.31591	1.42502
TC000224	1299	1764	51.6028	1395	40.8083	1635	47.8291	1746	51.0762	1801	52.6851	1495	43.7336	-0.338585	-0.10956	-0.014797	0.0299476	-0.238705
TC000225	927	4900	200.863	1024	41.9763	275	11.2729	334	13.6915	378	15.4951	208	8.52643	-2.25857	-4.15528	-3.87486	-3.69632	-4.55813
TC000226	1845	15	0.308943	10	0.205962	5	0.102981	5	0.102981	2	0.0411924	3	0.0617886	-0.584963	-1.58496	-1.58496	-2.90689	-2.32193
TC000227	607	4459	279.147	2539	158.949	5295	331.483	4701	294.297	5263	329.479	3970	248.534	-0.81246	0.24791	0.0762475	0.239165	-0.167581
TC000228	2143	2396	42.4862	300	5.31965	52	0.922072	142	2.51797	75	1.32991	66	1.17032	-2.99759	-5.52597	-4.07667	-4.99759	-5.18202
TC000229	2015	2717	51.2387	2183	41.1682	1854	34.9638	2218	41.8283	2186	41.2248	2830	53.3697	-0.315702	-0.551373	-0.292755	-0.313721	0.0587875
TC000230	1377	228	6.29194	8	0.22077	24	0.662309	7	0.193174	33	0.910675	26	0.717502	-4.83289	-3.24793	-5.02554	-2.7885	-3.13245
TC000231	3476	921	10.0685	1277	13.9603	947	10.3527	1166	12.7468	1298	14.1899	457	4.99597	0.471485	0.0401633	0.340295	0.495017	-1.01101
TC000232	1084	4	0.140221	63	2.20849	1	0.0350554	10	0.350554	1	0.0350554	2	0.0701107	3.97728	-2	1.32193	-2	-1
TC000233	550	490	33.8545	448	30.9527	435	30.0545	519	35.8582	572	39.52	698	48.2255	-0.129283	-0.171766	0.0829528	0.223233	0.510445
TC000234	986	74	2.85193	63	2.42799	59	2.27383	465	17.9209	76	2.92901	86	3.3144	-0.232173	-0.32681	2.65163	0.0384741	0.216811
TC000235	1437	400	10.5776	293	7.74809	245	6.47878	345	9.12317	314	8.30341	369	9.75783	-0.449099	-0.707218	-0.213404	-0.349235	-0.116379
TC000236	1532	2	0.0496084	1	0.0248042	1	0.0248042	2	0.0496084	3	0.0744125	2	0.0496084	-1	-1	0	0.584963	0
TC000237	2116	2352	42.2382	887	15.9291	917	16.4679	1107	19.88	847	15.2108	1265	22.7174	-1.40688	-1.35889	-1.08723	-1.47345	-0.894751
TC000238	6670	2254	12.8414	2609	14.8639	5	0.0284858	4275	24.3553	7	0.0398801	5	0.0284858	0.211009	-8.81634	0.923437	-8.33092	-8.81634
TC000243	4162	638	5.82508	326	2.97645	355	3.24123	297	2.71168	306	2.79385	629	5.74291	-0.968684	-0.845737	-1.10309	-1.06002	-0.0204964
TC000244	5808	776	5.07713	1237	8.09332	1102	7.21006	1029	6.73244	1105	7.22968	1094	7.15771	0.672717	0.505996	0.407114	0.509918	0.495484
TC000245	2699	651	9.16562	701	9.86958	543	7.64505	765	10.7707	622	8.75732	680	9.57392	0.106757	-0.261705	0.232802	-0.065743	0.0628772
TC000246	1173	393	12.7315	168	5.44246	584	18.919	239	7.74254	628	20.3444	799	25.8841	-1.22607	0.571439	-0.717519	0.676235	1.02367
TC000247	1621	3559	83.4312	4951	116.063	7267	170.355	4824	113.086	8797	206.222	10877	254.982	0.476248	1.02989	0.438758	1.30554	1.61174
TC000248	1376	278	7.67733	686	18.9448	350	9.6657	332	9.1686	488	13.4767	261	7.20785	1.30312	0.33227	0.256098	0.811796	-0.0910351
TC000249	1452	1324	34.6501	962	25.1763	2485	65.0344	1460	38.2094	4054	106.096	2915	76.2879	-0.460794	0.908343	0.141065	1.61444	1.13859
TC000250	1126	79	2.66607	40	1.34991	121	4.08348	20	0.674956	106	3.57726	422	14.2416	-0.981853	0.615082	-1.98185	0.42414	2.41732
TC000255	475	226	18.08	216	17.28	444	35.52	282	22.56	450	36	276	22.08	-0.0652915	0.974237	0.319372	0.993602	0.288345
TC000256	670	1	0.0567164	1	0.0567164	1	0.0567164	356	20.191	1	0.0567164	1	0.0567164	0	0	8.47573	0	0
TC000258	1562	1090	26.5173	1192	28.9987	1850	45.0064	1981	48.1933	1904	46.3201	1927	46.8796	0.129056	0.763197	0.861901	0.804705	0.822028
TC000259	351	1	0.108262	1	0.108262	1	0.108262	1	0.108262	1	0.108262	1	0.108262	0	0	0	0	0
TC000260	570	1	0.0666667	1	0.0666667	1	0.0666667	1	0.0666667	1	0.0666667	1	0.0666667	0	0	0	0	0
TC000261	600	2	0.126667	1	0.0633333	1	0.0633333	1	0.0633333	1	0.0633333	1	0.0633333	-1	-1	-1	-1	-1
TC000262	261	1	0.145594	1	0.145594	1	0.145594	1	0.145594	1	0.145594	1	0.145594	0	0	0	0	0
TC000264	318	1	0.119497	1	0.119497	1	0.119497	1	0.119497	1	0.119497	1	0.119497	0	0	0	0	0
TC000267	1812	984	20.6358	1199	25.1446	1079	22.628	1393	29.213	1182	24.7881	943	19.7759	0.285101	0.132965	0.501465	0.2645	-0.0614005
TC000268	4013	1004	9.5071	750	7.10192	577	5.46374	663	6.2781	526	4.98081	665	6.29703	-0.420797	-0.799116	-0.598678	-0.932625	-0.594333
TC000269	1698	148	3.31213	576	12.8905	47	1.05183	210	4.69965	94	2.10365	160	3.58068	1.96047	-1.65486	0.504792	-0.654865	0.112475
TC000271	3057	603	7.49558	596	7.40857	613	7.61989	622	7.73176	585	7.27184	744	9.24828	-0.0168457	0.0237291	0.0447566	-0.0437214	0.303145
TC000272	868	945	41.371	759	33.2281	1529	66.9378	1312	57.4378	2236	97.8894	2659	116.408	-0.316214	0.694202	0.473381	1.24253	1.4925
TC000273	1550	35	0.858065	36	0.882581	36	0.882581	906	22.2116	63	1.54452	65	1.59355	0.040642	0.040642	4.69408	0.847997	0.893085
TC000274	2989	135	1.71629	10	0.127133	107	1.36032	17	0.216126	144	1.83071	111	1.41117	-3.75489	-0.335349	-2.98935	0.0931094	-0.2824
TC000275	3836	1113	11.0255	1061	10.5104	892	8.83629	1025	10.1538	990	9.80709	1218	12.0657	-0.0690289	-0.319338	-0.11883	-0.168953	0.130061
TC000276	692	105	5.7659	134	7.35838	128	7.0289	196	10.763	158	8.6763	189	10.3786	0.351844	0.285754	0.900464	0.589535	0.847997
TC000278	690	80	4.4058	104	5.72754	10	0.550725	27	1.48696	16	0.881159	21	1.15652	0.378512	-3	-1.56704	-2.32193	-1.92961
TC000280	264	1	0.143939	1	0.143939	1	0.143939	1	0.143939	1	0.143939	1	0.143939	0	0	0	0	0
TC000281	297	1	0.127946	1	0.127946	1	0.127946	1	0.127946	1	0.127946	1	0.127946	0	0	0	0	0
TC000282	1839	2822	58.3121	1070	22.1098	3486	72.0326	667	13.7825	4578	94.5971	3304	68.2719	-1.39911	0.304855	-2.08096	0.697999	0.227496
TC000283	339	1	0.112094	1	0.112094	1	0.112094	1	0.112094	1	0.112094	1	0.112094	0	0	0	0	0
TC000284	231	1	0.164502	1	0.164502	1	0.164502	1	0.164502	1	0.164502	1	0.164502	0	0	0	0	0
TC000286	457	21	1.74617	5	0.415755	2	0.166302	1	0.083151	3	0.249453	1	0.083151	-2.07039	-3.39232	-4.39232	-2.80735	-4.39232
TC000288	758	2120	106.28	1	0.0501319	3	0.150396	1	0.0501319	19	0.952507	10	0.501319	-11.0498	-9.46489	-11.0498	-6.80192	-7.72792
TC000289	867	10080	441.799	2	0.0876586	53	2.32295	3	0.131488	56	2.45444	9	0.394464	-12.2992	-7.57129	-11.7142	-7.49185	-10.1293
TC000290	768	1897	93.862	1	0.0494792	2	0.0989583	1	0.0494792	9	0.445312	3	0.148438	-10.8895	-9.8895	-10.8895	-7.71958	-9.30454
TC000291	1915	1524	30.2413	1	0.0198433	7	0.138903	1	0.0198433	11	0.218277	1	0.0198433	-10.5736	-7.76629	-10.5736	-7.11422	-10.5736
TC000292	702	3	0.162393	1	0.0541311	1	0.0541311	1	0.0541311	1	0.0541311	1	0.0541311	-1.58496	-1.58496	-1.58496	-1.58496	-1.58496
TC000293	852	132	5.88732	2	0.0892019	1	0.0446009	3	0.133803	1	0.0446009	1	0.0446009	-6.04439	-7.04439	-5.45943	-7.04439	-7.04439
TC000295	327	1	0.116208	1	0.116208	1	0.116208	1	0.116208	1	0.116208	1	0.116208	0	0	0	0	0
TC000296	2208	253	4.35417	493	8.4846	11	0.189312	49	0.843297	29	0.499094	24	0.413043	0.96245	-4.52356	-2.36828	-3.12501	-3.39803
TC000297	1350	581	16.3541	667	18.7748	710	19.9852	852	23.9822	807	22.7156	807	22.7156	0.199149	0.289281	0.552315	0.474031	0.474031
TC000301	4004	202	1.91708	110	1.04396	112	1.06294	123	1.16733	111	1.05345	102	0.968032	-0.876852	-0.850857	-0.715697	-0.863796	-0.985786
TC000302	2502	511	7.76099	36	0.546763	40	0.607514	76	1.15428	57	0.865707	74	1.1239	-3.82725	-3.67525	-2.74925	-3.16429	-2.78773
TC000303	2189	1910	33.1567	1376	23.8867	3766	65.376	1214	21.0745	3928	68.1882	4175	72.476	-0.473092	0.97946	-0.653804	1.04022	1.1282
TC000304	934	526	21.4004	472	19.2034	575	23.394	592	24.0857	648	26.364	579	23.5567	-0.156276	0.128499	0.170534	0.300931	0.138501
TC000305	3088	2	0.0246114	1	0.0123057	6	0.0738342	59	0.726036	3	0.0369171	55	0.676813	-1	1.58496	4.88264	0.584963	4.78136
TC000307	345	1	0.110145	1	0.110145	1	0.110145	1	0.110145	1	0.110145	1	0.110145	0	0	0	0	0
TC000308	5615	1874	12.6825	2006	13.5758	1588	10.7469	1929	13.0547	1619	10.9567	2581	17.4671	0.0982007	-0.23891	0.0417322	-0.211018	0.461809
TC000312	2697	190	2.67705	140	1.97256	99	1.39488	159	2.24027	126	1.77531	71	1.00037	-0.440573	-0.940499	-0.256973	-0.592576	-1.42011
TC000313	2087	417	7.59272	585	10.6517	512	9.32247	625	11.38	560	10.1965	1107	20.1562	0.488389	0.296096	0.583809	0.425379	1.40854
TC000314	2688	17	0.240327	7	0.0989583	6	0.0848214	8	0.113095	4	0.0565476	18	0.254464	-1.28011	-1.5025	-1.08746	-2.08746	0.0824622
TC000315	2455	3441	53.2619	566	8.7609	790	12.2281	845	13.0794	978	15.1381	1449	22.4285	-2.60395	-2.1229	-2.0258	-1.81492	-1.24777
TC000316	1645	551	12.7283	1507	34.8122	972	22.4535	374	8.63951	1326	30.631	1780	41.1185	1.45156	0.818904	-0.559014	1.26696	1.69175
TC000317	1596	603	14.3571	495	11.7857	854	20.3333	1198	28.5238	953	22.6905	1367	32.5476	-0.284729	0.502078	0.990398	0.660318	1.18078
TC000318	1721	2671	58.9762	4374	96.5787	2074	45.7943	2313	51.0715	2396	52.9041	3288	72.5997	0.711573	-0.364964	-0.207615	-0.156752	0.29983
TC000319	2140	3953	70.1935	8877	157.629	2627	46.6477	6495	115.332	2759	48.9916	1634	29.015	1.16712	-0.589532	0.716382	-0.518802	-1.27454
TC000321	2773	1067	14.6217	2109	28.9008	1919	26.2972	2474	33.9026	2050	28.0923	1749	23.9675	0.982999	0.846795	1.21329	0.942064	0.71297
TC000322	612	138	8.56863	226	14.0327	223	13.8464	287	17.8203	248	15.3987	268	16.6405	0.711655	0.692375	1.05638	0.845672	0.957565
TC000323	1380	328	9.03188	783	21.5609	617	16.9899	919	25.3058	841	23.158	723	19.9087	1.25532	0.911575	1.48637	1.35841	1.1403
TC000324	1804	671	14.1341	612	12.8914	673	14.1763	849	17.8836	627	13.2073	874	18.4102	-0.132781	0.00429374	0.339452	-0.0978473	0.381321
TC000325	2187	327	5.68176	208	3.61408	377	6.55053	832	14.4563	332	5.76863	233	4.04847	-0.652707	0.205274	1.34729	0.0218926	-0.488961
TC000326	1017	849	31.7227	152	5.67945	779	29.1072	270	10.0885	809	30.2281	924	34.5251	-2.48169	-0.124141	-1.65281	-0.0696249	0.122128
TC000327	570	24	1.6	41	2.73333	23	1.53333	67	4.46667	24	1.6	116	7.73333	0.77259	-0.0614005	1.48113	0	2.27302
TC000328	3548	500	5.35513	590	6.31905	745	7.97914	803	8.60034	657	7.03664	846	9.06088	0.238787	0.575312	0.683472	0.393965	0.75873
TC000331	2562	1040	15.4254	1700	25.2147	875	12.9781	1059	15.7073	980	14.5355	1211	17.9617	0.708951	-0.249229	0.0261191	-0.0857299	0.219615
TC000333	677	18	1.01034	15	0.84195	10	0.5613	270	15.1551	9	0.50517	12	0.67356	-0.263034	-0.847997	3.90689	-1	-0.584963
TC000334	1570	1162	28.1248	848	20.5248	3633	87.9325	1016	24.5911	3660	88.586	3689	89.2879	-0.454474	1.64455	-0.19371	1.65523	1.66662
TC000335	2654	1274	18.2411	1935	27.7054	1801	25.7867	1842	26.3738	1970	28.2065	2259	32.3444	0.602968	0.499433	0.531908	0.62883	0.826319
TC000338	511	347	25.8043	133	9.89041	185	13.7573	155	11.5264	261	19.409	144	10.7084	-1.38351	-0.90741	-1.16267	-0.410886	-1.26887
TC000340	498	1	0.0763052	1	0.0763052	1	0.0763052	1	0.0763052	1	0.0763052	1	0.0763052	0	0	0	0	0
TC000341	267	1	0.142322	1	0.142322	2	0.284644	1	0.142322	1	0.142322	1	0.142322	0	1	0	0	0
TC000342	222	1	0.171171	1	0.171171	1	0.171171	1	0.171171	1	0.171171	1	0.171171	0	0	0	0	0
TC000343	261	1	0.145594	1	0.145594	1	0.145594	1	0.145594	1	0.145594	1	0.145594	0	0	0	0	0
TC000344	216	1	0.175926	1	0.175926	1	0.175926	1	0.175926	1	0.175926	1	0.175926	0	0	0	0	0
TC000345	147	1	0.258503	1	0.258503	1	0.258503	1	0.258503	1	0.258503	1	0.258503	0	0	0	0	0
TC000348	171	1	0.222222	1	0.222222	1	0.222222	1	0.222222	1	0.222222	1	0.222222	0	0	0	0	0
TC000349	1412	1	0.0269122	24	0.645892	1	0.0269122	400	10.7649	8	0.215297	3	0.0807365	4.58496	0	8.64386	3	1.58496
TC000350	1245	74	2.25863	87	2.65542	79	2.41124	115	3.51004	95	2.8996	123	3.75422	0.23349	0.0943274	0.636037	0.360402	0.733061
TC000351	426	1	0.0892019	1	0.0892019	1	0.0892019	1	0.0892019	1	0.0892019	1	0.0892019	0	0	0	0	0
TC000352	216	23	4.0463	1	0.175926	1	0.175926	3	0.527778	6	1.05556	3	0.527778	-4.52356	-4.52356	-2.9386	-1.9386	-2.9386
TC000353	714	1	0.0532213	1	0.0532213	1	0.0532213	1	0.0532213	1	0.0532213	1	0.0532213	0	0	0	0	0
TC000354	420	4	0.361905	1	0.0904762	1	0.0904762	1	0.0904762	2	0.180952	2	0.180952	-2	-2	-2	-1	-1
TC000355	550	4714	325.695	2511	173.487	3299	227.931	2816	194.56	3675	253.909	3347	231.247	-0.90869	-0.514923	-0.743304	-0.359208	-0.494083
TC000356	3214	1114	13.1711	896	10.5937	771	9.11574	947	11.1966	735	8.69011	1089	12.8755	-0.314179	-0.530946	-0.234313	-0.599933	-0.0327453
TC000357	2142	1136	20.1531	1130	20.0467	3853	68.3539	1644	29.1653	4194	74.4034	2680	47.5444	-0.00764006	1.76202	0.533247	1.88436	1.23827
TC000358	6162	544	3.35475	179	1.10386	249	1.53554	241	1.48621	376	2.31873	230	1.41837	-1.60365	-1.12746	-1.17457	-0.532874	-1.24197
TC000359	699	706	38.3805	673	36.5866	770	41.8598	878	47.731	960	52.1888	730	39.6853	-0.0690617	0.12519	0.314553	0.443366	0.0482283
TC000360	1500	1221	30.932	1	0.0253333	7	0.177333	1	0.0253333	5	0.126667	1	0.0253333	-10.2538	-7.44649	-10.2538	-7.93192	-10.2538
TC000361	1899	3	0.0600316	885	17.7093	1	0.0200105	2	0.0400211	1	0.0200105	1	0.0200105	8.20457	-1.58496	-0.584963	-1.58496	-1.58496
TC000364	2320	1	0.0163793	49	0.802586	1	0.0163793	3	0.0491379	1	0.0163793	1	0.0163793	5.61471	0	1.58496	0	0
TC000365	1843	2133	43.9794	1681	34.6598	3196	65.8969	3086	63.6289	3847	79.3196	5089	104.928	-0.343564	0.583383	0.532854	0.85085	1.2545
TC000366	4005	1235	11.7179	991	9.40275	369	3.50112	766	7.26792	333	3.15955	539	5.11411	-0.317554	-1.74282	-0.689095	-1.89092	-1.19615
TC000368	2801	1	0.0135666	1	0.0135666	1	0.0135666	1	0.0135666	1	0.0135666	1	0.0135666	0	0	0	0	0
TC000369	719	58	3.06537	1	0.0528512	1	0.0528512	1	0.0528512	1	0.0528512	1	0.0528512	-5.85798	-5.85798	-5.85798	-5.85798	-5.85798
TC000370	660	10	0.575758	1	0.0575758	1	0.0575758	1	0.0575758	1	0.0575758	1	0.0575758	-3.32193	-3.32193	-3.32193	-3.32193	-3.32193
TC000371	1337	291	8.27076	478	13.5856	408	11.5961	408	11.5961	466	13.2446	546	15.5183	0.715991	0.48755	0.48755	0.679311	0.907882
TC000372	916	191	7.92358	244	10.1223	289	11.9891	297	12.321	312	12.9432	274	11.3668	0.353309	0.597497	0.63689	0.707973	0.520603
TC000373	2012	2491	47.0467	899	16.9791	952	17.9801	831	15.6948	1108	20.9264	1714	32.3718	-1.47033	-1.38769	-1.5838	-1.16877	-0.539358
TC000374	2505	103	1.56248	137	2.07824	31	0.470259	53	0.803992	30	0.45509	20	0.303393	0.411532	-1.7323	-0.95858	-1.77961	-2.36457
TC000375	1649	418	9.6325	720	16.5919	315	7.25894	449	10.3469	331	7.62765	347	7.99636	0.784494	-0.408151	0.103213	-0.336672	-0.268567
TC000376	440	276	23.8364	142	12.2636	154	13.3	120	10.3636	172	14.8545	134	11.5727	-0.958777	-0.841738	-1.20163	-0.68226	-1.04244
TC000377	2258	393	6.61382	144	2.42338	155	2.6085	164	2.75996	186	3.1302	246	4.13995	-1.44846	-1.34226	-1.26083	-1.07923	-0.675871
TC000378	1420	694	18.5718	489	13.0859	713	19.0803	666	17.8225	812	21.7296	583	15.6014	-0.505101	0.0389664	-0.0594135	0.226544	-0.25144
TC000379	771	1095	53.9689	3310	163.139	2484	122.428	2510	123.709	2643	130.265	2132	105.079	1.5959	1.18173	1.19676	1.27125	0.961277
TC000380	1749	346	7.51744	422	9.16867	561	12.1887	539	11.7107	634	13.7747	555	12.0583	0.286471	0.697229	0.639513	0.873711	0.681716
TC000382	4874	2682	20.9101	2271	17.7058	1199	9.34797	1890	14.7353	1258	9.80796	1678	13.0825	-0.239982	-1.16148	-0.504923	-1.09218	-0.676567
TC000383	1715	288	6.38134	436	9.66064	363	8.04315	385	8.53061	441	9.77143	363	8.04315	0.598259	0.333901	0.41879	0.61471	0.333901
TC000384	294	45	5.81633	87	11.2449	81	10.4694	90	11.6327	85	10.9864	89	11.5034	0.95109	0.847997	1	0.917538	0.98388
TC000385	4007	519	4.92189	213	2.01997	210	1.99151	254	2.40878	242	2.29498	331	3.13901	-1.28488	-1.30535	-1.03091	-1.10073	-0.648903
TC000388	2258	860	14.473	1068	17.9734	827	13.9176	932	15.6847	910	15.3144	1138	19.1515	0.312503	-0.0564493	0.115993	0.0815299	0.404092
TC000391	4852	243	1.90313	1371	10.7374	289	2.2634	377	2.9526	322	2.52185	368	2.88211	2.4962	0.250113	0.633608	0.406104	0.598749
TC000392	336	25	2.82738	186	21.0357	8	0.904762	4	0.452381	3	0.339286	6	0.678571	2.8953	-1.64386	-2.64386	-3.05889	-2.05889
TC000393	2629	1394	20.1491	8458	122.253	369	5.33359	263	3.80145	202	2.91974	399	5.76721	2.60109	-1.91754	-2.4061	-2.7868	-1.80477
TC000394	3008	52	0.656915	22	0.277926	19	0.240027	22	0.277926	13	0.164229	1	0.012633	-1.24101	-1.45251	-1.24101	-2	-5.70044
TC000395	1441	50	1.31853	50	1.31853	18	0.47467	396	10.4427	12	0.316447	12	0.316447	0	-1.47393	2.9855	-2.05889	-2.05889
TC000396	3925	48	0.464713	6	0.0580892	13	0.12586	77	0.745478	12	0.116178	14	0.135541	-3	-1.88452	0.681824	-2	-1.77761
TC000397	1008	7	0.263889	1	0.0376984	4	0.150794	7	0.263889	6	0.22619	2	0.0753968	-2.80735	-0.807355	0	-0.222392	-1.80735
TC000398	1011	8	0.300692	1	0.0375865	1	0.0375865	7	0.263106	1	0.0375865	1	0.0375865	-3	-3	-0.192645	-3	-3
TC000399	1686	330	7.43772	1	0.0225386	4	0.0901542	1	0.0225386	1	0.0225386	1	0.0225386	-8.36632	-6.36632	-8.36632	-8.36632	-8.36632
TC000400	345	1	0.110145	1	0.110145	1	0.110145	1	0.110145	2	0.22029	1	0.110145	0	0	0	1	0
TC000402	1487	145	3.70545	126	3.21991	119	3.04102	132	3.37323	153	3.90989	201	5.13652	-0.202629	-0.285091	-0.135515	0.0774788	0.471143
TC000403	1998	1363	25.9229	472	8.97698	2519	47.9089	469	8.91992	2045	38.8939	4638	88.2102	-1.52993	0.886066	-1.53913	0.585315	1.76672
TC000405	1229	323	9.98698	519	16.0472	460	14.2229	499	15.4288	521	16.109	466	14.4085	0.6842	0.5101	0.627506	0.689749	0.528796
TC000406	913	204	8.49069	322	13.402	248	10.322	286	11.9036	297	12.3614	219	9.11501	0.658492	0.281771	0.487446	0.541894	0.102362
TC000407	1213	364	11.4031	566	17.7312	510	15.9769	714	22.3677	648	20.3001	742	23.2448	0.636864	0.486559	0.971986	0.832055	1.02748
TC000408	2190	1929	33.4712	722	12.5279	920	15.9635	496	8.60639	1082	18.7744	957	16.6055	-1.41778	-1.06815	-1.95944	-0.834153	-1.01126
TC000411	1659	309	7.07776	1144	26.2037	726	16.6293	820	18.7824	869	19.9048	1777	40.7028	1.88841	1.23236	1.40802	1.49175	2.52376
TC000412	1877	898	18.1801	1065	21.561	1185	23.9904	1159	23.464	1173	23.7475	1154	23.3628	0.246066	0.4001	0.368093	0.385416	0.361856
TC000415	1921	1	0.0197814	5	0.0989068	7	0.13847	136	2.69027	3	0.0593441	9	0.178032	2.32193	2.80735	7.08746	1.58496	3.16993
TC000418	1484	2259	57.845	5049	129.287	2043	52.314	1662	42.558	1990	50.9569	2429	62.1981	1.16031	-0.144995	-0.442764	-0.182916	0.104678
TC000420	306	1	0.124183	1	0.124183	1	0.124183	1	0.124183	1	0.124183	1	0.124183	0	0	0	0	0
TC000421	801	1	0.0474407	1	0.0474407	1	0.0474407	1	0.0474407	1	0.0474407	1	0.0474407	0	0	0	0	0
TC000423	1304	300	8.74233	113	3.29294	323	9.41258	88	2.56442	471	13.7255	353	10.2868	-1.40864	0.106572	-1.76939	0.650765	0.234706
TC000424	672	1	0.0565476	15	0.848214	4	0.22619	1	0.0565476	5	0.282738	1	0.0565476	3.90689	2	0	2.32193	0
TC000425	3018	220	2.77005	67	0.843605	71	0.89397	134	1.68721	72	0.906561	108	1.35984	-1.71527	-1.63161	-0.715271	-1.61143	-1.02647
TC000426	405	1	0.0938272	1	0.0938272	1	0.0938272	1	0.0938272	1	0.0938272	1	0.0938272	0	0	0	0	0
TC000428	330	100	11.5152	5	0.575758	1	0.115152	8	0.921212	5	0.575758	5	0.575758	-4.32193	-6.64386	-3.64386	-4.32193	-4.32193
TC000429	821	30	1.38855	10	0.46285	2	0.09257	67	3.1011	2	0.09257	2	0.09257	-1.58496	-3.90689	1.1592	-3.90689	-3.90689
TC000430	4554	1609	13.426	876	7.30962	507	4.23057	691	5.76592	578	4.82301	886	7.39306	-0.877162	-1.66611	-1.21941	-1.47702	-0.860786
TC000431	774	3222	158.186	4144	203.452	520	25.5297	1214	59.6021	921	45.2171	472	23.1731	0.363068	-2.63137	-1.40819	-1.80668	-2.7711
TC000432	985	227	8.75736	470	18.132	290	11.1878	1223	47.1817	418	16.1259	252	9.72183	1.04997	0.353361	2.42966	0.880811	0.150731
TC000433	2064	484	8.91085	24	0.44186	52	0.957364	84	1.54651	50	0.920543	155	2.85368	-4.3339	-3.21842	-2.52655	-3.27501	-1.64274
TC000434	1111	958	32.7669	685	23.4293	948	32.4248	935	31.9802	1004	34.3402	1464	50.0738	-0.483922	-0.0151386	-0.0350593	0.0676617	0.611818
TC000435	689	191	10.5341	415	22.8882	1561	86.0929	754	41.5849	1291	71.2017	1956	107.878	1.11954	3.03083	1.98099	2.75684	3.35626
TC000437	477	1	0.0796646	2	0.159329	1	0.0796646	3	0.238994	4	0.318658	1	0.0796646	1	0	1.58496	2	0
TC000440	1763	697	15.0233	261	5.62564	257	5.53942	262	5.64719	283	6.09983	904	19.485	-1.41711	-1.43939	-1.41159	-1.30036	0.375164
TC000441	1765	41	0.88272	1	0.0215297	1	0.0215297	1	0.0215297	2	0.0430595	1	0.0215297	-5.35755	-5.35755	-5.35755	-4.35755	-5.35755
TC000442	725	5691	298.287	418	21.909	135	7.07586	1054	55.2441	346	18.1352	361	18.9214	-3.76711	-5.39765	-2.43281	-4.03984	-3.97861
TC000443	2030	5850	109.507	5923	110.874	5338	99.9232	5570	104.266	6086	113.925	6006	112.428	0.0178915	-0.132137	-0.0707593	0.0570577	0.0379679
TC000444	1981	557	10.6845	110	2.11005	750	14.3867	218	4.18173	1335	25.6083	2425	46.5169	-2.34017	0.429213	-1.35335	1.26109	2.12224
TC000445	769	3	0.148244	12	0.592978	14	0.691808	72	3.55787	15	0.741222	1	0.0494148	2	2.22239	4.58496	2.32193	-1.58496
TC000446	1142	128	4.25919	332	11.0473	2724	90.641	786	26.1541	2739	91.1401	324	10.7811	1.37504	4.41151	2.61839	4.41943	1.33985
TC000447	393	3	0.290076	1	0.0966921	1	0.0966921	1	0.0966921	1	0.0966921	1	0.0966921	-1.58496	-1.58496	-1.58496	-1.58496	-1.58496
TC000448	324	1	0.117284	1	0.117284	1	0.117284	1	0.117284	1	0.117284	1	0.117284	0	0	0	0	0
TC000449	2793	10548	143.51	99452	1353.09	10604	144.272	12269	166.925	10661	145.048	16677	226.898	3.23703	0.0076391	0.218048	0.0153733	0.66089
TC000450	1792	23	0.487723	7	0.148438	5	0.106027	829	17.5792	11	0.233259	15	0.31808	-1.71621	-2.20163	5.17167	-1.06413	-0.616671
TC000451	2615	373	5.42027	400	5.81262	233	3.38585	285	4.14149	282	4.0979	371	5.3912	0.100824	-0.678846	-0.388214	-0.40348	-0.00775644
TC000453	447	8832	750.819	5191	441.293	6297	535.315	4347	369.544	7205	612.506	6026	512.277	-0.766728	-0.488076	-1.02272	-0.293742	-0.551539
TC000454	354	1	0.107345	1	0.107345	1	0.107345	1	0.107345	1	0.107345	1	0.107345	0	0	0	0	0
TC000455	363	3	0.31405	1	0.104683	1	0.104683	1	0.104683	1	0.104683	1	0.104683	-1.58496	-1.58496	-1.58496	-1.58496	-1.58496
TC000456	2019	668	12.5726	364	6.85092	366	6.88856	406	7.64141	384	7.22734	413	7.77316	-0.87591	-0.868004	-0.718368	-0.798742	-0.693706
TC000457	3848	221	2.18243	142	1.40229	141	1.39241	146	1.44179	143	1.41216	283	2.7947	-0.638155	-0.648351	-0.598078	-0.628031	0.356756
TC000458	1600	909	21.5888	1239	29.4262	1170	27.7875	1445	34.3188	1151	27.3362	1193	28.3337	0.446824	0.364156	0.668717	0.340536	0.392242
TC000459	2527	2239	33.6692	1328	19.9699	3869	58.1805	1154	17.3534	3810	57.2932	5953	89.5188	-0.753599	0.789106	-0.956211	0.766936	1.41076
TC000460	2000	1	0.019	1	0.019	1	0.019	17	0.323	1	0.019	1	0.019	0	0	4.08746	0	0
TC000461	3470	170	1.86167	9	0.0985591	37	0.405187	44	0.481844	54	0.591354	39	0.427089	-4.23947	-2.19994	-1.94996	-1.6545	-2.12399
TC000462	1138	10533	351.717	4237	141.482	5409	180.617	3754	125.353	6073	202.789	5668	189.265	-1.3138	-0.961483	-1.48842	-0.794435	-0.894005
TC000463	1484	1002	25.6577	4433	113.513	1999	51.1873	2195	56.2062	2089	53.4919	2022	51.7763	2.1454	0.996396	1.13134	1.05993	1.0129
TC000465	210	1	0.180952	1	0.180952	1	0.180952	1	0.180952	1	0.180952	1	0.180952	0	0	0	0	0
TC000466	1255	636	19.2574	708	21.4375	759	22.9817	789	23.89	713	21.5888	724	21.9219	0.154723	0.255073	0.310999	0.164875	0.186963
TC000467	966	288	11.3292	358	14.0828	318	12.5093	534	21.0062	381	14.9876	390	15.3416	0.313891	0.142958	0.890771	0.403722	0.437405
TC000468	994	481	18.3883	869	33.2213	895	34.2153	1074	41.0584	911	34.827	800	30.5835	0.853319	0.895851	1.15889	0.921414	0.733963
TC000469	1744	538	11.7225	1228	26.7569	922	20.0894	1028	22.3991	1021	22.2466	1112	24.2294	1.19063	0.777161	0.934162	0.924305	1.04748
TC000470	1242	479	14.6554	1311	40.1111	100	3.05958	101	3.09018	91	2.78422	50	1.52979	1.45257	-2.26003	-2.24567	-2.39609	-3.26003
TC000471	183	1	0.20765	1	0.20765	1	0.20765	1	0.20765	1	0.20765	1	0.20765	0	0	0	0	0
TC000472	570	47	3.13333	1	0.0666667	4	0.266667	1	0.0666667	4	0.266667	1	0.0666667	-5.55459	-3.55459	-5.55459	-3.55459	-5.55459
TC000473	441	14	1.20635	1	0.0861678	1	0.0861678	1	0.0861678	1	0.0861678	1	0.0861678	-3.80735	-3.80735	-3.80735	-3.80735	-3.80735
TC000474	1503	3069	77.5928	2846	71.9548	490	12.3886	1063	26.8756	1069	27.0273	621	15.7006	-0.108833	-2.64691	-1.52963	-1.52151	-2.3051
TC000475	1128	124	4.1773	79	2.66135	90	3.03191	120	4.04255	122	4.10993	159	5.35638	-0.650416	-0.462343	-0.0473057	-0.023459	0.358687
TC000476	974	21683	845.949	21434	836.234	37478	1462.18	33169	1294.07	35746	1394.61	38738	1511.34	-0.0166633	0.78948	0.613271	0.721217	0.837185
TC000477	1497	401	10.179	292	7.41216	218	5.53373	261	6.62525	271	6.87909	288	7.31062	-0.457634	-0.879274	-0.619552	-0.565309	-0.477533
TC000478	2903	238	3.1154	197	2.57871	227	2.97141	262	3.42956	240	3.14158	329	4.30658	-0.272766	-0.0682693	0.138605	0.0120728	0.467126
TC000479	3300	1	0.0115152	3	0.0345455	1	0.0115152	14	0.161212	1	0.0115152	10	0.115152	1.58496	0	3.80735	0	3.32193
TC000480	2846	351	4.68658	149	1.98946	24	0.32045	109	1.45538	53	0.70766	10	0.133521	-1.23616	-3.87036	-1.68714	-2.72741	-5.1334
TC000481	2570	1233	18.2311	1609	23.7907	1050	15.5253	1134	16.7673	978	14.4607	1147	16.9595	0.383992	-0.231783	-0.120752	-0.334266	-0.104307
TC000482	1073	173	6.12675	230	8.14539	189	6.69338	227	8.03914	167	5.91426	275	9.73905	0.410862	0.127614	0.39192	-0.0509239	0.66866
TC000483	1101	5	0.17257	1	0.0345141	1	0.0345141	2	0.0690282	1	0.0345141	6	0.207084	-2.32193	-2.32193	-1.32193	-2.32193	0.263034
TC000487	2433	8872	138.568	2223	34.7201	3505	54.7431	3717	58.0543	4208	65.723	3584	55.977	-1.99675	-1.33984	-1.25512	-1.07612	-1.30769
TC000488	384	31	3.06771	21	2.07812	16	1.58333	27	2.67188	28	2.77083	46	4.55208	-0.561879	-0.954196	-0.199309	-0.146841	0.569366
TC000489	423	1	0.0898345	1	0.0898345	1	0.0898345	1	0.0898345	1	0.0898345	1	0.0898345	0	0	0	0	0
TC000490	312	1	0.121795	1	0.121795	1	0.121795	1	0.121795	1	0.121795	1	0.121795	0	0	0	0	0
TC000491	408	1	0.0931373	1	0.0931373	1	0.0931373	1	0.0931373	1	0.0931373	1	0.0931373	0	0	0	0	0
TC000492	1404	8	0.216524	43	1.16382	30	0.811966	26	0.703704	43	1.16382	29	0.7849	2.42626	1.90689	1.70044	2.42626	1.85798
TC000493	225	1	0.168889	1	0.168889	1	0.168889	1	0.168889	1	0.168889	1	0.168889	0	0	0	0	0
TC000494	1274	682	20.3422	400	11.9309	1132	33.7645	282	8.4113	1371	40.8932	1584	47.2465	-0.769772	0.73103	-1.27408	1.00738	1.21573
TC000495	1900	1264	25.28	492	9.84	1538	30.76	346	6.92	1695	33.9	1920	38.4	-1.36127	0.283059	-1.86915	0.423289	0.60311
TC000498	388	56	5.48454	1	0.0979381	9	0.881443	18	1.76289	17	1.66495	5	0.489691	-5.80735	-2.63743	-1.63743	-1.71989	-3.48543
TC000500	347	57	6.24207	65	7.11816	36	3.94236	153	16.755	97	10.6225	297	32.5245	0.189478	-0.662965	1.4245	0.767023	2.38143
TC000501	531	42	3.00565	44	3.14878	38	2.7194	74	5.29567	49	3.50659	30	2.14689	0.0671142	-0.14439	0.817136	0.222392	-0.485427
TC000502	1765	615	13.2408	290	6.24363	310	6.67422	274	5.89915	328	7.06176	407	8.76261	-1.08453	-0.988318	-1.16641	-0.906891	-0.595558
TC000504	2121	11	0.197077	131	2.34701	100	1.79161	86	1.54078	49	0.877888	165	2.95615	3.57399	3.18442	2.96683	2.15528	3.90689
TC000505	1901	939	18.7701	878	17.5508	1074	21.4687	931	18.6102	941	18.8101	1382	27.6255	-0.0969042	0.193797	-0.012344	0.00306957	0.557561
TC000506	2034	164	3.06391	148	2.765	172	3.21337	187	3.49361	139	2.59685	201	3.75516	-0.148099	0.0687128	0.189342	-0.238611	0.2935
TC000508	1536	237	5.86328	213	5.26953	284	7.02604	242	5.98698	351	8.68359	257	6.35807	-0.154034	0.261004	0.03012	0.566584	0.116881
TC000509	654	271	15.7462	186	10.8073	259	15.0489	288	16.7339	256	14.8746	312	18.1284	-0.54299	-0.0653408	0.087776	-0.082149	0.203253
TC000510	189	1	0.201058	1	0.201058	1	0.201058	1	0.201058	1	0.201058	1	0.201058	0	0	0	0	0
TC000511	1435	404	10.6983	448	11.8634	788	20.8669	1295	34.2927	716	18.9603	301	7.97073	0.149143	0.96384	1.68052	0.825604	-0.424592
TC000512	432	1	0.087963	1	0.087963	1	0.087963	1	0.087963	1	0.087963	1	0.087963	0	0	0	0	0
TC000513	264	1	0.143939	1	0.143939	1	0.143939	1	0.143939	1	0.143939	1	0.143939	0	0	0	0	0
TC000514	1024	593	22.0059	595	22.0801	461	17.1074	550	20.4102	551	20.4473	554	20.5586	0.00485756	-0.363265	-0.1086	-0.10598	-0.0981461
TC000515	857	10652	472.317	2	0.0886814	89	3.94632	2	0.0886814	74	3.28121	16	0.709452	-12.3788	-6.9031	-12.3788	-7.16938	-9.37884
TC000516	853	3596	160.197	1	0.0445487	25	1.11372	1	0.0445487	33	1.47011	1	0.0445487	-11.8122	-7.16832	-11.8122	-6.76778	-11.8122
TC000517	1109	542	18.5717	386	13.2263	285	9.76555	399	13.6718	1791	61.3688	219	7.50406	-0.489692	-0.927331	-0.441904	1.7244	-1.30736
TC000518	899	32	1.35261	6	0.253615	1	0.0422692	21	0.887653	8	0.338154	7	0.295884	-2.41504	-5	-0.607683	-2	-2.19265
TC000520	1098	959	33.1894	2654	91.8506	433	14.9854	540	18.6885	544	18.827	598	20.6958	1.46857	-1.14716	-0.828571	-0.817924	-0.681385
TC000521	2382	15	0.239295	23	0.366919	13	0.207389	10	0.15953	8	0.127624	1	0.015953	0.616671	-0.206451	-0.584963	-0.906891	-3.90689
TC000522	839	1238	56.0715	708	32.0667	657	29.7569	800	36.2336	867	39.2682	1150	52.0858	-0.80619	-0.914046	-0.629939	-0.513907	-0.106377
TC000523	1973	341	6.56766	7	0.13482	13	0.25038	14	0.26964	22	0.42372	26	0.50076	-5.60627	-4.71319	-4.60627	-3.9542	-3.71319
TC000524	1395	965	26.2867	4776	130.099	2466	67.1742	3395	92.4803	2535	69.0538	2315	63.0609	2.3072	1.35357	1.81481	1.39338	1.26241
TC000525	1267	443	13.2865	58	1.73954	63	1.8895	99	2.96922	57	1.70955	98	2.93923	-2.93318	-2.81388	-2.16181	-2.95827	-2.17645
TC000526	2086	2	0.0364334	1	0.0182167	1	0.0182167	987	17.9799	1	0.0182167	1	0.0182167	-1	-1	8.94691	-1	-1
TC000527	1060	25	0.896226	1	0.0358491	1	0.0358491	4	0.143396	1	0.0358491	1	0.0358491	-4.64386	-4.64386	-2.64386	-4.64386	-4.64386
TC000528	1670	263	5.98443	226	5.14251	216	4.91497	264	6.00719	264	6.00719	265	6.02994	-0.21874	-0.284031	0.00547513	0.00547513	0.0109296
TC000529	3858	823	8.10627	545	5.36807	415	4.08761	495	4.87558	461	4.54069	494	4.86573	-0.594636	-0.987781	-0.733464	-0.836126	-0.736381
TC000530	2403	359	5.67707	483	7.63795	517	8.17561	527	8.33375	540	8.53933	547	8.65002	0.428039	0.52618	0.553819	0.588976	0.607557
TC000531	2186	587	10.204	892	15.5059	875	15.2104	1144	19.8866	868	15.0887	818	14.2196	0.603683	0.575923	0.962655	0.564335	0.47874
TC000533	1127	1000	33.7178	627	21.1411	686	23.1304	749	25.2547	654	22.0515	861	29.0311	-0.673463	-0.54372	-0.416962	-0.612637	-0.215915
TC000534	2079	701	12.8129	285	5.20924	166	3.03415	238	4.35017	192	3.50938	397	7.25637	-1.29845	-2.07823	-1.55845	-1.86831	-0.820275
TC000537	1883	1678	33.863	2331	47.0409	2739	55.2746	2823	56.9697	2858	57.676	2550	51.4604	0.474206	0.706907	0.750486	0.768263	0.603755
TC000538	5075	1464	10.962	1319	9.87626	957	7.16571	1266	9.47941	1015	7.6	1896	14.1967	-0.150471	-0.613325	-0.209638	-0.528436	0.373043
TC000539	1605	373	8.83115	337	7.97882	378	8.94953	474	11.2224	413	9.77819	427	10.1097	-0.146427	0.0192106	0.345711	0.146966	0.19506
TC000540	1754	828	17.9384	979	21.2098	1043	22.5964	1024	22.1847	948	20.5382	1356	29.3774	0.241678	0.333036	0.306513	0.195256	0.711655
TC000541	1922	2377	46.9958	1828	36.1415	1570	31.0406	2578	50.9698	1721	34.026	2343	46.3236	-0.378876	-0.598377	0.11711	-0.465895	-0.0207849
TC000542	1243	1079	32.9863	2534	77.4674	11089	339.004	5613	171.596	10588	323.688	12687	387.857	1.23172	3.36136	2.37908	3.29466	3.55558
TC000543	3389	718	8.05075	45	0.504574	79	0.885807	145	1.62585	107	1.19976	50	0.560637	-3.99599	-3.18406	-2.30793	-2.74637	-3.84398
TC000544	3870	298	2.9261	555	5.44961	739	7.25633	795	7.8062	608	5.97003	65	0.638243	0.897175	1.31026	1.41564	1.02876	-2.1968
TC000545	972	12	0.469136	6	0.234568	27	1.05556	10	0.390947	13	0.50823	4	0.156379	-1	1.16993	-0.263034	0.115477	-1.58496
TC000546	1176	3	0.0969388	3	0.0969388	2	0.0646259	3	0.0969388	1	0.0323129	1	0.0323129	0	-0.584963	0	-1.58496	-1.58496
TC000547	1209	64	2.01158	106	3.33168	75	2.35732	146	4.58892	43	1.35153	21	0.66005	0.72792	0.228819	1.18982	-0.573735	-1.60768
TC000548	1001	1	0.037962	1	0.037962	1	0.037962	1	0.037962	1	0.037962	1	0.037962	0	0	0	0	0
TC000549	1405	3	0.0811388	2	0.0540925	5	0.135231	66	1.78505	7	0.189324	1	0.0270463	-0.584963	0.736966	4.45943	1.22239	-1.58496
TC000551	700	1	0.0542857	1	0.0542857	1	0.0542857	1	0.0542857	1	0.0542857	1	0.0542857	0	0	0	0	0
TC000552	698	1	0.0544413	1	0.0544413	1	0.0544413	1	0.0544413	1	0.0544413	1	0.0544413	0	0	0	0	0
TC000555	617	1	0.0615883	1	0.0615883	1	0.0615883	1	0.0615883	1	0.0615883	1	0.0615883	0	0	0	0	0
TC000556	626	1	0.0607029	1	0.0607029	1	0.0607029	1	0.0607029	2	0.121406	1	0.0607029	0	0	0	1	0
TC000558	3426	1	0.0110917	1	0.0110917	2	0.0221833	258	2.86165	7	0.0776416	4	0.0443666	0	1	8.01123	2.80735	2
TC000559	264	1	0.143939	6	0.863636	1	0.143939	1	0.143939	1	0.143939	1	0.143939	2.58496	0	0	0	0
TC000560	1570	1	0.0242038	1	0.0242038	1	0.0242038	29	0.701911	1	0.0242038	4	0.0968153	0	0	4.85798	0	2
TC000561	2132	1543	27.5019	5829	103.894	2037	36.3068	2415	43.0441	2460	43.8462	5923	105.569	1.91751	0.400708	0.646285	0.67292	1.94059
TC000562	2306	281	4.63053	13	0.214224	35	0.576756	21	0.346054	51	0.840416	31	0.510841	-4.43399	-3.00514	-3.74211	-2.462	-3.18023
TC000563	312	1	0.121795	1	0.121795	1	0.121795	1	0.121795	1	0.121795	1	0.121795	0	0	0	0	0
TC000564	582	6	0.391753	1	0.0652921	1	0.0652921	8	0.522337	4	0.261168	1	0.0652921	-2.58496	-2.58496	0.415037	-0.584963	-2.58496
TC000565	2253	65	1.09632	31	0.522858	7	0.118065	19	0.320462	12	0.202397	16	0.269862	-1.06817	-3.21501	-1.77444	-2.43741	-2.02237
TC000566	423	1	0.0898345	1	0.0898345	1	0.0898345	1	0.0898345	1	0.0898345	1	0.0898345	0	0	0	0	0
TC000567	1148	447	14.7962	644	21.3171	841	27.838	897	29.6916	826	27.3415	643	21.284	0.526786	0.911831	1.00483	0.885867	0.524544
TC000568	1664	447	10.2079	349	7.96995	293	6.69111	322	7.35337	297	6.78245	360	8.22115	-0.357048	-0.609374	-0.473214	-0.589812	-0.312278
TC000569	1052	418	15.0989	491	17.7357	506	18.2776	522	18.8555	595	21.4924	622	22.4677	0.23222	0.275634	0.320547	0.509387	0.573412
TC000570	2957	1640	21.0754	600	7.71052	1028	13.2107	1157	14.8684	1125	14.4572	1267	16.282	-1.45066	-0.673856	-0.503307	-0.543771	-0.372279
TC000571	2606	740	10.7905	2124	30.9716	279	4.0683	347	5.05986	267	3.89332	286	4.17038	1.52119	-1.40726	-1.09259	-1.47069	-1.37151
TC000574	1908	7	0.139413	1	0.0199161	1	0.0199161	1	0.0199161	1	0.0199161	1	0.0199161	-2.80735	-2.80735	-2.80735	-2.80735	-2.80735
TC000575	1523	635	15.8437	924	23.0545	784	19.5614	855	21.3329	773	19.2869	747	18.6382	0.541136	0.304097	0.429168	0.283712	0.234352
TC000576	2746	8269	114.429	3710	51.3401	1090	15.0838	899	12.4406	1542	21.3387	1214	16.7997	-1.15629	-2.92338	-3.20132	-2.42291	-2.76794
TC000577	1309	423	12.2796	870	25.2559	715	20.7563	837	24.2979	657	19.0726	862	25.0237	1.04036	0.757286	0.98457	0.635236	1.02703
TC000578	2937	1034	13.3783	401	5.18829	382	4.94246	339	4.38611	323	4.17909	421	5.44705	-1.36656	-1.43659	-1.60888	-1.67863	-1.29634
TC000579	333	1	0.114114	1	0.114114	1	0.114114	1	0.114114	1	0.114114	1	0.114114	0	0	0	0	0
TC000581	762	380	18.9501	1	0.0498688	1	0.0498688	1	0.0498688	2	0.0997375	1	0.0498688	-8.56986	-8.56986	-8.56986	-7.56986	-8.56986
TC000582	832	558	25.4856	1	0.0456731	5	0.228365	1	0.0456731	2	0.0913462	1	0.0456731	-9.12412	-6.80219	-9.12412	-8.12412	-9.12412
TC000583	2693	725	10.2302	3815	53.8322	29	0.409209	92	1.29818	29	0.409209	28	0.395098	2.39563	-4.64386	-2.97828	-4.64386	-4.69448
TC000584	1215	85	2.65844	104	3.25267	139	4.34733	119	3.72181	125	3.90947	145	4.53498	0.291049	0.70955	0.485427	0.556393	0.770518
TC000585	1599	682	16.2076	74	1.7586	260	6.17886	200	4.75297	299	7.10569	317	7.53346	-3.20417	-1.39126	-1.76977	-1.18963	-1.10529
TC000586	9974	211	0.80389	18	0.0685783	27	0.102867	71	0.270503	36	0.137157	21	0.080008	-3.55117	-2.96621	-1.57135	-2.55117	-3.32878
TC000587	714	86	4.57703	2961	157.588	195	10.3782	423	22.5126	296	15.7535	284	15.1148	5.1056	1.18107	2.29825	1.78319	1.72348
TC000588	1693	344	7.7212	2790	62.6226	6	0.134672	4	0.0897815	18	0.404017	16	0.359126	3.01978	-5.8413	-6.42626	-4.25634	-4.42626
TC000589	3366	1194	13.4795	1321	14.9133	1036	11.6958	1289	14.552	1066	12.0345	1171	13.2198	0.145828	-0.204779	0.110449	-0.163595	-0.0280618
TC000590	1779	3563	76.1068	8526	182.118	16137	344.691	17973	383.909	17040	363.98	12175	260.062	1.25878	2.17921	2.33467	2.25776	1.77276
TC000591	6923	1987	10.9065	2455	13.4754	824	4.52289	1071	5.87867	922	5.06081	1341	7.36068	0.305131	-1.26988	-0.891633	-1.10775	-0.567283
TC000592	2658	1	0.0142965	2	0.0285929	1	0.0142965	258	3.68849	1	0.0142965	1	0.0142965	1	0	8.01123	0	0
TC000593	3768	177	1.78503	33	0.332803	34	0.342887	76	0.766454	38	0.383227	71	0.71603	-2.42321	-2.38014	-1.21968	-2.21968	-1.31786
TC000595	775	284	13.9252	315	15.4452	1	0.0490323	8	0.392258	1	0.0490323	1	0.0490323	0.149461	-8.14975	-5.14975	-8.14975	-8.14975
TC000596	858	514	22.7646	84161	3727.41	1474	65.2821	9965	441.34	2789	123.522	1359	60.1888	7.35524	1.5199	4.27703	2.43991	1.40271
TC000597	252	4	0.603175	1	0.150794	1	0.150794	7	1.05556	1	0.150794	1	0.150794	-2	-2	0.807355	-2	-2
TC000598	697	10	0.545194	2	0.109039	1	0.0545194	24	1.30846	1	0.0545194	1	0.0545194	-2.32193	-3.32193	1.26303	-3.32193	-3.32193
TC000599	676	3	0.168639	3	0.168639	1	0.056213	1	0.056213	1	0.056213	1	0.056213	0	-1.58496	-1.58496	-1.58496	-1.58496
TC000600	673	4	0.225854	1	0.0564636	1	0.0564636	1	0.0564636	1	0.0564636	1	0.0564636	-2	-2	-2	-2	-2
TC000601	669	7	0.397608	3	0.170404	1	0.0568012	5	0.284006	3	0.170404	1	0.0568012	-1.22239	-2.80735	-0.485427	-1.22239	-2.80735
TC000602	737	1	0.0515604	881	45.4247	1	0.0515604	37	1.90773	12	0.618725	1	0.0515604	9.783	0	5.20945	3.58496	0
TC000603	1532	401	9.94648	405	10.0457	214	5.30809	276	6.84595	264	6.5483	321	7.96214	0.0143197	-0.905991	-0.538934	-0.603064	-0.321029
TC000604	1568	30	0.727041	8	0.193878	11	0.266582	29	0.702806	8	0.193878	1	0.0242347	-1.90689	-1.44746	-0.0489096	-1.90689	-4.90689
TC000605	2411	2356	37.1331	925	14.579	196	3.08917	642	10.1186	226	3.56201	416	6.55662	-1.34881	-3.58741	-1.87569	-3.38194	-2.50168
TC000606	16712	3689	8.3881	894	2.03279	915	2.08054	863	1.9623	928	2.1101	1831	4.16336	-2.04488	-2.01139	-2.0958	-1.99103	-1.0106
TC000607	2600	2	0.0292308	2	0.0292308	1	0.0146154	164	2.39692	1	0.0146154	6	0.0876923	0	-1	6.35755	-1	1.58496
TC000608	1000	391	14.858	2213	84.094	628	23.864	1720	65.36	567	21.546	806	30.628	2.50076	0.683596	2.13717	0.53618	1.04361
TC000609	2196	305	5.27778	394	6.81785	333	5.7623	325	5.62386	320	5.53734	333	5.7623	0.369386	0.126713	0.0916305	0.0692627	0.126713
TC000610	2163	614	10.7869	540	9.48682	736	12.9302	541	9.50439	735	12.9126	964	16.9357	-0.185279	0.261467	-0.18261	0.259506	0.650794
TC000611	1177	181	5.84367	138	4.4554	207	6.68309	60	1.93713	227	7.3288	201	6.48938	-0.391321	0.193641	-1.59296	0.326703	0.151206
TC000612	970	654	25.6206	461	18.0598	818	32.0454	654	25.6206	868	34.0041	1620	63.4639	-0.504524	0.32281	0	0.408404	1.30863
TC000613	1263	352	10.5907	346	10.4101	338	10.1694	369	11.1021	362	10.8915	454	13.6595	-0.0248034	-0.0585522	0.0680454	0.0404143	0.367117
TC000614	893	1360	57.8723	1640	69.7872	3063	130.34	3280	139.574	2942	125.191	2741	116.638	0.270089	1.17134	1.27009	1.11319	1.0111
TC000615	2656	299	4.27786	507	7.25377	296	4.23494	352	5.03614	335	4.79292	519	7.42545	0.76184	-0.0145483	0.23543	0.164016	0.795589
TC000616	1253	6927	210.077	13334	404.383	16641	504.675	19183	581.767	20250	614.126	28122	852.862	0.944807	1.26444	1.46953	1.54762	2.0214
TC000617	529	108	7.75803	91	6.53686	128	9.19471	130	9.33837	162	11.6371	123	8.83554	-0.247093	0.245112	0.26748	0.584963	0.187627
TC000618	5197	1828	13.3662	1347	9.84914	980	7.16567	1223	8.94247	997	7.28997	1773	12.964	-0.440516	-0.899412	-0.579842	-0.874601	-0.0440735
TC000619	657	433	25.0441	159	9.19635	295	17.0624	163	9.4277	351	20.3014	283	16.3683	-1.44534	-0.553652	-1.4095	-0.302896	-0.613565
TC000620	2904	745	9.74862	691	9.04201	825	10.7955	946	12.3788	689	9.01584	797	10.4291	-0.108555	0.147154	0.3446	-0.112736	0.0973393
TC000621	668	419	23.8353	526	29.9222	521	29.6377	511	29.0689	638	36.2934	621	35.3263	0.328113	0.314333	0.286373	0.606606	0.567643
TC000625	5097	150	1.1183	44	0.328036	14	0.104375	87	0.648617	19	0.141652	21	0.156563	-1.76939	-3.42146	-0.785875	-2.98089	-2.8365
TC000626	2394	575	9.12698	726	11.5238	972	15.4286	618	9.80952	1076	17.0794	1550	24.6032	0.336408	0.757394	0.104045	0.904044	1.43063
TC000627	1249	785	23.8831	691	21.0232	769	23.3963	773	23.518	807	24.5524	651	19.8062	-0.184007	-0.0297091	-0.0222242	0.039876	-0.270035
TC000628	159	1	0.238994	1	0.238994	1	0.238994	1	0.238994	1	0.238994	1	0.238994	0	0	0	0	0
TC000629	183	1	0.20765	5	1.03825	1	0.20765	2	0.415301	1	0.20765	1	0.20765	2.32193	0	1	0	0
TC000630	1532	7179	178.069	3961	98.2493	7140	177.102	4759	118.043	8533	211.654	9699	240.576	-0.857918	-0.00785882	-0.593124	0.24927	0.434053
TC000634	2449	4275	66.3332	4269	66.2401	3611	56.0302	4232	65.666	4161	64.5643	3812	59.149	-0.00202626	-0.243526	-0.0145848	-0.0389941	-0.165376
TC000635	1411	37	0.996456	6	0.161588	6	0.161588	26	0.700213	6	0.161588	2	0.0538625	-2.62449	-2.62449	-0.509014	-2.62449	-4.20945
TC000638	1294	943	27.6924	76	2.23184	6	0.176198	1	0.0293663	2	0.0587326	8	0.23493	-3.63319	-7.29615	-9.88111	-8.88111	-6.88111
TC000640	1220	5	0.155738	22	0.685246	1	0.0311475	11	0.342623	1	0.0311475	1	0.0311475	2.1375	-2.32193	1.1375	-2.32193	-2.32193
TC000641	3017	2194	27.6341	2618	32.9745	1842	23.2005	2046	25.77	1786	22.4952	2460	30.9844	0.254902	-0.25229	-0.100757	-0.296831	0.165095
TC000642	2349	1	0.0161771	3	0.0485313	1	0.0161771	1124	18.1831	2	0.0323542	1	0.0161771	1.58496	0	10.1344	1	0
TC000645	360	1	0.105556	1	0.105556	1	0.105556	1	0.105556	1	0.105556	1	0.105556	0	0	0	0	0
TC000646	438	3	0.260274	1	0.086758	1	0.086758	1	0.086758	1	0.086758	1	0.086758	-1.58496	-1.58496	-1.58496	-1.58496	-1.58496
TC000650	150	1	0.253333	1	0.253333	1	0.253333	1	0.253333	1	0.253333	1	0.253333	0	0	0	0	0
TC000651	294	1	0.129252	1	0.129252	1	0.129252	1	0.129252	1	0.129252	1	0.129252	0	0	0	0	0
TC000654	468	2	0.162393	1	0.0811966	1	0.0811966	1	0.0811966	1	0.0811966	1	0.0811966	-1	-1	-1	-1	-1
TC000655	333	1	0.114114	1	0.114114	1	0.114114	1	0.114114	1	0.114114	1	0.114114	0	0	0	0	0
TC000657	201	1	0.189055	1	0.189055	1	0.189055	1	0.189055	1	0.189055	1	0.189055	0	0	0	0	0
TC000659	564	1	0.0673759	1	0.0673759	1	0.0673759	1	0.0673759	1	0.0673759	1	0.0673759	0	0	0	0	0
TC000662	78	1	0.487179	1	0.487179	1	0.487179	1	0.487179	1	0.487179	1	0.487179	0	0	0	0	0
TC000663	1155	1	0.0329004	2	0.0658009	1	0.0329004	1	0.0329004	1	0.0329004	1	0.0329004	1	0	0	0	0
TC000664	1473	1704	43.9593	1	0.0257977	1	0.0257977	1	0.0257977	3	0.0773931	2	0.0515954	-10.7347	-10.7347	-10.7347	-9.14975	-9.73471
TC000665	1349	848	23.8873	1	0.028169	1	0.028169	1	0.028169	1	0.028169	42	1.1831	-9.72792	-9.72792	-9.72792	-9.72792	-4.3356
TC000666	1376	1515	41.8387	1	0.0276163	2	0.0552326	1	0.0276163	7	0.193314	4	0.110465	-10.5651	-9.5651	-10.5651	-7.75775	-8.5651
TC000667	972	254	9.93004	389	15.2078	277	10.8292	270	10.5556	316	12.3539	317	12.393	0.614942	0.125057	0.0881309	0.315096	0.319654
TC000668	677	108	6.06204	5	0.28065	2	0.11226	6	0.33678	35	1.96455	14	0.78582	-4.43296	-5.75489	-4.16993	-1.6256	-2.94753
TC000669	2093	1577	28.6316	19	0.344959	87	1.57955	117	2.12422	157	2.85045	76	1.37984	-6.37504	-4.18002	-3.7526	-3.32835	-4.37504
TC000670	504	1	0.0753968	12	0.904762	11	0.829365	11	0.829365	19	1.43254	7	0.527778	3.58496	3.45943	3.45943	4.24793	2.80735
TC000671	198	1	0.191919	1	0.191919	1	0.191919	1	0.191919	1	0.191919	1	0.191919	0	0	0	0	0
TC000672	312	1	0.121795	1	0.121795	1	0.121795	1	0.121795	1	0.121795	1	0.121795	0	0	0	0	0
TC000673	1111	47	1.60756	77	2.63366	40	1.36814	116	3.9676	69	2.36004	66	2.25743	0.712198	-0.232661	1.30339	0.553936	0.489805
TC000675	2242	331	5.61017	9172	155.458	10651	180.525	35338	598.949	9667	163.847	567	9.61017	4.79233	5.00801	6.73825	4.86817	0.776518
TC000676	1904	1033	20.6166	4081	81.4485	2475	49.396	1632	32.5714	3011	60.0935	1859	37.1019	1.98208	1.26059	0.659801	1.5434	0.847687
TC000677	4371	421	3.66003	280	2.43423	218	1.89522	288	2.50377	235	2.04301	353	3.06886	-0.588393	-0.949492	-0.547751	-0.841159	-0.254152
TC000678	1189	544	17.386	2529	80.8259	1095	34.9958	6507	207.961	1232	39.3743	1907	60.947	2.21689	1.00925	3.58031	1.17932	1.80963
TC000679	1509	638	16.0663	578	14.5553	86	2.16567	1017	25.6103	100	2.51822	49	1.23393	-0.142487	-2.89115	0.672691	-2.67356	-3.7027
TC000680	1125	50	1.68889	207	6.992	55	1.85778	74	2.49956	76	2.56711	27	0.912	2.04963	0.137504	0.565597	0.604071	-0.888969
TC000681	1255	31	0.938645	52	1.5745	83	2.51315	6	0.181673	86	2.60398	35	1.05976	0.746243	1.42084	-2.36923	1.47207	0.175087
TC000682	1500	5	0.126667	1	0.0253333	6	0.152	1	0.0253333	1	0.0253333	2	0.0506667	-2.32193	0.263034	-2.32193	-2.32193	-1.32193
TC000685	4093	10343	96.0259	5063	47.0056	4107	38.13	5159	47.8969	4064	37.7308	4856	45.0838	-1.03059	-1.3325	-1.00349	-1.34768	-1.09081
TC000686	1009	1883	70.9158	583	21.9564	878	33.0664	799	30.0912	1070	40.2973	1032	38.8662	-1.69147	-1.10074	-1.23677	-0.815422	-0.86759
TC000687	1684	317	7.15321	206	4.64846	140	3.15914	127	2.8658	163	3.67815	212	4.78385	-0.621839	-1.17906	-1.31965	-0.959611	-0.580419
TC000688	2397	12864	203.935	4992	79.1389	13723	217.553	9423	149.384	17063	270.502	14878	235.863	-1.36565	0.0932566	-0.449081	0.407532	0.209841
TC000689	3882	4164	40.7604	1809	17.7079	2842	27.8197	2200	21.5353	2825	27.6533	3618	35.4158	-1.20278	-0.551064	-0.920467	-0.559719	-0.202778
TC000692	162	1	0.234568	5	1.17284	2	0.469136	1	0.234568	2	0.469136	4	0.938272	2.32193	1	0	1	2
TC000693	2106	1027	18.5309	1422	25.6581	1594	28.7616	1374	24.792	1611	29.0684	1339	24.1605	0.469485	0.634215	0.419946	0.64952	0.38272
TC000694	390	1	0.0974359	1	0.0974359	1	0.0974359	1	0.0974359	1	0.0974359	1	0.0974359	0	0	0	0	0
TC000695	483	1	0.0786749	1	0.0786749	1	0.0786749	1	0.0786749	1	0.0786749	1	0.0786749	0	0	0	0	0
TC000696	408	1	0.0931373	1	0.0931373	1	0.0931373	1	0.0931373	1	0.0931373	1	0.0931373	0	0	0	0	0
TC000698	240	1	0.158333	1	0.158333	1	0.158333	2	0.316667	1	0.158333	1	0.158333	0	0	1	0	0
TC000699	1325	4255	122.03	25	0.716981	14	0.401509	4	0.114717	19	0.544906	8	0.229434	-7.41109	-8.24759	-10.0549	-7.80702	-9.05494
TC000700	288	1	0.131944	1	0.131944	1	0.131944	1	0.131944	1	0.131944	1	0.131944	0	0	0	0	0
TC000701	1731	37	0.812247	8	0.175621	13	0.285384	16	0.351242	13	0.285384	11	0.241479	-2.20945	-1.50901	-1.20945	-1.50901	-1.75002
TC000702	792	1	0.0479798	1	0.0479798	1	0.0479798	1	0.0479798	1	0.0479798	1	0.0479798	0	0	0	0	0
TC000706	2516	184	2.77901	182	2.74881	110	1.66137	175	2.64308	157	2.37122	171	2.58267	-0.0157673	-0.742202	-0.0723508	-0.228941	-0.105709
TC000707	1472	356	9.19022	348	8.9837	356	9.19022	437	11.2812	444	11.462	390	10.0679	-0.0327899	0	0.295756	0.318682	0.131597
TC000708	1089	369	12.876	264	9.21212	438	15.2837	349	12.1781	556	19.4013	584	20.3783	-0.483083	0.24731	-0.0803938	0.591464	0.662348
TC000710	842	19	0.857482	8	0.361045	27	1.21853	47	2.12114	23	1.038	13	0.586698	-1.24793	0.50696	1.30666	0.275634	-0.547488
TC000711	1486	263	6.72544	334	8.54105	761	19.4603	613	15.6756	717	18.3351	718	18.3607	0.344785	1.53283	1.22082	1.44691	1.44892
TC000716	186	1	0.204301	1	0.204301	1	0.204301	1	0.204301	1	0.204301	1	0.204301	0	0	0	0	0
TC000717	1219	4	0.124692	1	0.0311731	1	0.0311731	1	0.0311731	1	0.0311731	2	0.0623462	-2	-2	-2	-2	-1
TC000718	297	1	0.127946	1	0.127946	1	0.127946	1	0.127946	1	0.127946	1	0.127946	0	0	0	0	0
TC000719	749	25	1.26836	16	0.811749	4	0.202937	29	1.4713	5	0.253672	2	0.101469	-0.643856	-2.64386	0.214125	-2.32193	-3.64386
TC000720	662	22	1.26284	1	0.0574018	36	2.06647	7	0.401813	10	0.574018	37	2.12387	-4.45943	0.710493	-1.65208	-1.1375	0.750022
TC000721	552	2	0.137681	1	0.0688406	1	0.0688406	1	0.0688406	1	0.0688406	1	0.0688406	-1	-1	-1	-1	-1
TC000722	546	4	0.278388	1	0.0695971	1	0.0695971	1	0.0695971	1	0.0695971	2	0.139194	-2	-2	-2	-2	-1
TC000723	647	36	2.11437	7	0.411128	1	0.0587326	1	0.0587326	1	0.0587326	1	0.0587326	-2.36257	-5.16993	-5.16993	-5.16993	-5.16993
TC000724	733	18	0.933151	1	0.0518417	1	0.0518417	1	0.0518417	1	0.0518417	1	0.0518417	-4.16993	-4.16993	-4.16993	-4.16993	-4.16993
TC000725	683	18	1.00146	5	0.278184	3	0.166911	5	0.278184	1	0.0556369	1	0.0556369	-1.848	-2.58496	-1.848	-4.16993	-4.16993
TC000726	1461	7	0.182067	101	2.62697	1	0.0260096	9	0.234086	3	0.0780287	1	0.0260096	3.85086	-2.80735	0.36257	-1.22239	-2.80735
TC000727	1345	3	0.0847584	1	0.0282528	7	0.19777	4	0.113011	1	0.0282528	7	0.19777	-1.58496	1.22239	0.415037	-1.58496	1.22239
TC000732	1146	1	0.0331588	1	0.0331588	1	0.0331588	1	0.0331588	1	0.0331588	1	0.0331588	0	0	0	0	0
TC000733	1587	40	0.957782	1	0.0239445	40	0.957782	10	0.239445	65	1.5564	24	0.574669	-5.32193	0	-2	0.70044	-0.736966
TC000734	2919	141	1.83556	38	0.49469	178	2.31723	42	0.546763	162	2.10894	166	2.16101	-1.89162	0.336182	-1.74723	0.200299	0.235488
TC000736	619	8	0.491115	22	1.35057	6	0.368336	23	1.41195	2	0.122779	7	0.429725	1.45943	-0.415037	1.52356	-2	-0.192645
TC000737	1508	453	11.4151	452	11.3899	476	11.9947	535	13.4814	506	12.7507	475	11.9695	-0.00318828	0.0714505	0.240028	0.159626	0.0684165
TC000738	837	2	0.0908005	4	0.181601	8	0.363202	150	6.81004	3	0.136201	3	0.136201	1	2	6.22882	0.584963	0.584963
TC000739	985	1075	41.4721	873	33.6792	1091	42.0893	1251	48.2619	1164	44.9056	1016	39.1959	-0.300283	0.0213144	0.218745	0.114754	-0.0814363
TC000745	1304	222	6.46933	6	0.174847	7	0.203988	14	0.407975	7	0.203988	15	0.437117	-5.20945	-4.98706	-3.98706	-4.98706	-3.88753
TC000746	3161	715	8.59538	606	7.28504	390	4.68839	365	4.38785	396	4.76052	445	5.34957	-0.238625	-0.874469	-0.970047	-0.852443	-0.684138
TC000747	1174	475	15.3748	271	8.77172	386	12.494	328	10.6167	386	12.494	502	16.2487	-0.809635	-0.299327	-0.534232	-0.299327	0.0797599
TC000748	2030	313	5.85911	416	7.78719	412	7.71232	132	2.47094	531	9.9399	568	10.6325	0.410421	0.396482	-1.24562	0.762549	0.859728
TC000749	7526	11060	55.8437	6105	30.8251	5573	28.139	7471	37.7223	6979	35.2381	7870	39.7369	-0.857288	-0.988825	-0.565978	-0.664259	-0.490916
TC000750	1710	393	8.73333	109	2.42222	163	3.62222	171	3.8	171	3.8	209	4.64444	-1.8502	-1.26966	-1.20053	-1.20053	-0.911026
TC000753	1284	254	7.51713	127	3.75857	32	0.94704	50	1.47975	12	0.35514	11	0.325545	-1	-2.98868	-2.34483	-4.40372	-4.52925
TC000754	1510	53	1.33377	44	1.10728	21	0.528477	37	0.931126	34	0.855629	38	0.956291	-0.268489	-1.3356	-0.518467	-0.640458	-0.479993
TC000758	1994	251	4.78335	219	4.17352	224	4.26881	219	4.17352	211	4.02106	266	5.06921	-0.196756	-0.164189	-0.196756	-0.250444	0.0837389
TC000759	1695	449	10.0661	144	3.22832	138	3.09381	123	2.75752	116	2.60059	108	2.42124	-1.64065	-1.70205	-1.86806	-1.95259	-2.05568
TC000760	1782	1613	34.3962	5802	123.724	3189	68.0034	2359	50.3042	4350	92.7609	3051	65.0606	1.8468	0.983358	0.548429	1.43127	0.919536
TC000764	1986	7	0.133938	1	0.0191339	28	0.53575	1	0.0191339	9	0.172205	1	0.0191339	-2.80735	2	-2.80735	0.36257	-2.80735
TC000765	327	1	0.116208	1	0.116208	18	2.09174	14	1.62691	6	0.697248	2	0.232416	0	4.16993	3.80735	2.58496	1
TC000766	910	578	24.1363	1887	78.7978	1300	54.2857	1346	56.2066	1425	59.5055	1400	58.4615	1.70695	1.16937	1.21954	1.30182	1.27629
TC000767	1599	313	7.4384	414	9.83865	276	6.5591	337	8.00876	343	8.15134	401	9.52971	0.403468	-0.181494	0.106586	0.132046	0.35744
TC000768	480	332	26.2833	357	28.2625	355	28.1042	376	29.7667	454	35.9417	266	21.0583	0.104741	0.0966358	0.179549	0.451509	-0.319757
TC000770	1543	206	5.07323	210	5.17174	281	6.92029	307	7.5606	266	6.55087	288	7.09268	0.027745	0.447926	0.575594	0.368782	0.483424
TC000771	1278	695	20.6651	539	16.0266	718	21.349	662	19.6839	803	23.8764	770	22.8951	-0.366728	0.0469709	-0.0701818	0.208387	0.147845
TC000772	204	14	2.60784	7	1.30392	8	1.4902	15	2.79412	11	2.04902	7	1.30392	-1	-0.807355	0.0995357	-0.347923	-1
TC000773	1676	121	2.74344	122	2.76611	118	2.67542	106	2.40334	96	2.17661	122	2.76611	0.0118741	-0.0362202	-0.190943	-0.333901	0.0118741
TC000774	201	1	0.189055	1	0.189055	1	0.189055	1	0.189055	1	0.189055	1	0.189055	0	0	0	0	0
TC000775	252	1	0.150794	1	0.150794	1	0.150794	1	0.150794	1	0.150794	1	0.150794	0	0	0	0	0
TC000776	303	1	0.125413	1	0.125413	1	0.125413	1	0.125413	1	0.125413	1	0.125413	0	0	0	0	0
TC000777	351	1	0.108262	1	0.108262	1	0.108262	1	0.108262	1	0.108262	1	0.108262	0	0	0	0	0
TC000778	573	1	0.0663176	1	0.0663176	1	0.0663176	1	0.0663176	1	0.0663176	1	0.0663176	0	0	0	0	0
TC000779	1158	543	17.8187	1367	44.8584	1095	35.9326	1303	42.7582	1159	38.0328	959	31.4698	1.33199	1.01191	1.26281	1.09386	0.820579
TC000780	2865	462	6.12775	446	5.91553	349	4.62897	316	4.19127	301	3.99232	386	5.11972	-0.0508491	-0.404666	-0.547968	-0.618129	-0.259292
TC000781	1229	830	25.6631	890	27.5183	857	26.498	949	29.3426	953	29.4662	784	24.2408	0.100694	0.0461839	0.193297	0.199365	-0.0822577
TC000782	4579	2939	24.39	545	4.52282	161	1.3361	382	3.17012	217	1.80083	195	1.61826	-2.431	-4.19019	-2.94368	-3.75956	-3.91378
TC000783	258	48	7.06977	12	1.76744	5	0.736434	17	2.50388	7	1.03101	6	0.883721	-2	-3.26303	-1.4975	-2.77761	-3
TC000784	1047	88	3.19389	80	2.90353	79	2.86724	114	4.13754	81	2.93983	157	5.69819	-0.137504	-0.155651	0.373458	-0.119582	0.835189
TC000789	168	1	0.22619	1	0.22619	2	0.452381	3	0.678571	4	0.904762	3	0.678571	0	1	1.58496	2	1.58496
TC000790	648	16	0.938272	18	1.05556	22	1.29012	24	1.40741	18	1.05556	108	6.33333	0.169925	0.459432	0.584963	0.169925	2.75489
TC000791	392	7909	766.689	999	96.8418	4653	451.056	1407	136.393	7699	746.332	12388	1200.88	-2.98494	-0.765334	-2.49087	-0.0388242	0.647376
TC000792	3448	1017	11.2082	786	8.66241	702	7.73666	816	8.99304	808	8.90487	634	6.98724	-0.371718	-0.534777	-0.317679	-0.331892	-0.681765
TC000793	1571	1474	35.6537	6370	154.08	16393	396.521	16599	401.504	16413	397.004	8425	203.787	2.11156	3.47527	3.49329	3.47703	2.51494
TC000795	1012	453	17.0099	326	12.2411	419	15.7332	397	14.9071	470	17.6482	405	15.2075	-0.474639	-0.112561	-0.190372	0.0531497	-0.161589
TC000797	5708	465	3.09566	677	4.50701	1805	12.0165	1443	9.60652	1874	12.4758	932	6.20463	0.541925	1.9567	1.63377	2.01082	1.0031
TC000798	1734	962	21.0819	24145	529.129	106	2.32295	265	5.80738	110	2.41061	41	0.898501	4.64954	-3.18197	-1.86004	-3.12853	-4.55234
TC000802	1270	6	0.179528	1	0.0299213	2	0.0598425	1	0.0299213	1	0.0299213	1	0.0299213	-2.58496	-1.58496	-2.58496	-2.58496	-2.58496
TC000803	1756	1817	39.32	1	0.0216401	10	0.216401	1	0.0216401	7	0.151481	8	0.173121	-10.8273	-7.50541	-10.8273	-8.01999	-7.82734
TC000804	1733	240	5.26255	1	0.0219273	1	0.0219273	32	0.701673	1	0.0219273	1	0.0219273	-7.90689	-7.90689	-2.90689	-7.90689	-7.90689
TC000805	3247	277	3.24176	164	1.91931	159	1.86079	187	2.18848	195	2.28211	363	4.24823	-0.75619	-0.800859	-0.566848	-0.506412	0.390084
TC000806	713	966	51.4839	617	32.8836	924	49.2454	890	47.4334	1165	62.0898	1271	67.7391	-0.646753	-0.0641303	-0.118218	0.270235	0.395869
TC000807	3006	1902	24.0439	2328	29.4291	1649	20.8456	2411	30.4784	1736	21.9454	2924	36.9634	0.291574	-0.205926	0.342114	-0.13175	0.620426
TC000808	6227	245	1.4951	13	0.0793319	30	0.183074	81	0.494299	26	0.158664	30	0.183074	-4.2362	-3.02975	-1.59679	-3.2362	-3.02975
TC000810	2301	6940	114.611	3566	58.8909	6141	101.416	5920	97.7662	7490	123.694	9407	155.352	-0.960629	-0.176462	-0.229338	0.11003	0.438799
TC000811	1441	280	7.38376	331	8.72866	283	7.46287	386	10.179	327	8.62318	324	8.54407	0.241404	0.0153752	0.463174	0.223864	0.210567
TC000812	288	5	0.659722	9	1.1875	9	1.1875	9	1.1875	7	0.923611	2	0.263889	0.847997	0.847997	0.847997	0.485427	-1.32193
TC000813	760	8	0.4	179	8.95	1	0.05	24	1.2	1	0.05	2	0.1	4.48382	-3	1.58496	-3	-2
TC000817	1723	146	3.21997	72	1.58793	29	0.639582	122	2.69066	15	0.330818	260	5.73418	-1.0199	-2.33184	-0.259087	-3.28293	0.832543
TC000818	1895	1632	32.7261	652	13.0744	2348	47.0839	805	16.1425	2688	53.9018	2763	55.4058	-1.3237	0.524791	-1.01958	0.719892	0.759595
TC000819	1639	84	1.94753	1	0.0231849	11	0.255034	4	0.0927395	2	0.0463697	1	0.0231849	-6.39232	-2.93289	-4.39232	-5.39232	-6.39232
TC000821	2388	813	12.9372	1240	19.732	2132	33.9263	2268	36.0905	1998	31.794	2201	35.0243	0.609013	1.39088	1.48009	1.29723	1.43683
TC000822	815	9	0.419632	4	0.186503	11	0.512883	2	0.0932515	5	0.233129	1	0.0466258	-1.16993	0.289507	-2.16993	-0.847997	-3.16993
TC000823	1586	156	3.7377	72	1.72509	99	2.37201	111	2.65952	103	2.46784	138	3.30643	-1.11548	-0.656046	-0.490986	-0.598902	-0.176878
TC000824	1391	681	18.6039	1383	37.7815	1400	38.2459	1420	38.7922	1619	44.2286	1347	36.798	1.02207	1.0397	1.06016	1.24938	0.984023
TC000825	2024	900	16.8972	510	9.5751	501	9.40613	463	8.69269	582	10.9269	511	9.59387	-0.819428	-0.845114	-0.958913	-0.628906	-0.816602
TC000826	261	1	0.145594	1	0.145594	1	0.145594	1	0.145594	1	0.145594	1	0.145594	0	0	0	0	0
TC000827	2925	3366	43.7292	2510	32.6085	792	10.2892	1224	15.9015	1026	13.3292	1155	15.0051	-0.423348	-2.08746	-1.45943	-1.714	-1.54314
TC000829	1368	751	20.8611	4219	117.194	3493	97.0278	9296	258.222	4552	126.444	5485	152.361	2.49002	2.21758	3.62973	2.59962	2.86861
TC000830	1299	82	2.39877	2	0.0585065	3	0.0877598	3	0.0877598	4	0.117013	1	0.0292533	-5.35755	-4.77259	-4.77259	-4.35755	-6.35755
TC000831	4290	677	5.99674	205	1.81585	143	1.26667	132	1.16923	166	1.4704	268	2.37389	-1.72353	-2.24314	-2.35862	-2.02797	-1.33692
TC000832	1646	120	2.77035	5	0.115431	6	0.138518	12	0.277035	2	0.0461725	9	0.207776	-4.58496	-4.32193	-3.32193	-5.90689	-3.73697
TC000835	2342	813	13.1913	653	10.5952	591	9.58924	722	11.7148	673	10.9197	853	13.8403	-0.316172	-0.460097	-0.171257	-0.272649	0.0692904
TC000836	8982	1986	8.40214	392	1.65843	423	1.78958	499	2.11111	491	2.07727	979	4.14184	-2.34094	-2.23114	-1.99275	-2.01607	-1.02048
TC000837	2510	389	5.88924	107	1.61992	214	3.23984	124	1.87729	146	2.21036	186	2.81594	-1.86216	-0.862159	-1.64943	-1.4138	-1.06447
TC000838	1419	139	3.72234	126	3.37421	63	1.6871	112	2.9993	111	2.97252	144	3.85624	-0.141661	-1.14166	-0.311586	-0.324525	0.0509839
TC000840	2777	241	3.2978	107	1.46417	105	1.4368	156	2.13468	120	1.64206	147	2.01152	-1.17142	-1.19864	-0.627487	-1.006	-0.713217
TC000841	1264	1	0.0300633	1	0.0300633	3	0.0901899	1	0.0300633	1	0.0300633	1	0.0300633	0	1.58496	0	0	0
TC000844	689	494	27.2453	269	14.836	355	19.5791	313	17.2627	494	27.2453	403	22.2264	-0.876905	-0.476692	-0.658348	0	-0.293731
TC000845	1494	1	0.0254351	1	0.0254351	1	0.0254351	1	0.0254351	1	0.0254351	1	0.0254351	0	0	0	0	0
TC000847	4373	1075	9.34141	637	5.53533	978	8.49851	971	8.43769	1137	9.88017	1744	15.1548	-0.754971	-0.13643	-0.146793	0.0808956	0.698063
TC000849	1405	220	5.95018	241	6.51815	192	5.19288	236	6.38292	303	8.19502	330	8.92527	0.13153	-0.196397	0.101283	0.461814	0.584963
TC000850	669	20	1.13602	1	0.0568012	1	0.0568012	2	0.113602	1	0.0568012	1	0.0568012	-4.32193	-4.32193	-3.32193	-4.32193	-4.32193
TC000851	799	38	1.80726	1	0.0475594	1	0.0475594	2	0.0951189	1	0.0475594	1	0.0475594	-5.24793	-5.24793	-4.24793	-5.24793	-5.24793
TC000853	569	1	0.0667838	1	0.0667838	1	0.0667838	1	0.0667838	3	0.200351	1	0.0667838	0	0	0	1.58496	0
TC000855	2210	2393	41.1466	2913	50.0878	1471	25.2932	1286	22.1122	1590	27.3394	1474	25.3448	0.283685	-0.702023	-0.89593	-0.589794	-0.699084
TC000856	1725	9	0.198261	21	0.462609	15	0.330435	34	0.748986	16	0.352464	13	0.286377	1.22239	0.736966	1.91754	0.830075	0.530515
TC000859	703	4	0.216216	1	0.0540541	3	0.162162	3	0.162162	1	0.0540541	1	0.0540541	-2	-0.415037	-0.415037	-2	-2
TC000860	399	1	0.0952381	1	0.0952381	1	0.0952381	3	0.285714	1	0.0952381	1	0.0952381	0	0	1.58496	0	0
TC000861	1644	1617	37.3759	726	16.781	3183	73.573	1049	24.247	3705	85.6387	6701	154.889	-1.15528	0.977067	-0.624305	1.19615	2.05106
TC000863	1892	44	0.883721	4	0.0803383	14	0.281184	11	0.22093	19	0.381607	8	0.160677	-3.45943	-1.65208	-2	-1.2115	-2.45943
TC000866	378	1	0.100529	1	0.100529	1	0.100529	1	0.100529	1	0.100529	1	0.100529	0	0	0	0	0
TC000868	1917	199	3.94471	336	6.66041	438	8.68232	534	10.5853	494	9.79238	397	7.86959	0.755693	1.13816	1.42407	1.31174	0.996371
TC000869	261	1	0.145594	1	0.145594	1	0.145594	1	0.145594	1	0.145594	1	0.145594	0	0	0	0	0
TC000870	5355	23	0.163212	34	0.24127	60	0.42577	65	0.461251	60	0.42577	23	0.163212	0.563901	1.38333	1.49881	1.38333	0
TC000871	11493	5659	18.7107	1299	4.29496	824	2.72444	1498	4.95293	1241	4.10319	2574	8.51057	-2.12315	-2.77983	-1.91751	-2.18904	-1.13654
TC000872	1635	599	13.9217	319	7.41407	245	5.69419	316	7.34434	309	7.18165	294	6.83303	-0.909	-1.28977	-0.922631	-0.954949	-1.02674
TC000873	1071	149	5.28665	85	3.01587	118	4.18674	126	4.47059	134	4.75444	183	6.493	-0.809778	-0.336525	-0.241889	-0.153079	0.296531
TC000874	631	1367	82.3233	2071	124.719	1664	100.209	1828	110.086	2024	121.889	1334	80.336	0.599314	0.283642	0.419253	0.566196	-0.0352546
TC000875	2082	2922	53.3314	2076	37.8905	1827	33.3458	2060	37.5985	2052	37.4524	1925	35.1345	-0.49315	-0.67748	-0.504312	-0.509925	-0.602098
TC000876	1531	496	12.3109	181	4.49249	604	14.9915	124	3.07773	779	19.3351	1241	30.8021	-1.45435	0.284208	-2	0.651283	1.32309
TC000877	1572	22	0.531807	113	2.73155	102	2.46565	109	2.63486	157	3.79517	67	1.61959	2.36075	2.21299	2.30875	2.83519	1.60666
TC000878	510	1	0.0745098	1	0.0745098	1	0.0745098	1	0.0745098	1	0.0745098	1	0.0745098	0	0	0	0	0
TC000879	2745	1	0.0138434	1	0.0138434	3	0.0415301	1	0.0138434	1	0.0138434	1	0.0138434	0	1.58496	0	0	0
TC000880	4592	1848	15.2927	1933	15.9961	1797	14.8706	1823	15.0858	1823	15.0858	1837	15.2017	0.0648769	-0.0403743	-0.0196502	-0.0196502	-0.00861313
TC000882	592	512	32.8649	568	36.4595	783	50.2601	776	49.8108	921	59.1182	522	33.5068	0.149747	0.612868	0.599913	0.847057	0.027906
TC000885	2497	289	4.39808	18	0.273929	287	4.36764	145	2.20665	293	4.45895	150	2.28274	-4.005	-0.0100188	-0.995017	0.0198312	-0.946107
TC000886	1335	446	12.6951	140	3.98502	198	5.63596	165	4.69663	190	5.40824	185	5.26592	-1.67162	-1.17154	-1.43458	-1.23104	-1.26952
TC000887	1337	6	0.170531	1	0.0284218	1	0.0284218	1	0.0284218	6	0.170531	1	0.0284218	-2.58496	-2.58496	-2.58496	0	-2.58496
TC000889	4737	5	0.0401098	3095	24.828	1	0.00802195	1154	9.25734	2	0.0160439	3	0.0240659	9.2738	-2.32193	7.8505	-1.32193	-0.736966
TC000890	678	1	0.0560472	1	0.0560472	1	0.0560472	1	0.0560472	1	0.0560472	1	0.0560472	0	0	0	0	0
TC000891	231	1	0.164502	1	0.164502	1	0.164502	1	0.164502	1	0.164502	1	0.164502	0	0	0	0	0
TC000892	309	1	0.122977	2	0.245955	1	0.122977	1	0.122977	1	0.122977	1	0.122977	1	0	0	0	0
TC000893	264	1	0.143939	15	2.15909	1	0.143939	24	3.45455	1	0.143939	1	0.143939	3.90689	0	4.58496	0	0
TC000894	3783	52	0.522337	3939	39.567	5	0.0502247	2137	21.466	5	0.0502247	1	0.0100449	6.24317	-3.37851	5.36093	-3.37851	-5.70044
TC000897	306	1	0.124183	1	0.124183	1	0.124183	1	0.124183	1	0.124183	1	0.124183	0	0	0	0	0
TC000898	249	1	0.15261	1	0.15261	1	0.15261	1	0.15261	1	0.15261	1	0.15261	0	0	0	0	0
TC000899	240	1	0.158333	1	0.158333	1	0.158333	1	0.158333	1	0.158333	1	0.158333	0	0	0	0	0
TC000900	327	1	0.116208	1	0.116208	1	0.116208	1	0.116208	1	0.116208	1	0.116208	0	0	0	0	0
TC000901	135	1	0.281481	1	0.281481	1	0.281481	1	0.281481	1	0.281481	1	0.281481	0	0	0	0	0
TC000903	3478	160	1.74813	84	0.917769	4	0.0437033	113	1.23462	1	0.0109258	1	0.0109258	-0.929611	-5.32193	-0.501749	-7.32193	-7.32193
TC000907	714	1	0.0532213	1	0.0532213	1	0.0532213	1	0.0532213	1	0.0532213	1	0.0532213	0	0	0	0	0
TC000908	348	1	0.109195	1	0.109195	1	0.109195	1	0.109195	1	0.109195	1	0.109195	0	0	0	0	0
TC000909	360	1	0.105556	1	0.105556	1	0.105556	1	0.105556	1	0.105556	1	0.105556	0	0	0	0	0
TC000912	3663	524	5.43598	354	3.6724	3134	32.5121	791	8.20584	2945	30.5515	1579	16.3806	-0.565817	2.58037	0.594111	2.49063	1.59137
TC000914	255	1	0.14902	1	0.14902	1	0.14902	1	0.14902	1	0.14902	1	0.14902	0	0	0	0	0
TC000915	468	1	0.0811966	1	0.0811966	1	0.0811966	1	0.0811966	1	0.0811966	1	0.0811966	0	0	0	0	0
TC000916	1356	2	0.0560472	1	0.0280236	1	0.0280236	1	0.0280236	7	0.196165	5	0.140118	-1	-1	-1	1.80735	1.32193
TC000917	2080	174	3.17885	1	0.0182692	674	12.3135	3	0.0548077	832	15.2	880	16.0769	-7.44294	1.95366	-5.85798	2.2575	2.33842
TC000920	2094	1	0.0181471	1	0.0181471	2	0.0362942	4	0.0725883	1	0.0181471	121	2.1958	0	1	2	0	6.91886
TC000921	850	1	0.0447059	1	0.0447059	1	0.0447059	1	0.0447059	1	0.0447059	1	0.0447059	0	0	0	0	0
TC000922	972	1	0.0390947	1	0.0390947	1	0.0390947	1	0.0390947	1	0.0390947	1	0.0390947	0	0	0	0	0
TC000923	348	1	0.109195	1	0.109195	1	0.109195	1	0.109195	1	0.109195	1	0.109195	0	0	0	0	0
TC000924	237	1	0.160338	1	0.160338	1	0.160338	1	0.160338	1	0.160338	1	0.160338	0	0	0	0	0
TC000925	2539	3	0.0448996	1	0.0149665	1	0.0149665	1	0.0149665	1	0.0149665	2	0.029933	-1.58496	-1.58496	-1.58496	-1.58496	-0.584963
TC000926	1240	68	2.08387	4	0.122581	8	0.245161	11	0.337097	4	0.122581	7	0.214516	-4.08746	-3.08746	-2.62803	-4.08746	-3.28011
TC000928	1588	6084	145.587	4386	104.955	4092	97.9194	4506	107.826	4692	112.277	5352	128.071	-0.472114	-0.572214	-0.433173	-0.374817	-0.184942
TC000929	2973	2652	33.8971	2429	31.0468	2625	33.552	3496	44.6848	2475	31.6347	3113	39.7894	-0.126718	-0.0147634	0.398624	-0.0996523	0.231225
TC000930	1144	4758	158.045	9513	315.991	4805	159.607	4590	152.465	3813	126.656	4449	147.781	0.999545	0.0141812	-0.0518611	-0.319429	-0.0968742
TC000931	947	934	37.4784	502	20.1436	717	28.7709	946	37.9599	715	28.6906	802	32.1816	-0.895735	-0.381449	0.0184176	-0.385479	-0.21982
TC000932	2270	380	6.36123	278	4.65374	433	7.24846	406	6.79648	461	7.71718	441	7.38238	-0.450915	0.188368	0.0954803	0.278767	0.214779
TC000933	1325	83745	2401.74	21238	609.09	3312	94.9857	4487	128.684	6321	181.282	2974	85.2921	-1.97936	-4.66023	-4.22218	-3.72778	-4.81553
TC000934	1098	23	0.795993	7	0.242259	16	0.553734	4	0.138434	9	0.311475	9	0.311475	-1.71621	-0.523562	-2.52356	-1.35364	-1.35364
TC000935	2787	202	2.75422	7	0.0954431	51	0.695371	49	0.668102	58	0.790814	33	0.449946	-4.85086	-1.98579	-2.0435	-1.80023	-2.61382
TC000940	884	9166	394.014	2	0.0859729	36	1.54751	1	0.0429864	24	1.03167	57	2.45023	-12.1621	-7.99215	-13.1621	-8.57711	-7.32919
TC000941	1623	134	3.1374	37	0.866297	85	1.99014	25	0.585336	95	2.22428	278	6.50893	-1.85664	-0.656698	-2.42223	-0.496234	1.05285
TC000942	372	3437	351.091	2	0.204301	20	2.04301	1	0.102151	16	1.63441	12	1.22581	-10.7469	-7.42501	-11.7469	-7.74693	-8.16197
TC000944	1640	256	5.93171	70	1.62195	223	5.16707	70	1.62195	197	4.56463	334	7.73902	-1.87072	-0.1991	-1.87072	-0.377948	0.383704
TC000945	4156	309	2.82531	7	0.0640038	145	1.32579	90	0.822907	166	1.51781	95	0.868624	-5.46411	-1.09155	-1.77961	-0.896424	-1.70161
TC000948	1590	337	8.05409	2338	55.8767	677	16.1799	176	4.20629	815	19.478	498	11.9019	2.79445	1.00641	-0.937173	1.27405	0.563397
TC000949	1577	257	6.19277	306	7.37349	236	5.68675	287	6.91566	268	6.45783	268	6.45783	0.251763	-0.122981	0.159282	0.0604646	0.0604646
TC000950	552	15	1.03261	16	1.10145	6	0.413043	22	1.51449	12	0.826087	10	0.688406	0.0931094	-1.32193	0.552541	-0.321928	-0.584963
TC000951	372	1	0.102151	1	0.102151	1	0.102151	1	0.102151	2	0.204301	2	0.204301	0	0	0	1	1
TC000952	336	1	0.113095	1	0.113095	1	0.113095	1	0.113095	1	0.113095	1	0.113095	0	0	0	0	0
TC000953	2579	1825	26.8903	1021	15.0438	790	11.6402	966	14.2334	842	12.4064	1227	18.0791	-0.837914	-1.20797	-0.917801	-1.116	-0.572761
TC000954	976	741	28.8504	970	37.7664	1497	58.2848	1009	39.2848	1408	54.8197	1747	68.0184	0.388511	1.01453	0.445381	0.926102	1.23733
TC000955	1705	1923	42.8587	15	0.334311	22	0.490323	9	0.200587	33	0.735484	47	1.04751	-7.00225	-6.44971	-7.73922	-5.86475	-5.35455
TC000956	2099	419	7.58552	453	8.20105	384	6.95188	503	9.10624	464	8.40019	538	9.73988	0.112561	-0.125844	0.263608	0.147175	0.360656
TC000957	10928	1351	4.69784	1009	3.5086	747	2.59755	864	3.00439	849	2.95223	1316	4.57613	-0.421102	-0.854848	-0.644924	-0.670191	-0.0378682
TC000958	441	1	0.0861678	1	0.0861678	1	0.0861678	1	0.0861678	1	0.0861678	1	0.0861678	0	0	0	0	0
TC000959	870	2	0.0873563	26	1.13563	45	1.96552	100	4.36782	18	0.786207	4	0.174713	3.70044	4.49185	5.64386	3.16993	1
TC000960	2046	2652	49.2551	6489	120.519	4048	75.1828	4565	84.7849	5404	100.368	7127	132.369	1.29092	0.610129	0.783534	1.02695	1.42621
TC000961	1307	229	6.658	248	7.21041	314	9.1293	335	9.73986	303	8.80949	230	6.68707	0.114993	0.455417	0.548813	0.40397	0.00628626
TC000962	1825	660	13.7425	882	18.3649	1176	24.4866	1287	26.7978	1266	26.3605	1217	25.3403	0.418313	0.83335	0.963474	0.939739	0.882791
TC000963	2129	1619	28.8971	1971	35.1799	1924	34.341	2125	37.9286	1949	34.7872	2213	39.4993	0.283825	0.249006	0.39236	0.267631	0.4509
TC000964	1850	1111	22.8205	27	0.554595	7	0.143784	4	0.0821622	12	0.246486	19	0.39027	-5.36276	-7.31029	-8.11764	-6.53268	-5.86972
TC000965	1015	333	12.467	456	17.0719	400	14.9754	408	15.2749	442	16.5478	691	25.87	0.453512	0.264478	0.293047	0.408524	1.05316
TC000966	585	6	0.389744	11	0.71453	11	0.71453	21	1.3641	7	0.454701	7	0.454701	0.874469	0.874469	1.80735	0.222392	0.222392
TC000967	1704	945	21.0739	794	17.7066	677	15.0974	922	20.561	718	16.0117	864	19.2676	-0.251175	-0.481158	-0.0355476	-0.39633	-0.129283
TC000968	3204	1053	12.4888	631	7.48377	456	5.40824	555	6.5824	539	6.39263	691	8.19538	-0.738794	-1.2074	-0.923946	-0.966148	-0.607748
TC000969	1835	3143	65.0866	2340	48.4578	2375	49.1826	2725	56.4305	2728	56.4926	3357	69.5183	-0.425634	-0.404215	-0.205886	-0.204299	0.0950303
TC000970	3452	1723	18.967	2279	25.0875	1173	12.9125	1993	21.9392	1147	12.6263	2060	22.6767	0.403478	-0.55472	0.210019	-0.587057	0.257722
TC000971	12777	2355	7.00399	990	2.94435	1152	3.42616	1624	4.82993	1331	3.95852	2078	6.18017	-1.25023	-1.03159	-0.536175	-0.823216	-0.180531
TC000972	870	2082	90.9379	1551	67.7448	2338	102.12	1610	70.3218	2202	96.1793	2396	104.653	-0.424771	0.167305	-0.370909	0.0808444	0.202658
TC000973	3741	632	6.41967	709	7.20182	579	5.88132	621	6.30794	663	6.73456	771	7.8316	0.165861	-0.126361	-0.0253313	0.0690843	0.286806
TC000974	2968	284	3.63612	347	4.44272	306	3.91779	352	4.50674	320	4.09704	418	5.35175	0.289045	0.107641	0.309684	0.172181	0.557612
TC000976	1018	2	0.0746562	20	0.746562	1	0.0373281	521	19.4479	1	0.0373281	1	0.0373281	3.32193	-1	8.02514	-1	-1
TC000977	1538	22	0.543563	33	0.815345	36	0.889467	171	4.22497	36	0.889467	37	0.914174	0.584963	0.710493	2.95842	0.710493	0.750022
TC000979	1864	327	6.66631	17	0.346567	6	0.122318	123	2.50751	4	0.0815451	1	0.0203863	-4.26568	-5.76818	-1.41063	-6.35315	-8.35315
TC000980	671	17	0.962742	1	0.0566319	1	0.0566319	1	0.0566319	1	0.0566319	1	0.0566319	-4.08746	-4.08746	-4.08746	-4.08746	-4.08746
TC000981	2471	393	6.04371	161	2.47592	30	0.461352	407	6.259	33	0.507487	46	0.707406	-1.28747	-3.71149	0.0504995	-3.57399	-3.09482
TC000982	866	45	1.9746	145	6.36259	42	1.84296	520	22.8176	112	4.91455	15	0.658199	1.68806	-0.0995357	3.53051	1.3155	-1.58496
TC000985	486	105	8.20988	174	13.6049	109	8.52263	178	13.9177	175	13.6831	81	6.33333	0.728698	0.0539388	0.761488	0.736966	-0.374396
TC000986	2011	676	12.7737	820	15.4948	727	13.7374	856	16.175	858	16.2128	738	13.9453	0.278601	0.104932	0.340588	0.343954	0.126598
TC000987	882	42	1.80952	79	3.40363	12	0.517007	13	0.560091	17	0.732426	21	0.904762	0.911463	-1.80735	-1.69188	-1.30485	-1
TC000988	3972	538	5.14703	552	5.28097	322	3.08056	494	4.72608	397	3.79809	591	5.65408	0.0370621	-0.740545	-0.123095	-0.438467	0.135552
TC000990	1157	10	0.328436	1	0.0328436	1	0.0328436	4	0.131374	1	0.0328436	1	0.0328436	-3.32193	-3.32193	-1.32193	-3.32193	-3.32193
TC000992	522	3099	225.598	1197	87.1379	1754	127.686	1461	106.356	1814	132.054	1999	145.521	-1.37238	-0.821154	-1.08485	-0.772628	-0.632524
TC000993	1726	4403	96.9374	1896	41.7428	2753	60.6107	2286	50.3291	2424	53.3673	2544	56.0093	-1.21553	-0.677482	-0.945661	-0.861097	-0.791388
TC000995	4021	1018	9.62049	1080	10.2064	841	7.94777	1063	10.0458	910	8.59985	908	8.58095	0.0852938	-0.27556	0.062404	-0.161799	-0.164973
TC000996	994	4	0.152918	1	0.0382294	1	0.0382294	5	0.191147	1	0.0382294	1	0.0382294	-2	-2	0.321928	-2	-2
TC000997	3491	1075	11.7015	762	8.29447	675	7.34746	1026	11.1681	708	7.70667	949	10.33	-0.496474	-0.671377	-0.0673059	-0.602515	-0.179857
TC000998	2844	4411	58.9374	13230	176.772	11399	152.307	16264	217.311	11388	152.16	13639	182.237	1.58464	1.36973	1.8825	1.36834	1.62856
TC001000	1631	745	17.3574	632	14.7247	540	12.5812	689	16.0527	491	11.4396	662	15.4237	-0.237316	-0.464281	-0.112736	-0.601517	-0.170409
TC001001	10374	2169	7.94505	224	0.820513	106	0.388278	171	0.626374	140	0.512821	100	0.3663	-3.27546	-4.35489	-3.66496	-3.95353	-4.43896
TC001002	2916	45	0.58642	29	0.377915	28	0.364883	18	0.234568	18	0.234568	28	0.364883	-0.633872	-0.684498	-1.32193	-1.32193	-0.684498
TC001003	1221	393	12.231	297	9.24324	274	8.52744	273	8.49631	359	11.1728	315	9.80344	-0.404066	-0.520353	-0.525628	-0.130545	-0.319177
TC001004	581	7881	515.453	9893	647.046	9268	606.169	8768	573.466	10818	707.546	10827	708.134	0.328029	0.233879	0.153869	0.456983	0.458183
TC001005	348	1	0.109195	1	0.109195	1	0.109195	1	0.109195	1	0.109195	1	0.109195	0	0	0	0	0
TC001008	255	3	0.447059	1	0.14902	1	0.14902	1	0.14902	1	0.14902	1	0.14902	-1.58496	-1.58496	-1.58496	-1.58496	-1.58496
TC001009	1178	49	1.58065	126	4.06452	57	1.83871	416	13.4194	122	3.93548	388	12.5161	1.36257	0.21818	3.08573	1.31603	2.9852
TC001010	698	1	0.0544413	1	0.0544413	1	0.0544413	32	1.74212	1	0.0544413	8	0.43553	0	0	5	0	3
TC001011	1105	1	0.0343891	1	0.0343891	9	0.309502	40	1.37557	4	0.137557	1	0.0343891	0	3.16993	5.32193	2	0
TC001014	3403	1438	16.0576	683	7.6268	2772	30.9539	2599	29.022	2775	30.9874	5047	56.3579	-1.07411	0.946864	0.853893	0.948424	1.81136
TC001017	929	1	0.0409042	1	0.0409042	1	0.0409042	3	0.122713	1	0.0409042	1	0.0409042	0	0	1.58496	0	0
TC001018	2032	114	2.13189	1	0.0187008	2	0.0374016	34	0.635827	3	0.0561024	2	0.0374016	-6.83289	-5.83289	-1.74543	-5.24793	-5.83289
TC001019	623	122	7.44141	79	4.81862	61	3.72071	45	2.74478	86	5.24559	352	21.4703	-0.626957	-1	-1.43888	-0.504473	1.52869
TC001020	3178	1546	18.4858	887	10.606	726	8.68093	820	9.80491	790	9.44619	1429	17.0868	-0.801534	-1.0905	-0.914845	-0.968616	-0.113534
TC001022	1774	976	20.9064	1902	40.7418	1309	28.0395	1420	30.4171	1372	29.389	1180	25.2762	0.962564	0.423512	0.540938	0.491327	0.273834
TC001023	1081	12	0.421832	1	0.0351526	1	0.0351526	4	0.140611	1	0.0351526	1	0.0351526	-3.58496	-3.58496	-1.58496	-3.58496	-3.58496
TC001026	4523	1035	8.69556	1164	9.77935	1302	10.9388	1411	11.8545	1379	11.5857	1374	11.5437	0.16946	0.331099	0.447087	0.413992	0.408751
TC001027	897	6065	256.934	5465	231.516	24967	1057.69	15307	648.457	27729	1174.7	9787	414.611	-0.150286	2.04144	1.33561	2.19282	0.690359
TC001028	306	1	0.124183	1	0.124183	1	0.124183	1	0.124183	1	0.124183	1	0.124183	0	0	0	0	0
TC001030	705	650	35.0355	382	20.5901	1839	99.1234	369	19.8894	2701	145.586	2738	147.58	-0.766867	1.50041	-0.816819	2.05498	2.07461
TC001031	730	72	3.74795	674	35.0849	126	6.5589	192	9.99452	131	6.81918	246	12.8055	3.22668	0.807355	1.41504	0.863498	1.77259
TC001032	2495	174	2.6501	253	3.85331	164	2.4978	389	5.92465	196	2.98517	205	3.12224	0.54005	-0.0853915	1.16068	0.171766	0.236537
TC001033	8517	5671	25.3021	2213	9.87366	1800	8.031	2167	9.66843	2220	9.9049	3113	13.8892	-1.3576	-1.65561	-1.3879	-1.35304	-0.865298
TC001034	1628	1066	24.8821	1104	25.769	1069	24.9521	1198	27.9631	1070	24.9754	1515	35.3624	0.0505327	0.00405441	0.16842	0.00540336	0.50711
TC001035	4189	1534	13.9155	842	7.6381	1025	9.29816	931	8.44545	1177	10.677	1751	15.884	-0.865406	-0.581675	-0.720445	-0.382184	0.190881
TC001036	1798	631	13.3359	457	9.65851	555	11.7297	895	18.9155	614	12.9766	546	11.5395	-0.465446	-0.185152	0.504248	-0.0394013	-0.208739
TC001037	1970	592	11.4193	474	9.14315	696	13.4254	644	12.4223	640	12.3452	594	11.4579	-0.32071	0.23349	0.121464	0.112475	0.00486576
TC001038	1602	361	8.56305	35	0.830212	8	0.189763	95	2.25343	14	0.332085	9	0.213483	-3.36657	-5.49586	-1.926	-4.6885	-5.32593
TC001039	2626	793	11.4752	821	11.8804	694	10.0427	680	9.84006	727	10.5202	957	13.8484	0.0500614	-0.192385	-0.221786	-0.125366	0.271198
TC001040	1095	741	25.7151	508	17.6292	702	24.3616	745	25.8539	747	25.9233	682	23.6676	-0.544645	-0.0780025	0.00776688	0.0116347	-0.119702
TC001041	2034	684	12.7788	1089	20.3451	943	17.6175	1197	22.3628	1079	20.1583	993	18.5516	0.670936	0.463261	0.807355	0.657627	0.537797
TC001042	504	92	6.93651	42	3.16667	59	4.44841	56	4.22222	66	4.97619	60	4.52381	-1.13124	-0.640919	-0.716207	-0.479168	-0.616671
TC001043	1809	763	16.0276	1923	40.3947	1408	29.5766	1909	40.1006	1608	33.7778	1760	36.9707	1.3336	0.883892	1.32306	1.07551	1.20582
TC001047	1106	4	0.137432	1	0.034358	1	0.034358	506	17.3852	1	0.034358	1	0.034358	-2	-2	6.98299	-2	-2
TC001048	1218	19912	621.228	16220	506.043	2435	75.9688	2418	75.4384	4835	150.846	2374	74.0657	-0.295864	-3.03164	-3.04175	-2.04205	-3.06825
TC001049	630	36000	2171.43	2	0.120635	7	0.422222	6	0.361905	4	0.24127	139	8.38413	-14.1357	-12.3284	-12.5507	-13.1357	-8.01677
TC001051	1725	478	10.5299	602	13.2614	621	13.68	690	15.2	647	14.2528	902	19.8701	0.332753	0.377583	0.529586	0.436755	0.916117
TC001052	1692	88	1.97636	107	2.40307	78	1.75177	117	2.62766	84	1.88652	207	4.64894	0.282035	-0.174029	0.410933	-0.0671142	1.23406
TC001053	751	331	16.7483	316	15.9893	330	16.6977	596	30.1571	402	20.3409	258	13.0546	-0.0669067	-0.00436519	0.848481	0.280364	-0.35946
TC001054	2232	416	7.08244	449	7.64427	969	16.4973	1148	19.5448	1148	19.5448	1947	33.1478	0.110132	1.21991	1.46447	1.46447	2.2266
TC001055	255	1	0.14902	1	0.14902	1	0.14902	1	0.14902	1	0.14902	1	0.14902	0	0	0	0	0
TC001057	1108	274	9.39711	232	7.95668	211	7.23646	313	10.7347	261	8.95126	276	9.4657	-0.240051	-0.376933	0.191987	-0.0701261	0.0104924
TC001059	1363	64	1.7843	10	0.278797	7	0.195158	23	0.641233	11	0.306676	8	0.223037	-2.67807	-3.19265	-1.47644	-2.54057	-3
TC001064	2548	39	0.581633	17	0.253532	30	0.44741	49	0.730769	46	0.686028	14	0.208791	-1.19794	-0.378512	0.329308	0.23816	-1.47805
TC001067	1729	385	8.46154	568	12.4835	237	5.20879	319	7.01099	259	5.69231	240	5.27473	0.561032	-0.699971	-0.271302	-0.571906	-0.681824
TC001068	857	537	23.811	607	26.9148	902	39.9953	733	32.5018	825	36.5811	644	28.5554	0.176774	0.748205	0.448891	0.619472	0.262139
TC001069	1699	1	0.0223661	1	0.0223661	1	0.0223661	1	0.0223661	1	0.0223661	1	0.0223661	0	0	0	0	0
TC001071	770	745	36.7662	1356	66.9195	651	32.1273	826	40.7636	641	31.6338	924	45.6	0.864045	-0.194583	0.148901	-0.216916	0.310652
TC001072	5966	431	2.74522	270	1.71975	237	1.50955	306	1.94904	260	1.65605	460	2.92994	-0.674728	-0.862801	-0.494156	-0.729176	0.093946
TC001073	1846	2409	49.5894	2675	55.065	2606	53.6446	3149	64.8223	2861	58.8938	3186	65.584	0.151104	0.113403	0.386459	0.248085	0.403312
TC001074	3572	1904	20.2553	1367	14.5426	1048	11.1489	1224	13.0213	1116	11.8723	1252	13.3191	-0.47802	-0.861395	-0.63743	-0.770696	-0.604799
TC001075	2780	35	0.478417	1	0.0136691	5	0.0683453	655	8.95324	17	0.232374	2	0.0273381	-5.12928	-2.80735	4.22607	-1.04182	-4.12928
TC001077	156	1	0.24359	1	0.24359	1	0.24359	1	0.24359	2	0.487179	1	0.24359	0	0	0	1	0
TC001078	336	1	0.113095	1	0.113095	1	0.113095	1	0.113095	1	0.113095	1	0.113095	0	0	0	0	0
TC001079	246	1	0.154472	1	0.154472	1	0.154472	2	0.308943	2	0.308943	2	0.308943	0	0	1	1	1
TC001080	282	1	0.134752	1	0.134752	1	0.134752	1	0.134752	1	0.134752	1	0.134752	0	0	0	0	0
TC001082	690	2	0.110145	1	0.0550725	1	0.0550725	2	0.110145	1	0.0550725	1	0.0550725	-1	-1	0	-1	-1
TC001083	1485	42	1.07475	76	1.94478	29	0.742088	67	1.71448	17	0.435017	34	0.870034	0.85561	-0.534336	0.673772	-1.30485	-0.304855
TC001084	1837	316	6.53674	784	16.2177	1497	30.9668	1560	32.27	1354	28.0087	2197	45.4469	1.31093	2.24408	2.30355	2.09923	2.79754
TC001085	1569	205	4.96495	227	5.49777	303	7.33843	376	9.10644	279	6.75717	474	11.4799	0.147068	0.563694	0.875109	0.444641	1.20926
TC001086	2918	1333	17.3592	690	8.98561	778	10.1316	698	9.08979	797	10.379	1111	14.4681	-0.950009	-0.776835	-0.933378	-0.742025	-0.262818
TC001087	8022	1554	7.36126	629	2.97956	658	3.11693	559	2.64797	677	3.20693	1165	5.51857	-1.30485	-1.23983	-1.47507	-1.19876	-0.415657
TC001088	741	72	3.69231	4	0.205128	1	0.0512821	1	0.0512821	3	0.153846	1	0.0512821	-4.16993	-6.16993	-6.16993	-4.58496	-6.16993
TC001089	1715	498	11.0344	465	10.3032	437	9.6828	458	10.1481	487	10.7907	572	12.6741	-0.098915	-0.188512	-0.120798	-0.032224	0.199869
TC001090	440	1	0.0863636	1	0.0863636	1	0.0863636	3	0.259091	1	0.0863636	1	0.0863636	0	0	1.58496	0	0
TC001091	947	435	17.4551	807	32.3823	568	22.792	512	20.5449	490	19.6621	468	18.7793	0.891553	0.384876	0.235128	0.171766	0.105493
TC001092	928	25129	1028.99	44549	1824.2	57449	2352.44	55437	2270.05	54878	2247.16	51768	2119.81	0.82604	1.19293	1.1415	1.12687	1.04271
TC001093	1760	1386	29.925	1328	28.6727	1449	31.2852	1452	31.35	1528	32.9909	1512	32.6455	-0.0616721	0.0641303	0.0671142	0.140717	0.125531
TC001094	213	164	29.2582	267	47.6338	272	48.5258	308	54.9484	298	53.1643	220	39.2488	0.703144	0.729911	0.909235	0.861617	0.423808
TC001095	690	1	0.0550725	1	0.0550725	1	0.0550725	1	0.0550725	1	0.0550725	1	0.0550725	0	0	0	0	0
TC001097	310	72	8.82581	114	13.9742	169	20.7161	143	17.529	232	28.4387	196	24.0258	0.662965	1.23095	0.989946	1.68806	1.44478
TC001098	826	746	34.3196	903	41.5424	1154	53.0896	1405	64.6368	1098	50.5133	1133	52.1235	0.27555	0.629396	0.913323	0.557631	0.6029
TC001099	1354	397	11.1418	1175	32.9764	1138	31.938	1355	38.0281	1188	33.3412	1121	31.4609	1.56545	1.51929	1.77108	1.58132	1.49758
TC001100	1551	386	9.45712	355	8.69761	349	8.55061	369	9.04062	370	9.06512	450	11.0251	-0.120782	-0.145374	-0.06498	-0.0610756	0.221324
TC001101	2298	492	8.13577	379	6.26719	342	5.65535	415	6.86249	397	6.56484	428	7.07746	-0.37646	-0.524662	-0.245547	-0.309519	-0.201048
TC001103	3007	1241	15.6827	1155	14.5959	1836	23.2019	1917	24.2255	1876	23.7073	1494	18.8799	-0.10361	0.565063	0.627347	0.596157	0.267677
TC001104	2673	806	11.4583	748	10.6337	740	10.52	938	13.3348	880	12.5103	864	12.2828	-0.107742	-0.123255	0.218808	0.126724	0.100251
TC001105	1737	79	1.72827	62	1.35636	65	1.42199	121	2.64709	80	1.75014	85	1.85953	-0.349584	-0.281413	0.615082	0.0181473	0.10561
TC001106	3146	193	2.33121	80	0.966306	73	0.881755	132	1.59441	82	0.990464	126	1.52193	-1.27053	-1.40263	-0.548063	-1.23491	-0.615177
TC001107	2540	731	10.9362	766	11.4598	607	9.0811	707	10.5772	526	7.86929	667	9.97874	0.067473	-0.268175	-0.0481612	-0.474809	-0.132185
TC001108	5337	2928	20.8477	1658	11.8051	1289	9.17782	2006	14.2829	1386	9.86847	2709	19.2884	-0.820472	-1.18366	-0.545594	-1.07899	-0.112155
TC001109	12054	13819	43.5641	4093	12.9031	2010	6.33649	2956	9.31873	2746	8.65671	4353	13.7227	-1.75542	-2.78139	-2.22494	-2.33125	-1.66657
TC001110	2264	1	0.0167845	1	0.0167845	1	0.0167845	297	4.98498	1	0.0167845	2	0.0335689	0	0	8.21432	0	1
TC001111	1288	1	0.0295031	1	0.0295031	1	0.0295031	140	4.13043	1	0.0295031	2	0.0590062	0	0	7.12928	0	1
TC001114	1101	108	3.72752	97	3.34787	305	10.5268	217	7.48955	236	8.14532	380	13.1153	-0.154975	1.49778	1.00666	1.12776	1.81497
TC001115	762	2081	103.777	19905	992.638	311	15.5092	6418	320.058	602	30.021	637	31.7664	3.25778	-2.74229	1.62485	-1.78944	-1.70791
TC001116	2042	150	2.79138	1	0.0186092	1	0.0186092	1	0.0186092	1	0.0186092	1	0.0186092	-7.22882	-7.22882	-7.22882	-7.22882	-7.22882
TC001117	297	2	0.255892	1	0.127946	1	0.127946	1	0.127946	1	0.127946	2	0.255892	-1	-1	-1	-1	0
TC001118	996	5213	198.89	2558	97.5944	751	28.6526	3535	134.869	1015	38.7249	502	19.1526	-1.0271	-2.79523	-0.560404	-2.36063	-3.37635
TC001119	1422	5161	137.917	302	8.07032	137	3.66104	101	2.69902	262	7.00141	1529	40.8594	-4.09503	-5.2354	-5.67522	-4.30001	-1.75506
TC001120	2178	1366	23.8329	1751	30.55	207	3.61157	537	9.36915	301	5.25161	123	2.14601	0.358222	-2.72225	-1.34696	-2.18212	-3.47323
TC001121	2608	81	1.18021	5	0.0728528	4	0.0582822	6	0.0874233	13	0.189417	2	0.0291411	-4.01792	-4.33985	-3.75489	-2.63941	-5.33985
TC001125	1096	129	4.47263	124	4.29927	107	3.70985	295	10.2281	133	4.61131	82	2.84307	-0.0570309	-0.26976	1.19334	0.0440552	-0.653675
TC001126	2033	308	5.75701	16	0.299065	11	0.205607	22	0.411215	14	0.261682	12	0.224299	-4.26679	-4.80735	-3.80735	-4.45943	-4.68182
TC001127	291	1	0.130584	1	0.130584	1	0.130584	1	0.130584	1	0.130584	1	0.130584	0	0	0	0	0
TC001128	3548	777	8.32187	198	2.12063	477	5.10879	657	7.03664	543	5.81567	549	5.87993	-1.97241	-0.703925	-0.242021	-0.516962	-0.501108
TC001129	6110	31	0.192799	17	0.105728	39	0.242553	22	0.136825	19	0.118167	17	0.105728	-0.866733	0.331206	-0.494765	-0.706269	-0.866733
TC001133	1649	123	2.83445	241	5.55367	589	13.5731	367	8.45725	575	13.2505	694	15.9927	0.970375	2.25961	1.57712	2.2249	2.49628
TC001134	1175	436	14.1004	479	15.4911	450	14.5532	367	11.8689	569	18.4017	431	13.9387	0.135698	0.0455969	-0.248548	0.384101	-0.0166403
TC001135	9219	3814	15.721	2120	8.73847	1654	6.81766	2257	9.30318	1898	7.82341	3204	13.2066	-0.847241	-1.20535	-0.756898	-1.00682	-0.251431
TC001139	624	1880	114.487	3460	210.705	197	11.9968	541	32.9455	413	25.1506	224	13.641	0.880039	-3.25447	-1.79703	-2.18652	-3.06916
TC001140	243	1	0.156379	1	0.156379	1	0.156379	30	4.69136	1	0.156379	1	0.156379	0	0	4.90689	0	0
TC001141	4230	723	6.49504	87	0.78156	23	0.206619	23	0.206619	28	0.251537	18	0.161702	-3.05491	-4.97429	-4.97429	-4.6905	-5.32793
TC001142	3144	863	10.4307	677	8.18257	538	6.50254	631	7.62659	602	7.27608	825	9.97137	-0.350205	-0.681754	-0.451721	-0.519597	-0.0649664
TC001143	1299	104	3.04234	13	0.380293	4	0.117013	15	0.438799	6	0.17552	4	0.117013	-3	-4.70044	-2.79355	-4.11548	-4.70044
TC001144	842	675	30.4632	347	15.6603	411	18.5487	301	13.5843	456	20.5796	631	28.4774	-0.959952	-0.715749	-1.16512	-0.565854	-0.0972475
TC001146	3635	2877	30.0759	2959	30.9331	2595	27.1279	1250	13.0674	3151	32.9403	2877	30.0759	0.0405445	-0.148831	-1.20264	0.131245	0
TC001147	219	1	0.173516	1	0.173516	1	0.173516	1	0.173516	1	0.173516	1	0.173516	0	0	0	0	0
TC001148	925	1314	53.9805	1314	53.9805	1227	50.4065	1132	46.5038	1494	61.3751	1179	48.4346	0	-0.09883	-0.215091	0.185215	-0.156402
TC001149	1906	62	1.2361	2	0.0398741	8	0.159496	8	0.159496	16	0.318993	17	0.33893	-4.9542	-2.9542	-2.9542	-1.9542	-1.86673
TC001151	690	973	53.5855	649	35.742	841	46.3159	675	37.1739	907	49.9507	438	24.1217	-0.584221	-0.210334	-0.527552	-0.101337	-1.15151
TC001152	989	8423	323.634	6174	237.221	2645	101.628	2867	110.158	2855	109.697	3529	135.594	-0.448129	-1.67107	-1.55479	-1.56084	-1.25507
TC001154	877	1	0.0433295	1	0.0433295	1	0.0433295	872	37.7834	2	0.0866591	1	0.0433295	0	0	9.76818	1	0
TC001155	546	1	0.0695971	1	0.0695971	1	0.0695971	1	0.0695971	1	0.0695971	1	0.0695971	0	0	0	0	0
TC001157	1326	673	19.2866	3	0.0859729	1	0.0286576	30	0.859729	4	0.11463	1	0.0286576	-7.8095	-9.39446	-4.48757	-7.39446	-9.39446
TC001160	1285	155	4.58366	10	0.29572	2	0.059144	18	0.532296	6	0.177432	41	1.21245	-3.9542	-6.27612	-3.1062	-4.69116	-1.91857
TC001161	1286	610	18.0249	603	17.818	1305	38.5614	439	12.972	1463	43.2302	2444	72.2177	-0.0166512	1.09717	-0.474588	1.26205	2.00236
TC001162	1212	1411	44.2393	946	29.6601	3074	96.3795	650	20.3795	2498	78.3201	1362	42.703	-0.576806	1.1234	-1.11821	0.824055	-0.0509913
TC001164	1026	1	0.037037	1	0.037037	1	0.037037	26	0.962963	1	0.037037	1	0.037037	0	0	4.70044	0	0
TC001165	1851	57	1.17018	73	1.49865	1	0.0205294	23	0.472177	9	0.184765	33	0.677472	0.356935	-5.83289	-1.30933	-2.66297	-0.788496
TC001166	971	502	19.6457	132	5.16581	234	9.15757	248	9.70546	259	10.1359	242	9.47065	-1.92715	-1.10118	-1.01735	-0.954735	-1.05268
TC001167	486	90	7.03704	152	11.8848	1188	92.8889	362	28.3045	1665	130.185	143	11.1811	0.756074	3.72247	2.00799	4.20945	0.668018
TC001168	1008	105	3.95833	100	3.76984	63	2.375	175	6.59722	95	3.58135	109	4.10913	-0.0703893	-0.736966	0.736966	-0.14439	0.0539388
TC001170	702	451	24.4131	533	28.8519	615	33.2906	630	34.1026	686	37.1339	595	32.208	0.241008	0.447459	0.482224	0.605081	0.399762
TC001171	891	1120	47.7666	2663	113.574	2415	102.997	3311	141.21	2755	117.497	3185	135.836	1.24955	1.10852	1.56377	1.29855	1.50779
TC001172	501	137	10.3912	179	13.5768	258	19.5689	248	18.8104	303	22.982	197	14.9421	0.385784	0.913195	0.856164	1.14514	0.52402
TC001173	1201	513	16.2315	314	9.93505	499	15.7885	396	12.5296	493	15.5987	425	13.4471	-0.708194	-0.039919	-0.373458	-0.0573712	-0.271496
TC001174	829	91	4.17129	184	8.43426	168	7.70084	203	9.30519	187	8.57177	199	9.12183	1.01577	0.884523	1.15754	1.0391	1.12883
TC001175	2036	20	0.373281	936	17.4695	14	0.261297	16385	305.81	25	0.466601	34	0.634578	5.54844	-0.514573	9.67816	0.321928	0.765535
TC001176	567	12810	858.519	135545	9084.14	25565	1713.35	16422	1100.59	33201	2225.11	20816	1395.08	3.40343	0.9969	0.358359	1.37396	0.700422
TC001177	827	18	0.827086	1	0.0459492	1	0.0459492	1	0.0459492	1	0.0459492	1	0.0459492	-4.16993	-4.16993	-4.16993	-4.16993	-4.16993
TC001179	1117	310	10.5461	92	3.12981	674	22.9293	89	3.02775	481	16.3635	985	33.5094	-1.75256	1.12048	-1.80039	0.633769	1.66786
TC001182	791	38	1.82554	17	0.816688	8	0.384324	1	0.0480405	9	0.432364	59	2.83439	-1.16046	-2.24793	-5.24793	-2.078	0.634716
TC001183	828	1037	47.5918	62213	2855.19	609	27.9493	35	1.60628	574	26.343	392	17.9903	5.90673	-0.767902	-4.88892	-0.853293	-1.40349
TC001184	417	6	0.546763	1	0.0911271	1	0.0911271	1	0.0911271	1	0.0911271	1	0.0911271	-2.58496	-2.58496	-2.58496	-2.58496	-2.58496
TC001186	2230	25	0.426009	11	0.187444	43	0.732735	17	0.289686	39	0.664574	5	0.0852018	-1.18442	0.782409	-0.556393	0.641546	-2.32193
TC001188	330	3	0.345455	3	0.345455	2	0.230303	5	0.575758	3	0.345455	20	2.30303	0	-0.584963	0.736966	0	2.73697
TC001189	2307	495	8.15345	750	12.3537	812	13.3749	1602	26.3875	937	15.4339	890	14.6597	0.599462	0.714051	1.69437	0.920621	0.846377
TC001190	312	1	0.121795	1	0.121795	1	0.121795	1	0.121795	1	0.121795	1	0.121795	0	0	0	0	0
TC001191	246	14	2.1626	7	1.0813	9	1.39024	12	1.85366	13	2.00813	21	3.2439	-1	-0.63743	-0.222392	-0.106915	0.584963
TC001192	1487	2976	76.0511	1452	37.1056	1671	42.7021	2799	71.5279	1897	48.4775	1722	44.0054	-1.03533	-0.832663	-0.088463	-0.649655	-0.789289
TC001193	3101	536	6.5682	387	4.74234	294	3.60271	337	4.12964	373	4.57078	767	9.3989	-0.469899	-0.866417	-0.669484	-0.523057	0.516994
TC001194	1834	375	7.7699	226	4.68266	397	8.22574	320	6.63032	428	8.86805	508	10.5256	-0.730568	0.0822484	-0.228819	0.19072	0.437938
TC001195	1748	247	5.36957	164	3.56522	316	6.86957	146	3.17391	450	9.78261	609	13.2391	-0.590815	0.355414	-0.758543	0.865414	1.30193
TC001196	225	1	0.168889	2	0.337778	1	0.168889	1	0.168889	1	0.168889	1	0.168889	1	0	0	0	0
TC001197	2736	329	4.56944	363	5.04167	232	3.22222	322	4.47222	243	3.375	298	4.13889	0.141882	-0.503963	-0.0310269	-0.437131	-0.142775
TC001198	732	25	1.29781	3	0.155738	5	0.259563	3	0.155738	2	0.103825	1	0.0519126	-3.05889	-2.32193	-3.05889	-3.64386	-4.64386
TC001199	1349	287	8.08451	3	0.084507	2	0.056338	17	0.478873	4	0.112676	10	0.28169	-6.57994	-7.16491	-4.07744	-6.16491	-4.84298
TC001200	3483	219	2.38932	421	4.59317	258	2.81481	299	3.26213	287	3.13121	603	6.57881	0.942889	0.23644	0.449215	0.39012	1.46123
TC001201	1178	811	26.1613	1628	52.5161	1397	45.0645	1514	48.8387	1415	45.6452	1187	38.2903	1.00533	0.784558	0.900591	0.803028	0.549546
TC001202	3083	1156	14.2485	1088	13.4103	873	10.7603	956	11.7833	905	11.1547	1130	13.928	-0.0874628	-0.405088	-0.274059	-0.353152	-0.0328186
TC001203	417	1	0.0911271	1	0.0911271	1	0.0911271	1	0.0911271	1	0.0911271	1	0.0911271	0	0	0	0	0
TC001207	3438	335	3.70273	23	0.254218	43	0.475276	30	0.331588	52	0.574753	35	0.386853	-3.86446	-2.96175	-3.48113	-2.68758	-3.25873
TC001209	1193	3085	98.2649	7582	241.505	10754	342.541	18261	581.658	13238	421.663	16670	530.981	1.29731	1.80153	2.56542	2.10134	2.43391
TC001210	1078	1136	40.0445	1310	46.1781	1478	52.1002	1529	53.898	1515	53.4045	1732	61.0538	0.205604	0.379683	0.428626	0.415355	0.608476
TC001212	330	1	0.115152	1	0.115152	1	0.115152	1	0.115152	1	0.115152	1	0.115152	0	0	0	0	0
TC001214	1051	167	6.03806	174	6.29115	194	7.01427	408	14.7517	195	7.05043	215	7.77355	0.0592392	0.216209	1.28872	0.223626	0.364489
TC001216	345	1	0.110145	1	0.110145	1	0.110145	1	0.110145	1	0.110145	1	0.110145	0	0	0	0	0
TC001218	615	1	0.0617886	1	0.0617886	1	0.0617886	1	0.0617886	1	0.0617886	1	0.0617886	0	0	0	0	0
TC001220	1594	523	12.468	590	14.0652	547	13.0402	780	18.5947	522	12.4442	602	14.3513	0.173904	0.0647299	0.576663	-0.00276114	0.202953
TC001221	473	241	19.3615	85	6.82875	305	24.5032	89	7.15011	446	35.8309	416	33.4207	-1.5035	0.339776	-1.43716	0.888011	0.78755
TC001222	1550	37	0.907097	90	2.20645	1	0.0245161	1	0.0245161	12	0.294194	2	0.0490323	1.2824	-5.20945	-5.20945	-1.62449	-4.20945
TC001223	1211	288	9.03716	1	0.031379	4	0.125516	1	0.031379	1	0.031379	1	0.031379	-8.16993	-6.16993	-8.16993	-8.16993	-8.16993
TC001226	2756	1806	24.9013	1462	20.1582	1140	15.7184	1391	19.1792	1164	16.0493	1555	21.4405	-0.304855	-0.663764	-0.376675	-0.633707	-0.215883
TC001227	1211	67	2.10239	6	0.188274	38	1.1924	42	1.31792	34	1.06689	24	0.753097	-3.48113	-0.818162	-0.673772	-0.978626	-1.48113
TC001228	1779	738	15.7639	4622	98.7274	963	20.57	2017	43.0838	929	19.8437	821	17.5368	2.64682	0.383915	1.45052	0.332058	0.153761
TC001230	2172	1056	18.4751	526	9.20258	484	8.46777	460	8.04788	456	7.9779	537	9.39503	-1.00548	-1.12553	-1.1989	-1.2115	-0.975616
TC001231	2109	549	9.89189	777	14	770	13.8739	993	17.8919	768	13.8378	911	16.4144	0.501108	0.488052	0.854988	0.4843	0.730645
TC001232	1462	20	0.519836	9	0.233926	29	0.753762	47	1.22161	19	0.493844	32	0.831737	-1.152	0.536053	1.23266	-0.0740006	0.678072
TC001237	1922	441	8.71904	551	10.8939	557	11.0125	629	12.436	558	11.0323	938	18.5453	0.321274	0.336899	0.512281	0.339486	1.08881
TC001238	234	8	1.29915	1	0.162393	1	0.162393	3	0.487179	1	0.162393	4	0.649573	-3	-3	-1.41504	-3	-1
TC001239	7323	1427	7.40489	308	1.59825	611	3.17056	486	2.52192	877	4.55087	1756	9.11211	-2.21198	-1.22374	-1.55396	-0.702337	0.299308
TC001240	2828	1018	13.6789	317	4.25955	565	7.59194	470	6.31542	506	6.79915	712	9.56719	-1.68318	-0.849415	-1.115	-1.00853	-0.515788
TC001241	827	150	6.89238	181	8.31681	153	7.03023	217	9.97098	180	8.27086	305	14.0145	0.271027	0.0285692	0.532733	0.263034	1.02385
TC001242	6002	769	4.86871	589	3.72909	437	2.76674	840	5.31823	574	3.63412	896	5.67278	-0.384716	-0.81535	0.127406	-0.421933	0.220515
TC001243	1920	139	2.75104	137	2.71146	172	3.40417	204	4.0375	168	3.325	161	3.18646	-0.020909	0.307324	0.553484	0.273376	0.211976
TC001244	504	2	0.150794	1	0.0753968	1	0.0753968	1	0.0753968	1	0.0753968	1	0.0753968	-1	-1	-1	-1	-1
TC001245	1833	12	0.248773	2	0.0414621	1	0.020731	1	0.020731	1	0.020731	1	0.020731	-2.58496	-3.58496	-3.58496	-3.58496	-3.58496
TC001246	2163	1	0.0175682	1	0.0175682	1	0.0175682	1	0.0175682	1	0.0175682	2	0.0351364	0	0	0	0	1
TC001249	575	127	8.39304	223	14.7374	197	13.0191	201	13.2835	206	13.6139	187	12.3583	0.812215	0.633367	0.662367	0.697816	0.55821
TC001250	2957	744	9.56104	1313	16.8732	951	12.2212	1484	19.0707	1106	14.2131	1268	16.2949	0.819492	0.354143	0.996117	0.571977	0.76918
TC001251	1373	14618	404.577	9323	258.029	8854	245.049	9451	261.572	8559	236.884	8854	245.049	-0.64888	-0.723345	-0.629207	-0.772232	-0.723345
TC001252	3542	1200	12.8741	139	1.49125	46	0.493506	37	0.396951	58	0.622247	101	1.08357	-3.10988	-4.70526	-5.01937	-4.37084	-3.57061
TC001253	3306	581	6.67816	579	6.65517	20	0.229885	204	2.34483	25	0.287356	51	0.586207	-0.00497482	-4.86047	-1.50997	-4.53854	-3.50997
TC001254	420	51	4.61429	111	10.0429	76	6.87619	77	6.96667	97	8.77619	79	7.14762	1.12199	0.575502	0.594361	0.927488	0.631355
TC001255	2252	60	1.01243	23	0.388099	68	1.14742	33	0.556838	53	0.894316	137	2.31172	-1.38333	0.180572	-0.862496	-0.17897	1.19114
TC001256	1398	447	12.1502	381	10.3562	428	11.6338	459	12.4764	434	11.7969	465	12.6395	-0.230484	-0.062664	0.0382193	-0.0425798	0.0569559
TC001257	1118	212	7.20572	146	4.96243	226	7.68157	226	7.68157	175	5.94812	146	4.96243	-0.538096	0.0922585	0.0922585	-0.276709	-0.538096
TC001259	3137	208	2.5196	43842	531.079	2	0.024227	8	0.0969079	2	0.024227	1	0.0121135	7.71959	-6.70044	-4.70044	-6.70044	-7.70044
TC001260	3097	1760	21.5951	346	4.2454	1	0.0122699	11	0.134969	2	0.0245399	1	0.0122699	-2.34673	-10.7814	-7.32193	-9.78136	-10.7814
TC001261	2340	387	6.28462	1	0.0162393	5	0.0811966	3	0.0487179	1	0.0162393	158	2.56581	-8.59619	-6.27426	-7.01123	-8.59619	-1.29241
TC001262	2805	50926	689.907	1	0.0135472	23	0.311586	5	0.0677362	108	1.4631	15	0.203209	-15.6361	-11.1126	-13.3142	-8.88123	-11.7292
TC001263	1515	1431	35.8931	1999	50.1399	1572	39.4297	2283	57.2634	1586	39.7809	1600	40.132	0.482255	0.135578	0.673907	0.148369	0.161048
TC001264	4913	136	1.0519	727	5.62304	147	1.13698	262	2.02646	198	1.53145	230	1.77895	2.41835	0.11221	0.94596	0.541894	0.758027
TC001266	1280	137	4.06719	6	0.178125	5	0.148438	15	0.445312	7	0.207813	13	0.385937	-4.51307	-4.7761	-3.19114	-4.29068	-3.39759
TC001267	207	1	0.183575	1	0.183575	1	0.183575	1	0.183575	1	0.183575	1	0.183575	0	0	0	0	0
TC001268	1540	1672	41.2571	316	7.7974	598	14.7558	586	14.4597	354	8.73506	397	9.7961	-2.40358	-1.48336	-1.5126	-2.23975	-2.07436
TC001269	294	1	0.129252	1	0.129252	1	0.129252	1	0.129252	1	0.129252	1	0.129252	0	0	0	0	0
TC001270	3440	61	0.673837	27	0.298256	10	0.110465	334	3.68953	9	0.0994186	4	0.044186	-1.17585	-2.60881	2.45297	-2.76081	-3.93074
TC001271	1770	145	3.11299	91	1.95367	2	0.0429379	1	0.0214689	5	0.107345	1	0.0214689	-0.672114	-6.17991	-7.17991	-4.85798	-7.17991
TC001272	1176	2	0.0646259	1	0.0323129	1	0.0323129	1	0.0323129	1	0.0323129	1	0.0323129	-1	-1	-1	-1	-1
TC001273	1176	1	0.0323129	1	0.0323129	1	0.0323129	1	0.0323129	1	0.0323129	1	0.0323129	0	0	0	0	0
TC001275	1429	1	0.026592	1	0.026592	1	0.026592	1	0.026592	1	0.026592	1	0.026592	0	0	0	0	0
TC001276	1020	277	10.3196	483	17.9941	402	14.9765	389	14.4922	387	14.4176	198	7.37647	0.802137	0.53731	0.489884	0.482448	-0.484386
TC001277	453	95	7.96909	119	9.98234	144	12.0795	128	10.7373	151	12.6667	141	11.8278	0.324962	0.600069	0.430144	0.668549	0.569696
TC001278	3570	4367	46.4835	6315	67.2185	1284	13.6672	2355	25.0672	1612	17.1585	1635	17.4034	0.53214	-1.766	-0.890915	-1.43779	-1.41735
TC001281	913	2	0.0832421	2	0.0832421	1	0.041621	164	6.82585	1	0.041621	3	0.124863	0	-1	6.35755	-1	0.584963
TC001282	324	197	23.1049	267	31.3148	432	50.6667	209	24.5123	672	78.8148	445	52.1914	0.438644	1.13284	0.0853073	1.77027	1.17561
TC001283	345	1	0.110145	1	0.110145	1	0.110145	1	0.110145	1	0.110145	1	0.110145	0	0	0	0	0
TC001284	309	1	0.122977	1	0.122977	1	0.122977	1	0.122977	1	0.122977	1	0.122977	0	0	0	0	0
TC001286	804	1	0.0472637	1	0.0472637	1	0.0472637	1	0.0472637	1	0.0472637	1	0.0472637	0	0	0	0	0
TC001287	1065	762	27.1887	235	8.38498	303	10.8113	217	7.74272	282	10.062	377	13.4516	-1.69713	-1.33047	-1.8121	-1.4341	-1.01523
TC001288	90	1	0.422222	1	0.422222	1	0.422222	1	0.422222	2	0.844444	1	0.422222	0	0	0	1	0
TC001290	765	1	0.0496732	1	0.0496732	1	0.0496732	1	0.0496732	1	0.0496732	1	0.0496732	0	0	0	0	0
TC001291	1355	37	1.03764	1	0.0280443	1	0.0280443	26	0.729151	1	0.0280443	1	0.0280443	-5.20945	-5.20945	-0.509014	-5.20945	-5.20945
TC001292	2303	171	2.82154	243	4.00955	184	3.03604	330	5.44507	226	3.72905	300	4.95007	0.50696	0.105709	0.94847	0.402326	0.810966
TC001293	3023	3372	42.387	437	5.49322	582	7.31591	1470	18.4783	545	6.85081	652	8.19583	-2.9479	-2.53451	-1.19779	-2.62928	-2.37066
TC001294	723	1	0.0525588	4	0.210235	1	0.0525588	1	0.0525588	1	0.0525588	1	0.0525588	2	0	0	0	0
TC001295	378	1	0.100529	1	0.100529	1	0.100529	1	0.100529	1	0.100529	1	0.100529	0	0	0	0	0
TC001296	1200	1	0.0316667	1	0.0316667	1	0.0316667	5	0.158333	1	0.0316667	3	0.095	0	0	2.32193	0	1.58496
TC001297	4201	588	5.31873	617	5.58105	533	4.82123	537	4.85741	620	5.60819	735	6.64842	0.0694543	-0.141681	-0.130894	0.0764521	0.321928
TC001299	258	4	0.589147	1	0.147287	3	0.44186	3	0.44186	4	0.589147	9	1.32558	-2	-0.415037	-0.415037	0	1.16993
TC001300	1144	195	6.47727	95	3.15559	615	20.4283	45	1.49476	619	20.5612	330	10.9615	-1.03747	1.65711	-2.11548	1.66647	0.758992
TC001301	1338	702	19.9372	893	25.3617	1546	43.9073	1065	30.2466	1418	40.272	2253	63.9865	0.347189	1.139	0.60131	1.01431	1.6823
TC001302	1719	492	10.8761	900	19.8953	7408	163.76	1622	35.8557	7298	161.329	887	19.6079	0.871267	3.91235	1.72104	3.89077	0.850276
TC001303	462	191	15.71	215	17.684	265	21.7965	255	20.974	287	23.6061	207	17.026	0.170764	0.47242	0.416925	0.587478	0.116058
TC001304	507	1	0.0749507	1	0.0749507	1	0.0749507	1	0.0749507	1	0.0749507	1	0.0749507	0	0	0	0	0
TC001305	297	1	0.127946	1	0.127946	1	0.127946	1	0.127946	1	0.127946	1	0.127946	0	0	0	0	0
TC001306	1077	479	16.9006	347	12.2433	407	14.3603	357	12.5961	434	15.3129	402	14.1838	-0.46509	-0.234997	-0.424102	-0.142331	-0.25283
TC001309	858	1	0.044289	1	0.044289	1	0.044289	157	6.95338	1	0.044289	1	0.044289	0	0	7.29462	0	0
TC001310	483	31365	2467.64	7	0.550725	129	10.1491	42	3.30435	192	15.1056	62	4.87785	-12.1295	-7.92564	-9.54455	-7.35191	-8.98267
TC001311	3265	42	0.488821	1	0.0116386	5	0.058193	4	0.0465544	8	0.0931087	9	0.104747	-5.39232	-3.07039	-3.39232	-2.39232	-2.22239
TC001312	2948	236	3.04206	226	2.91316	164	2.11398	710	9.15197	195	2.51357	431	5.55563	-0.0624641	-0.525091	1.58903	-0.275313	0.868901
TC001313	1196	1	0.0317726	2	0.0635452	1	0.0317726	1	0.0317726	1	0.0317726	1	0.0317726	1	0	0	0	0
TC001314	1167	3	0.0976864	3	0.0976864	1	0.0325621	3	0.0976864	1	0.0325621	1	0.0325621	0	-1.58496	0	-1.58496	-1.58496
TC001315	1122	21	0.71123	28	0.948307	26	0.88057	17	0.575758	25	0.846702	1	0.0338681	0.415037	0.308122	-0.304855	0.251539	-4.39232
TC001316	1536	1043	25.8034	888	21.9688	1249	30.8997	1287	31.8398	1188	29.3906	1851	45.793	-0.232108	0.260034	0.303273	0.187796	0.827566
TC001317	1016	7024	262.709	8237	308.077	8478	317.091	8987	336.128	11009	411.754	10941	409.211	0.229826	0.271431	0.355547	0.648319	0.63938
TC001318	921	173	7.13789	54	2.22801	22	0.907709	69	2.84691	49	2.02172	80	3.30076	-1.67974	-2.9752	-1.3261	-1.81992	-1.1127
TC001319	2898	31	0.406487	1	0.0131125	1	0.0131125	4	0.05245	3	0.0393375	5	0.0655625	-4.9542	-4.9542	-2.9542	-3.36923	-2.63227
TC001320	1700	441	9.85765	250	5.58824	210	4.69412	368	8.22588	278	6.21412	411	9.18706	-0.818851	-1.07039	-0.261073	-0.665694	-0.10164
TC001321	3599	105	1.10864	44	0.464573	59	0.622951	58	0.612392	74	0.781328	157	1.65768	-1.25481	-0.831602	-0.856265	-0.504792	0.580375
TC001322	700	2766	150.154	2155	116.986	3268	177.406	3358	182.291	4019	218.174	4347	235.98	-0.360113	0.240607	0.279801	0.539035	0.652219
TC001323	3563	3087	32.9234	1141	12.169	745	7.94555	2709	28.8919	809	8.62812	866	9.23604	-1.43591	-2.05089	-0.188445	-1.93199	-1.83377
TC001324	1311	3121	90.4638	883	25.5942	3777	109.478	774	22.4348	3445	99.8551	4916	142.493	-1.82152	0.275232	-2.0116	0.142496	0.655477
TC001325	639	852	50.6667	2200	130.829	1027	61.0736	1549	92.1158	1400	83.2551	1459	86.7637	1.36858	0.269511	0.862412	0.716501	0.776055
TC001326	1235	794	24.4308	645	19.8462	863	26.5538	1030	31.6923	810	24.9231	856	26.3385	-0.29984	0.120222	0.375433	0.0287829	0.108472
TC001327	2619	1484	21.5319	624	9.05384	811	11.7671	579	8.40092	891	12.9278	781	11.3318	-1.24987	-0.871717	-1.35786	-0.735994	-0.926097
TC001328	1571	133	3.21706	143	3.45894	120	2.90261	149	3.60407	151	3.65245	210	5.07957	0.104589	-0.148392	0.163886	0.183122	0.658963
TC001329	1254	161	4.87879	268	8.12121	304	9.21212	447	13.5455	297	9	278	8.42424	0.735172	0.917011	1.47321	0.883402	0.788024
TC001330	1491	1	0.0254863	2	0.0509725	1	0.0254863	137	3.49162	2	0.0509725	2	0.0509725	1	0	7.09803	1	1
TC001331	507	1	0.0749507	1	0.0749507	1	0.0749507	1	0.0749507	1	0.0749507	1	0.0749507	0	0	0	0	0
TC001332	156	1	0.24359	1	0.24359	1	0.24359	1	0.24359	1	0.24359	1	0.24359	0	0	0	0	0
TC001333	480	1	0.0791667	1	0.0791667	1	0.0791667	3	0.2375	1	0.0791667	1	0.0791667	0	0	1.58496	0	0
TC001334	360	31	3.27222	41	4.32778	47	4.96111	46	4.85556	42	4.43333	48	5.06667	0.403356	0.600393	0.569366	0.438121	0.630766
TC001336	2654	1178	16.8666	1069	15.306	804	11.5117	879	12.5855	872	12.4853	968	13.8598	-0.140078	-0.551072	-0.422404	-0.433939	-0.283261
TC001337	483	1	0.0786749	1	0.0786749	2	0.15735	20	1.5735	1	0.0786749	1	0.0786749	0	1	4.32193	0	0
TC001338	5509	307	2.11763	17	0.117263	7	0.0482846	83	0.572518	11	0.0758758	11	0.0758758	-4.17463	-5.45474	-1.88706	-4.80266	-4.80266
TC001339	1186	252	8.0742	1	0.0320405	2	0.0640809	1	0.0320405	2	0.0640809	1	0.0320405	-7.97728	-6.97728	-7.97728	-6.97728	-7.97728
TC001340	1192	54	1.72148	1	0.0318792	1	0.0318792	1	0.0318792	1	0.0318792	1	0.0318792	-5.75489	-5.75489	-5.75489	-5.75489	-5.75489
TC001342	222	1	0.171171	1	0.171171	1	0.171171	1	0.171171	1	0.171171	1	0.171171	0	0	0	0	0
TC001343	186	1	0.204301	1	0.204301	1	0.204301	1	0.204301	1	0.204301	1	0.204301	0	0	0	0	0
TC001344	486	1	0.0781893	1	0.0781893	1	0.0781893	1	0.0781893	1	0.0781893	1	0.0781893	0	0	0	0	0
TC001345	288	1	0.131944	1	0.131944	1	0.131944	1	0.131944	1	0.131944	1	0.131944	0	0	0	0	0
TC001346	3617	317	3.33038	391	4.10782	214	2.24827	358	3.76113	271	2.84711	479	5.03235	0.302686	-0.566872	0.175477	-0.22619	0.595543
TC001347	1527	1784	44.3955	909	22.6208	834	20.7544	831	20.6798	822	20.4558	777	19.336	-0.972763	-1.097	-1.1022	-1.11791	-1.19913
TC001348	813	152	7.10455	151	7.05781	172	8.03936	150	7.01107	215	10.0492	185	8.64699	-0.00952277	0.178337	-0.0191088	0.500265	0.283454
TC001349	1214	3	0.0939044	65	2.0346	1	0.0313015	4	0.125206	1	0.0313015	1	0.0313015	4.43741	-1.58496	0.415037	-1.58496	-1.58496
TC001350	1189	563	17.9933	1513	48.3549	78	2.49285	176	5.62489	123	3.93103	164	5.24138	1.42621	-2.85159	-1.67756	-2.19448	-1.77944
TC001351	608	8	0.5	1	0.0625	3	0.1875	3	0.1875	1	0.0625	1	0.0625	-3	-1.41504	-1.41504	-3	-3
TC001352	1019	4513	168.296	837	31.213	965	35.9863	295	11.001	1351	50.3808	1136	42.3631	-2.43079	-2.22549	-3.9353	-1.74006	-1.99012
TC001353	276	1	0.137681	4	0.550725	1	0.137681	1	0.137681	1	0.137681	1	0.137681	2	0	0	0	0
TC001354	135	1	0.281481	1	0.281481	1	0.281481	1	0.281481	1	0.281481	1	0.281481	0	0	0	0	0
TC001355	2872	1071	14.1706	3264	43.1866	1600	21.1699	2244	29.6908	1850	24.4777	2402	31.7813	1.60768	0.579113	1.06711	0.788567	1.16528
TC001356	1407	276	7.45416	377	10.1819	339	9.15565	483	13.0448	446	12.0455	395	10.6681	0.449896	0.296617	0.807355	0.692375	0.517184
TC001357	1119	798	27.0992	311	10.5612	243	8.25201	318	10.7989	401	13.6175	528	17.9303	-1.35947	-1.71543	-1.32736	-0.992787	-0.595851
TC001358	1803	1417	29.8647	1479	31.1714	1610	33.9323	2127	44.8286	1737	36.609	1544	32.5413	0.0617823	0.184221	0.58598	0.293758	0.123833
TC001359	492	416	32.1301	348	26.878	477	36.8415	429	33.1341	493	38.0772	638	49.2764	-0.257496	0.197406	0.0443941	0.245004	0.616973
TC001360	2764	3061	42.0832	18	0.247467	25	0.343705	21	0.288712	22	0.30246	40	0.549928	-7.40986	-6.93593	-7.18747	-7.12036	-6.25786
TC001361	576	2	0.131944	2	0.131944	1	0.0659722	547	36.0868	4	0.263889	2	0.131944	0	-1	8.0954	1	0
TC001362	3177	602	7.2005	8409	100.58	372	4.44948	502	6.00441	553	6.61442	1954	23.3717	3.8041	-0.694461	-0.262076	-0.122484	1.6986
TC001365	890	290	12.382	114	4.86742	232	9.90562	324	13.8337	221	9.43596	297	12.6809	-1.34702	-0.321928	0.159941	-0.392007	0.03441
TC001366	1716	1536	34.014	1055	23.3625	1155	25.5769	1231	27.2599	1294	28.655	1826	40.4359	-0.541935	-0.411285	-0.319347	-0.247341	0.249509
TC001367	2675	635	9.02056	2065	29.3346	1973	28.0277	1971	27.9993	2114	30.0307	1844	26.1951	1.70131	1.63556	1.6341	1.73515	1.53801
TC001368	1981	69	1.32357	310	5.94649	138	2.64715	261	5.00656	155	2.97325	127	2.43614	2.1676	1	1.91938	1.1676	0.88016
TC001369	447	3	0.255034	1	0.0850112	1	0.0850112	1	0.0850112	1	0.0850112	1	0.0850112	-1.58496	-1.58496	-1.58496	-1.58496	-1.58496
TC001370	3023	993	12.4823	414	5.2041	451	5.6692	366	4.60073	510	6.41085	732	9.20146	-1.26216	-1.13867	-1.43995	-0.961296	-0.43995
TC001371	3228	1037	12.2076	1103	12.9845	990	11.6543	1166	13.7261	970	11.4188	1197	14.0911	0.0890169	-0.0669155	0.169152	-0.0963592	0.207007
TC001372	8065	3129	14.743	1161	5.4703	660	3.10973	843	3.97198	790	3.72226	1205	5.67762	-1.43033	-2.24516	-1.8921	-1.98578	-1.37667
TC001374	1022	688	25.5812	219	8.14286	33	1.22701	121	4.49902	62	2.30528	77	2.86301	-1.65148	-4.38187	-2.5074	-3.47207	-3.15948
TC001375	1726	1373	30.2283	1418	31.219	2830	62.3059	4144	91.2352	4090	90.0463	3124	68.7787	0.0465259	1.04347	1.59369	1.57477	1.18606
TC001376	2904	69	0.902893	1	0.0130854	3	0.0392562	5	0.065427	1	0.0130854	6	0.0785124	-6.10852	-4.52356	-3.7866	-6.10852	-3.52356
TC001377	1088	489	17.079	377	13.1673	466	16.2757	437	15.2629	572	19.9779	556	19.4191	-0.37527	-0.0695045	-0.162201	0.226181	0.18525
TC001378	1448	32	0.839779	407	10.6809	31	0.813536	41	1.07597	55	1.44337	86	2.25691	3.66888	-0.0458037	0.357552	0.78136	1.42626
TC001379	1059	188	6.74599	208	7.46364	347	12.4514	245	8.79131	282	10.119	331	11.8772	0.145851	0.884203	0.382049	0.584963	0.816099
TC001380	842	22	0.992874	18	0.812352	16	0.72209	398	17.962	22	0.992874	7	0.315914	-0.289507	-0.459432	4.17719	0	-1.65208
TC001381	2347	133	2.15339	10	0.161909	17	0.275245	15	0.242863	33	0.534299	16	0.259054	-3.73335	-2.96782	-3.14839	-2.01089	-3.05528
TC001382	2784	1008	13.7586	1060	14.4684	2935	40.0611	3112	42.477	2907	39.6789	2140	29.2098	0.0725686	1.54186	1.62635	1.52804	1.08612
TC001383	1727	89	1.95831	23	0.50608	20	0.440069	114	2.5084	4	0.0880139	16	0.352056	-1.95217	-2.15381	0.357157	-4.47573	-2.47573
TC001384	2651	733	10.507	1141	16.3553	1017	14.5779	1064	15.2516	943	13.5172	1322	18.9498	0.638414	0.472435	0.537613	0.363445	0.850837
TC001386	2186	4	0.0695334	1	0.0173833	1	0.0173833	2	0.0347667	1	0.0173833	1	0.0173833	-2	-2	-1	-2	-2
TC001388	1494	1	0.0254351	1	0.0254351	1	0.0254351	1	0.0254351	1	0.0254351	1	0.0254351	0	0	0	0	0
TC001390	1494	1	0.0254351	1	0.0254351	2	0.0508701	4	0.10174	2	0.0508701	4	0.10174	0	1	2	1	2
TC001391	474	189	15.1519	46	3.68776	49	3.92827	56	4.48945	65	5.21097	1	0.0801688	-2.03868	-1.94753	-1.75489	-1.53987	-7.56224
TC001392	1581	759	18.2429	535	12.859	615	14.7818	784	18.8438	607	14.5895	616	14.8058	-0.504561	-0.303513	0.0467538	-0.322403	-0.30117
TC001393	1723	221	4.87406	453	9.99071	411	9.06442	539	11.8874	424	9.35113	602	13.2768	1.03546	0.895092	1.28624	0.940018	1.44572
TC001394	354	239	25.6554	245	26.2994	371	39.8249	335	35.9605	390	41.8644	342	36.7119	0.0357711	0.634409	0.48715	0.706464	0.516986
TC001395	321	4	0.47352	5	0.5919	2	0.23676	2	0.23676	1	0.11838	1	0.11838	0.321928	-1	-1	-2	-2
TC001399	411	5	0.462287	4	0.36983	6	0.554745	3	0.277372	1	0.0924574	1	0.0924574	-0.321928	0.263034	-0.736966	-2.32193	-2.32193
TC001401	360	61	6.43889	127	13.4056	36	3.8	99	10.45	80	8.44444	42	4.43333	1.05795	-0.760812	0.698619	0.391191	-0.53842
TC001402	1275	52	1.5498	13	0.387451	18	0.536471	11	0.327843	23	0.68549	29	0.864314	-2	-1.53051	-2.24101	-1.17688	-0.842459
TC001403	316	1	0.120253	1	0.120253	1	0.120253	1	0.120253	1	0.120253	1	0.120253	0	0	0	0	0
TC001404	711	1	0.0534459	1	0.0534459	1	0.0534459	1	0.0534459	1	0.0534459	1	0.0534459	0	0	0	0	0
TC001405	4637	28	0.229459	12	0.0983394	6	0.0491697	19	0.155704	12	0.0983394	9	0.0737546	-1.22239	-2.22239	-0.559427	-1.22239	-1.63743
TC001406	378	8	0.804233	6	0.603175	6	0.603175	2	0.201058	13	1.30688	3	0.301587	-0.415037	-0.415037	-2	0.70044	-1.41504
TC001407	803	100	4.73225	153	7.24035	111	5.2528	137	6.48319	134	6.34122	108	5.11083	0.613532	0.15056	0.454176	0.422233	0.111031
TC001408	1757	100	2.16278	41	0.886739	28	0.605578	30	0.648833	40	0.865111	42	0.908367	-1.2863	-1.8365	-1.73697	-1.32193	-1.25154
TC001409	1656	164	3.76329	155	3.55676	151	3.46498	205	4.70411	151	3.46498	463	10.6244	-0.0814276	-0.119147	0.321928	-0.119147	1.49732
TC001412	1731	985	21.6233	644	14.1375	63	1.38302	254	5.57597	57	1.2513	52	1.14154	-0.613063	-3.9667	-1.9553	-4.11109	-4.24354
TC001413	1564	389	9.45141	104	2.52685	372	9.03836	52	1.26343	192	4.66496	310	7.53197	-1.90319	-0.0644675	-2.90319	-1.01866	-0.327502
TC001414	1614	637	14.9975	178	4.19083	492	11.5836	89	2.09542	319	7.51053	714	16.8104	-1.83942	-0.372635	-2.83942	-0.997737	0.164631
TC001415	771	131	6.45655	40	1.97147	115	5.66796	102	5.02724	166	8.18158	59	2.90791	-1.71149	-0.187933	-0.360998	0.341616	-1.15078
TC001416	1983	808	15.4836	359	6.87948	647	12.3984	737	14.123	783	15.0045	483	9.25567	-1.17037	-0.32059	-0.132691	-0.045343	-0.742332
TC001417	1014	4	0.149901	2	0.0749507	1	0.0374753	1	0.0374753	3	0.112426	16	0.599606	-1	-2	-2	-0.415037	2
TC001418	1522	325	8.11432	452	11.2852	576	14.3811	658	16.4284	583	14.5558	785	19.5992	0.475883	0.825629	1.01765	0.843056	1.27225
TC001422	429	1	0.0885781	2	0.177156	2	0.177156	2	0.177156	3	0.265734	1	0.0885781	1	1	1	1.58496	0
TC001425	1119	1	0.0339589	1	0.0339589	1	0.0339589	1	0.0339589	1	0.0339589	3	0.101877	0	0	0	0	1.58496
TC001428	1759	39	0.842524	4	0.0864127	1	0.0216032	1	0.0216032	3	0.0648096	16	0.345651	-3.2854	-5.2854	-5.2854	-3.70044	-1.2854
TC001429	5128	105	0.778081	38	0.281591	106	0.785491	34	0.25195	160	1.18565	31	0.229719	-1.46632	0.0136749	-1.62678	0.607683	-1.76005
TC001431	3787	350	3.51201	2	0.0200687	4	0.0401373	62	0.622128	5	0.0501716	14	0.140481	-7.45121	-6.45121	-2.49701	-6.12928	-4.64386
TC001432	3319	211	2.41579	74	0.847243	14	0.160289	57	0.652606	37	0.423622	16	0.183188	-1.51165	-3.91374	-1.88821	-2.51165	-3.7211
TC001433	5471	1801	12.5092	1183	8.21678	657	4.56333	893	6.20252	756	5.25096	1069	7.42497	-0.606348	-1.45483	-1.01207	-1.25234	-0.752536
TC001434	4096	3342	31.0049	1582	14.6768	533	4.94482	4342	40.2822	632	5.86328	857	7.95068	-1.07896	-2.6485	0.377648	-2.40272	-1.96334
TC001435	255	137	20.4157	37	5.51373	15	2.23529	21	3.12941	25	3.72549	33	4.91765	-1.88858	-3.19114	-2.70571	-2.45418	-2.05364
TC001436	243	29	4.53498	42	6.5679	20	3.12757	19	2.97119	24	3.75309	36	5.62963	0.534336	-0.536053	-0.610053	-0.273018	0.311944
TC001437	1570	1569	37.9758	2894	70.0459	2545	61.5987	3329	80.5745	2884	69.8038	3579	86.6255	0.88322	0.69782	1.08524	0.878226	1.18971
TC001438	2784	889	12.1343	878	11.9842	571	7.79382	713	9.73204	842	11.4928	840	11.4655	-0.0179625	-0.638693	-0.318281	-0.0783632	-0.0817941
TC001439	1277	403	11.9922	388	11.5458	316	9.40329	425	12.6468	300	8.92717	377	11.2185	-0.0547232	-0.350855	0.076683	-0.425817	-0.0962153
TC001440	2773	34	0.465921	18	0.246664	17	0.232961	57	0.781103	19	0.260368	44	0.602957	-0.917538	-1	0.745427	-0.839535	0.371969
TC001441	477	1	0.0796646	4	0.318658	1	0.0796646	1	0.0796646	1	0.0796646	1	0.0796646	2	0	0	0	0
TC001442	4342	629	5.50484	775	6.78259	350	3.0631	530	4.63842	524	4.58591	599	5.24228	0.301136	-0.845705	-0.247068	-0.263493	-0.070504
TC001443	2756	1909	26.3215	2924	40.3164	4674	64.4456	5026	69.299	4905	67.6306	7818	107.795	0.615126	1.29184	1.39659	1.36144	2.03398
TC001445	483	1	0.0786749	1	0.0786749	1	0.0786749	1	0.0786749	1	0.0786749	1	0.0786749	0	0	0	0	0
TC001446	57	1	0.666667	1	0.666667	1	0.666667	1	0.666667	1	0.666667	1	0.666667	0	0	0	0	0
TC001448	4211	384	3.46521	237	2.13868	49	0.442175	330	2.97791	52	0.469247	35	0.315839	-0.696219	-2.97025	-0.21864	-2.88452	-3.45568
TC001449	4140	1832	16.8155	229	2.10193	226	2.0744	105	0.963768	391	3.58889	798	7.32464	-3	-3.01902	-4.12496	-2.22818	-1.19896
TC001450	1163	628	20.5193	753	24.6036	858	28.0344	771	25.1917	891	29.1126	921	30.0929	0.261885	0.450213	0.295966	0.504661	0.552437
TC001451	764	324	16.1152	598	29.7435	787	39.144	731	36.3586	721	35.8613	726	36.1099	0.884152	1.28037	1.17388	1.15401	1.16398
TC001452	1902	291	5.81388	318	6.35331	337	6.73291	225	4.49527	258	5.15457	317	6.33333	0.128008	0.211729	-0.371094	-0.173648	0.123464
TC001453	414	1	0.0917874	1	0.0917874	1	0.0917874	1	0.0917874	1	0.0917874	1	0.0917874	0	0	0	0	0
TC001454	942	1	0.0403397	1	0.0403397	1	0.0403397	1	0.0403397	1	0.0403397	1	0.0403397	0	0	0	0	0
TC001457	363	1	0.104683	1	0.104683	1	0.104683	1	0.104683	1	0.104683	1	0.104683	0	0	0	0	0
TC001458	1962	574	11.1172	244	4.72579	330	6.39144	329	6.37207	345	6.68196	514	9.95515	-1.23417	-0.798585	-0.802963	-0.734454	-0.159282
TC001459	1965	69	1.33435	21	0.406107	14	0.270738	23	0.444784	14	0.270738	215	4.15776	-1.71621	-2.30117	-1.58496	-2.30117	1.63967
TC001460	1880	250	5.05319	203	4.10319	224	4.52766	167	3.37553	248	5.01277	318	6.42766	-0.300448	-0.158429	-0.58208	-0.011588	0.347099
TC001461	2464	726	11.1964	965	14.8823	767	11.8287	1047	16.1469	983	15.1599	1042	16.0698	0.410559	0.079257	0.52822	0.437222	0.521314
TC001464	5255	2834	20.4932	2331	16.8559	1509	10.9119	1847	13.356	1834	13.262	2284	16.5161	-0.281891	-0.909247	-0.617656	-0.627846	-0.311277
TC001465	2367	1099	17.6434	1001	16.0701	540	8.6692	753	12.0887	612	9.8251	744	11.9442	-0.134749	-1.02516	-0.54547	-0.844588	-0.562817
TC001467	5534	7659	52.5916	3248	22.3029	2333	16.0199	2578	17.7022	2395	16.4456	4273	29.3412	-1.2376	-1.71497	-1.5709	-1.67713	-0.841907
TC001468	291	142	18.543	15	1.95876	7	0.914089	10	1.30584	12	1.56701	21	2.74227	-3.24286	-4.34239	-3.82782	-3.56478	-2.75743
TC001469	480	75	5.9375	6	0.475	1	0.0791667	27	2.1375	6	0.475	2	0.158333	-3.64386	-6.22882	-1.47393	-3.64386	-5.22882
TC001470	2246	2341	39.6073	2262	38.2707	2352	39.7934	2367	40.0472	2384	40.3348	2509	42.4497	-0.049526	0.00676313	0.0159348	0.0262593	0.0999875
TC001471	385	1	0.0987013	2	0.197403	1	0.0987013	2	0.197403	1	0.0987013	1	0.0987013	1	0	1	0	0
TC001472	990	153	5.87273	175	6.71717	149	5.71919	176	6.75556	148	5.68081	158	6.06465	0.193823	-0.0382193	0.202044	-0.0479345	0.0463929
TC001473	771	5	0.246433	1	0.0492866	1	0.0492866	1	0.0492866	1	0.0492866	1	0.0492866	-2.32193	-2.32193	-2.32193	-2.32193	-2.32193
TC001474	1437	3901	103.158	1521	40.2213	1570	41.517	1158	30.6221	1660	43.897	3960	104.718	-1.35882	-1.31308	-1.75221	-1.23266	0.0216564
TC001477	2370	1264	20.2667	715	11.4641	907	14.5426	1014	16.2582	874	14.0135	786	12.6025	-0.821981	-0.478822	-0.317939	-0.532291	-0.685395
TC001478	525	336	24.32	334	24.1752	531	38.4343	491	35.539	646	46.7581	514	37.2038	-0.00861313	0.660251	0.547262	0.943073	0.613307
TC001481	1410	1	0.0269504	1	0.0269504	3	0.0808511	1	0.0269504	1	0.0269504	2	0.0539007	0	1.58496	0	0	1
TC001482	864	1	0.0439815	1	0.0439815	1	0.0439815	1	0.0439815	1	0.0439815	1	0.0439815	0	0	0	0	0
TC001483	1765	1	0.0215297	1	0.0215297	2	0.0430595	1	0.0215297	1	0.0215297	5	0.107649	0	1	0	0	2.32193
TC001484	844	11	0.495261	1	0.0450237	10	0.450237	7	0.315166	11	0.495261	3	0.135071	-3.45943	-0.137504	-0.652077	0	-1.87447
TC001485	1110	1	0.0342342	1	0.0342342	1	0.0342342	1	0.0342342	1	0.0342342	1	0.0342342	0	0	0	0	0
TC001486	423	6	0.539007	12	1.07801	8	0.718676	7	0.628842	5	0.449173	9	0.808511	1	0.415037	0.222392	-0.263034	0.584963
TC001487	470	204	16.4936	72	5.82128	82	6.62979	54	4.36596	109	8.81277	182	14.7149	-1.5025	-1.31487	-1.91754	-0.904241	-0.164631
TC001488	1883	6	0.121083	1	0.0201806	1	0.0201806	1	0.0201806	1	0.0201806	1	0.0201806	-2.58496	-2.58496	-2.58496	-2.58496	-2.58496
TC001489	953	2	0.0797482	2	0.0797482	1	0.0398741	1	0.0398741	2	0.0797482	5	0.19937	0	-1	-1	0	1.32193
TC001490	249	1	0.15261	1	0.15261	1	0.15261	1	0.15261	1	0.15261	2	0.305221	0	0	0	0	1
TC001491	4191	168	1.52326	10	0.0906705	20	0.181341	5	0.0453352	9	0.0816034	57	0.516822	-4.07039	-3.07039	-5.07039	-4.22239	-1.55943
TC001492	1041	12	0.43804	1	0.0365034	1	0.0365034	1	0.0365034	1	0.0365034	1	0.0365034	-3.58496	-3.58496	-3.58496	-3.58496	-3.58496
TC001494	273	1	0.139194	1	0.139194	1	0.139194	1	0.139194	1	0.139194	1	0.139194	0	0	0	0	0
TC001495	2046	18	0.334311	184	3.4174	50	0.928641	56	1.04008	48	0.891496	27	0.501466	3.35364	1.47393	1.63743	1.41504	0.584963
TC001496	2375	17	0.272	159	2.544	47	0.752	34	0.544	40	0.64	34	0.544	3.22542	1.46713	1	1.23447	1
TC001497	515	94	6.93592	54	3.98447	46	3.39417	59	4.3534	39	2.87767	26	1.91845	-0.799701	-1.03103	-0.671946	-1.26919	-1.85415
TC001509	2064	1	0.0184109	1	0.0184109	1	0.0184109	1	0.0184109	1	0.0184109	1	0.0184109	0	0	0	0	0
TC001510	2073	345	6.32417	294	5.38929	280	5.13266	290	5.31597	242	4.43608	254	4.65605	-0.23078	-0.30117	-0.250543	-0.511589	-0.441768
TC001511	2587	702	10.3116	760	11.1635	733	10.7669	969	14.2335	711	10.4438	842	12.368	0.114528	0.0623422	0.465026	0.0183785	0.262349
TC001512	4017	1482	14.0194	620	5.86507	581	5.49614	682	6.45158	664	6.2813	1311	12.4018	-1.25721	-1.35094	-1.1197	-1.15829	-0.176878
TC001514	363	1	0.104683	1	0.104683	1	0.104683	1	0.104683	1	0.104683	1	0.104683	0	0	0	0	0
TC001516	486	1	0.0781893	1	0.0781893	1	0.0781893	1	0.0781893	1	0.0781893	1	0.0781893	0	0	0	0	0
TC001517	255	1	0.14902	1	0.14902	1	0.14902	1	0.14902	1	0.14902	1	0.14902	0	0	0	0	0
TC001518	294	1	0.129252	1	0.129252	1	0.129252	1	0.129252	1	0.129252	1	0.129252	0	0	0	0	0
TC001519	306	1	0.124183	1	0.124183	1	0.124183	1	0.124183	1	0.124183	1	0.124183	0	0	0	0	0
TC001520	243	1	0.156379	1	0.156379	1	0.156379	1	0.156379	1	0.156379	1	0.156379	0	0	0	0	0
TC001523	1269	171	5.12057	132	3.95272	249	7.45626	286	8.56422	216	6.46809	9	0.269504	-0.373458	0.542149	0.742019	0.337035	-4.24793
TC001524	457	3538	294.188	4112	341.917	4050	336.761	4128	343.247	5857	487.015	5684	472.63	0.216906	0.194988	0.222509	0.727228	0.683973
TC001525	1704	402	8.96479	350	7.80516	280	6.24413	438	9.76761	347	7.73826	369	8.22887	-0.199841	-0.521769	0.123735	-0.21226	-0.123575
TC001528	1549	1130	27.7211	180	4.41575	84	2.06068	103	2.52679	84	2.06068	98	2.40413	-2.65025	-3.74979	-3.45561	-3.74979	-3.5274
TC001529	1394	3423	93.3099	2739	74.6643	1002	27.3142	1634	44.5423	1280	34.8924	1175	32.0301	-0.321612	-1.77238	-1.06685	-1.41912	-1.5426
TC001530	120	1	0.316667	1	0.316667	1	0.316667	1	0.316667	1	0.316667	1	0.316667	0	0	0	0	0
TC001531	639	1	0.0594679	1	0.0594679	1	0.0594679	1	0.0594679	1	0.0594679	1	0.0594679	0	0	0	0	0
TC001532	276	1	0.137681	1	0.137681	1	0.137681	1	0.137681	1	0.137681	1	0.137681	0	0	0	0	0
TC001533	872	1	0.043578	1	0.043578	1	0.043578	59	2.5711	1	0.043578	1	0.043578	0	0	5.88264	0	0
TC001534	492	1	0.0772358	1	0.0772358	1	0.0772358	1	0.0772358	1	0.0772358	1	0.0772358	0	0	0	0	0
TC001535	291	1	0.130584	1	0.130584	1	0.130584	1	0.130584	1	0.130584	1	0.130584	0	0	0	0	0
TC001536	222	1	0.171171	1	0.171171	1	0.171171	1	0.171171	1	0.171171	1	0.171171	0	0	0	0	0
TC001537	471	1	0.0806794	1	0.0806794	1	0.0806794	1	0.0806794	1	0.0806794	1	0.0806794	0	0	0	0	0
TC001538	402	1	0.0945274	1	0.0945274	1	0.0945274	1	0.0945274	1	0.0945274	1	0.0945274	0	0	0	0	0
TC001539	468	1	0.0811966	1	0.0811966	1	0.0811966	1	0.0811966	1	0.0811966	1	0.0811966	0	0	0	0	0
TC001540	645	20	1.17829	1	0.0589147	6	0.353488	7	0.412403	17	1.00155	13	0.765891	-4.32193	-1.73697	-1.51457	-0.234465	-0.621488
TC001541	3703	966	9.91304	1005	10.3133	770	7.9017	1029	10.5595	774	7.94275	880	9.03052	0.0571004	-0.327165	0.0911479	-0.31969	-0.13452
TC001542	261	1	0.145594	1	0.145594	1	0.145594	1	0.145594	1	0.145594	1	0.145594	0	0	0	0	0
TC001543	2685	418	5.91583	369	5.22235	307	4.34488	430	6.08566	351	4.9676	426	6.02905	-0.179882	-0.445264	0.0408337	-0.252032	0.0273505
TC001544	656	188	10.8902	108	6.2561	106	6.14024	125	7.24085	128	7.41463	110	6.37195	-0.799701	-0.826668	-0.588805	-0.554589	-0.773229
TC001545	537	1	0.0707635	1	0.0707635	1	0.0707635	1	0.0707635	1	0.0707635	1	0.0707635	0	0	0	0	0
TC001546	1981	1095	21.0045	888	17.0338	561	10.7612	1007	19.3165	630	12.0848	15	0.287733	-0.302299	-0.964858	-0.120867	-0.797507	-6.18982
TC001547	330	1	0.115152	1	0.115152	1	0.115152	1	0.115152	1	0.115152	1	0.115152	0	0	0	0	0
TC001548	417	1	0.0911271	1	0.0911271	1	0.0911271	1	0.0911271	1	0.0911271	1	0.0911271	0	0	0	0	0
TC001549	2228	161	2.74596	2049	34.947	875	14.9237	202	3.44524	902	15.3842	166	2.83124	3.66979	2.44222	0.327295	2.48607	0.0441226
TC001555	2763	434	5.96887	339	4.66232	280	3.85089	357	4.90988	317	4.35975	424	5.83134	-0.35641	-0.632268	-0.281771	-0.453212	-0.0336308
TC001556	4497	1190	10.0556	1147	9.69224	74	0.625306	464	3.92084	120	1.01401	91	0.768957	-0.0530962	-4.00729	-1.35876	-3.30986	-3.70895
TC001557	3453	357	3.92876	303	3.33449	305	3.3565	400	4.40197	327	3.59861	181	1.99189	-0.236606	-0.227115	0.164076	-0.126633	-0.979934
TC001558	1032	2000	73.6434	1782	65.6163	2133	78.5407	3426	126.151	2467	90.8391	2551	93.9322	-0.166503	0.092884	0.776525	0.302758	0.351063
TC001559	1912	374	7.43305	310	6.16109	182	3.61715	183	3.63703	163	3.23954	324	6.43933	-0.27077	-1.0391	-1.03119	-1.19817	-0.207044
TC001560	3092	298	3.66235	222	2.72833	202	2.48254	284	3.4903	217	2.66688	273	3.35511	-0.424753	-0.560957	-0.0694214	-0.457617	-0.126411
TC001561	1277	286	8.51057	161	4.79092	149	4.43383	126	3.74941	167	4.96946	304	9.0462	-0.828954	-0.940703	-1.18259	-0.776167	0.0880562
TC001562	1942	78	1.52626	285	5.57673	206	4.0309	224	4.38311	220	4.30484	210	4.10917	1.86942	1.4011	1.52195	1.49596	1.42884
TC001563	2373	2041	32.6835	4266	68.3135	2174	34.8133	2827	45.2701	2383	38.1601	2707	43.3485	1.06361	0.0910758	0.469996	0.223503	0.407419
TC001564	1689	13	0.292481	1	0.0224985	1	0.0224985	1	0.0224985	1	0.0224985	3	0.0674956	-3.70044	-3.70044	-3.70044	-3.70044	-2.11548
TC001565	4434	264	2.26252	189	1.61976	175	1.49977	206	1.76545	167	1.43121	181	1.5512	-0.482152	-0.593183	-0.357894	-0.66069	-0.544548
TC001566	1727	705	15.5124	1831	40.2884	1229	27.0423	1284	28.2525	1276	28.0764	1572	34.5895	1.37694	0.80179	0.86495	0.855933	1.15691
TC001568	2898	2806	36.7937	4691	61.5107	3714	48.6998	3517	46.1166	3383	44.3596	3166	41.5141	0.74138	0.404459	0.32583	0.269788	0.174146
TC001569	1309	1887	54.7792	6032	175.108	4665	135.424	3165	91.8793	6232	180.914	9539	276.915	1.67654	1.30578	0.746111	1.7236	2.33774
TC001570	1650	2675	61.6061	4073	93.8024	3212	73.9733	2114	48.6861	2056	47.3503	2409	55.48	0.606553	0.263933	-0.339564	-0.379699	-0.151104
TC001571	2327	763	12.4598	1306	21.327	911	14.8767	848	13.8479	748	12.2149	826	13.4886	0.7754	0.255768	0.152381	-0.0286448	0.114459
TC001572	2262	1021	17.1521	1054	17.7065	650	10.9195	810	13.6074	674	11.3227	816	13.7082	0.045892	-0.651471	-0.333989	-0.599162	-0.323342
TC001573	2302	1120	18.4883	590	9.73936	439	7.24674	601	9.92094	465	7.67593	602	9.93745	-0.924712	-1.35121	-0.898062	-1.2682	-0.895663
TC001574	1088	9511	332.186	6507	227.267	6471	226.009	7573	264.498	6350	221.783	7686	268.445	-0.547604	-0.555608	-0.328732	-0.58284	-0.307364
TC001575	2380	388	6.19496	222	3.54454	201	3.20924	226	3.6084	262	4.18319	238	3.8	-0.805497	-0.948861	-0.779734	-0.56649	-0.705095
TC001576	841	65	2.93698	1	0.0451843	1	0.0451843	4	0.180737	2	0.0903686	1	0.0451843	-6.02237	-6.02237	-4.02237	-5.02237	-6.02237
TC001577	2374	1762	28.2039	599	9.58804	477	7.63521	541	8.65965	602	9.63606	842	13.4777	-1.55659	-1.88515	-1.70351	-1.54938	-1.06532
TC001579	4316	563	4.9569	2435	21.4388	141	1.24143	102	0.898054	186	1.63763	275	2.42122	2.11271	-1.99744	-2.46457	-1.59783	-1.0337
TC001580	1889	529	10.6416	188	3.7819	119	2.39386	160	3.21863	151	3.03759	183	3.68131	-1.49254	-2.15231	-1.7252	-1.80872	-1.53142
TC001583	459	2	0.165577	1	0.0827887	5	0.413943	1	0.0827887	5	0.413943	11	0.910675	-1	1.32193	-1	1.32193	2.45943
TC001586	129	1	0.294574	1	0.294574	5	1.47287	2	0.589147	3	0.883721	5	1.47287	0	2.32193	1	1.58496	2.32193
TC001587	510	14	1.04314	4	0.298039	4	0.298039	1	0.0745098	5	0.372549	9	0.670588	-1.80735	-1.80735	-3.80735	-1.48543	-0.63743
TC001588	874	1	0.0434783	1	0.0434783	1	0.0434783	1	0.0434783	2	0.0869565	2	0.0869565	0	0	0	1	1
TC001589	975	1	0.0389744	1	0.0389744	1	0.0389744	1	0.0389744	1	0.0389744	1	0.0389744	0	0	0	0	0
TC001591	1122	1	0.0338681	1	0.0338681	1	0.0338681	1	0.0338681	1	0.0338681	1	0.0338681	0	0	0	0	0
TC001593	1566	11	0.266922	3	0.0727969	1	0.0242656	2	0.0485313	2	0.0485313	1	0.0242656	-1.87447	-3.45943	-2.45943	-2.45943	-3.45943
TC001594	2895	5722	75.1074	1602	21.028	701	9.20138	1891	24.8214	1550	20.3454	1184	15.5413	-1.83665	-3.02903	-1.59737	-1.88425	-2.27285
TC001595	260	1	0.146154	1	0.146154	2	0.292308	2	0.292308	3	0.438462	3	0.438462	0	1	1	1.58496	1.58496
TC001597	2067	7	0.128689	1	0.0183841	1	0.0183841	2	0.0367683	1	0.0183841	1	0.0183841	-2.80735	-2.80735	-1.80735	-2.80735	-2.80735
TC001598	768	46	2.27604	17	0.841146	17	0.841146	36	1.78125	22	1.08854	17	0.841146	-1.4361	-1.4361	-0.353637	-1.06413	-1.4361
TC001599	159	1	0.238994	1	0.238994	1	0.238994	1	0.238994	1	0.238994	1	0.238994	0	0	0	0	0
TC001600	2312	1230	20.2163	2016	33.1349	2006	32.9706	2022	33.2336	1980	32.5433	1924	31.6228	0.712837	0.705663	0.717125	0.686842	0.64545
TC001601	4629	1070	8.78375	879	7.21581	621	5.09786	803	6.59192	762	6.25535	1138	9.34197	-0.283676	-0.784946	-0.414139	-0.489748	0.0888898
TC001602	2271	336	5.62219	266	4.4509	243	4.06605	254	4.25011	252	4.21664	272	4.5513	-0.337035	-0.467505	-0.403633	-0.415037	-0.304855
TC001603	171	1	0.222222	1	0.222222	1	0.222222	1	0.222222	1	0.222222	1	0.222222	0	0	0	0	0
TC001604	3956	1142	10.9697	818	7.85743	389	3.7366	625	6.00354	578	5.55207	758	7.28109	-0.48139	-1.55372	-0.869635	-0.982421	-0.591293
TC001605	195	1	0.194872	1	0.194872	1	0.194872	1	0.194872	1	0.194872	1	0.194872	0	0	0	0	0
TC001606	1236	2997	92.1408	3723	114.461	9861	303.17	8401	258.283	6200	190.615	3805	116.982	0.312947	1.71821	1.48704	1.04875	0.344377
TC001607	3757	1312	13.2702	1032	10.4381	476	4.81448	694	7.01943	620	6.27096	759	7.67687	-0.346325	-1.46273	-0.91876	-1.08143	-0.789596
TC001608	483	2	0.15735	1	0.0786749	1	0.0786749	1	0.0786749	1	0.0786749	2	0.15735	-1	-1	-1	-1	0
TC001612	1912	647	12.8588	466	9.26151	418	8.30753	491	9.75837	390	7.75105	455	9.04289	-0.473436	-0.630263	-0.398043	-0.730292	-0.507899
TC001613	1423	526	14.0464	1487	39.7091	930	24.8349	888	23.7133	938	25.0485	1197	31.9649	1.49927	0.822168	0.755497	0.834525	1.18629
TC001614	237	9	1.44304	12	1.92405	5	0.801688	8	1.2827	8	1.2827	8	1.2827	0.415037	-0.847997	-0.169925	-0.169925	-0.169925
TC001615	1372	9	0.249271	7	0.193878	1	0.0276968	6	0.166181	8	0.221574	2	0.0553936	-0.36257	-3.16993	-0.584963	-0.169925	-2.16993
TC001616	1821	657	13.71	528	11.0181	778	16.235	777	16.2142	819	17.0906	861	17.9671	-0.315355	0.243877	0.242021	0.31797	0.39012
TC001617	1598	193	4.58949	137	3.25782	202	4.8035	109	2.59199	209	4.96996	138	3.2816	-0.494425	0.0657544	-0.824273	0.114902	-0.483933
TC001618	936	421	17.0919	691	28.0534	4099	166.412	1916	77.7863	3627	147.25	1677	68.0833	0.714865	3.28338	2.18621	3.10688	1.99399
TC001619	354	1	0.107345	1	0.107345	1	0.107345	1	0.107345	1	0.107345	1	0.107345	0	0	0	0	0
TC001620	1365	307	8.54652	470	13.0842	418	11.6366	442	12.3048	420	11.6923	407	11.3304	0.614422	0.445264	0.525808	0.452151	0.40679
TC001621	3538	1289	13.8445	869	9.33352	656	7.04579	756	8.11984	833	8.94686	1038	11.1487	-0.568824	-0.974485	-0.769794	-0.629864	-0.312446
TC001622	4151	1394	12.7613	1954	17.8877	2835	25.9528	2815	25.7697	2987	27.3443	3277	29.999	0.4872	1.02412	1.0139	1.09947	1.23315
TC001623	4118	690	6.36717	744	6.86547	707	6.52404	802	7.40068	662	6.10879	910	8.39728	0.108706	0.0351139	0.217006	-0.0597651	0.39927
TC001624	1254	99	3	220	6.66667	99	3	174	5.27273	172	5.21212	144	4.36364	1.152	0	0.813587	0.796908	0.540568
TC001625	2067	111	2.04064	59	1.08466	46	0.84567	41	0.753749	49	0.900822	114	2.09579	-0.911773	-1.27085	-1.43686	-1.17971	0.0384741
TC001626	348	1	0.109195	1	0.109195	1	0.109195	1	0.109195	1	0.109195	1	0.109195	0	0	0	0	0
TC001627	252	1	0.150794	1	0.150794	1	0.150794	1	0.150794	1	0.150794	1	0.150794	0	0	0	0	0
TC001630	1055	848	30.5441	2138	77.0085	6992	251.845	2978	107.264	6176	222.453	4385	157.943	1.33413	3.04357	1.81221	2.86454	2.37044
TC001631	2437	342	5.33279	285	4.44399	193	3.00944	248	3.86705	236	3.67993	258	4.02298	-0.263034	-0.825395	-0.463656	-0.535209	-0.406625
TC001632	1879	253	5.11655	1042	21.0729	221	4.4694	347	7.01756	215	4.34806	352	7.11868	2.04215	-0.195091	0.455798	-0.234801	0.476438
TC001633	2059	38	0.701311	34	0.627489	6	0.110733	12	0.221467	12	0.221467	6	0.110733	-0.160465	-2.66297	-1.66297	-1.66297	-2.66297
TC001634	2369	1433	22.9861	1111	17.821	648	10.3943	617	9.897	724	11.6133	1012	16.233	-0.36718	-1.14497	-1.2157	-0.984977	-0.501829
TC001635	3889	3881	37.9218	3055	29.8509	1548	15.1257	2124	20.7539	1511	14.7642	2307	22.542	-0.345256	-1.32602	-0.869645	-1.36092	-0.75041
TC001636	2390	461	7.32971	15	0.238494	1	0.0158996	31	0.492887	17	0.270293	32	0.508787	-4.94173	-8.84862	-3.89443	-4.76116	-3.84862
TC001637	2499	367	5.58063	283	4.30332	369	5.61104	365	5.55022	410	6.23449	396	6.02161	-0.374978	0.00784075	-0.0078836	0.159844	0.10972
TC001638	873	591	25.7251	794	34.5613	1007	43.8328	1022	44.4857	1279	55.6724	1082	47.0974	0.425981	0.768834	0.790165	1.11379	0.87247
TC001639	3198	1812	21.531	1262	14.9956	895	10.6348	1158	13.7598	955	11.3477	1762	20.9368	-0.521871	-1.01762	-0.645948	-0.92401	-0.040369
TC001640	2940	884	11.4259	1098	14.1918	852	11.0122	1170	15.1224	955	12.3435	1087	14.0497	0.31276	-0.0531929	0.40439	0.111454	0.298234
TC001641	54	1	0.703704	1	0.703704	1	0.703704	1	0.703704	1	0.703704	1	0.703704	0	0	0	0	0
TC001642	3546	161	1.72532	55	0.589397	85	0.910886	96	1.02876	72	0.771574	117	1.25381	-1.54956	-0.921526	-0.745954	-1.16099	-0.460552
TC001643	1374	1110	30.6987	2414	66.7627	1234	34.1281	1635	45.2183	1430	39.5488	2594	71.7409	1.12087	0.152783	0.558731	0.365455	1.22462
TC001644	513	1	0.0740741	1	0.0740741	1	0.0740741	1	0.0740741	1	0.0740741	5	0.37037	0	0	0	0	2.32193
TC001645	858	2	0.0885781	1	0.044289	1	0.044289	1	0.044289	1	0.044289	3	0.132867	-1	-1	-1	-1	0.584963
TC001646	2937	2	0.0258767	1	0.0129384	1	0.0129384	2	0.0258767	2	0.0258767	7	0.0905686	-1	-1	0	0	1.80735
TC001649	432	2	0.175926	3	0.263889	1	0.087963	1	0.087963	1	0.087963	4	0.351852	0.584963	-1	-1	-1	1
TC001650	324	1	0.117284	1	0.117284	1	0.117284	1	0.117284	1	0.117284	1	0.117284	0	0	0	0	0
TC001654	1488	4	0.102151	1	0.0255376	1	0.0255376	3	0.0766129	2	0.0510753	5	0.127688	-2	-2	-0.415037	-1	0.321928
TC001659	507	1	0.0749507	1	0.0749507	2	0.149901	1	0.0749507	1	0.0749507	1	0.0749507	0	1	0	0	0
TC001660	3641	13	0.135677	6	0.0626202	9	0.0939302	4	0.0417468	6	0.0626202	9	0.0939302	-1.11548	-0.530515	-1.70044	-1.11548	-0.530515
TC001661	747	2	0.10174	2	0.10174	1	0.0508701	1	0.0508701	2	0.10174	3	0.15261	0	-1	-1	0	0.584963
TC001662	466	7	0.570815	1	0.0815451	3	0.244635	1	0.0815451	1	0.0815451	2	0.16309	-2.80735	-1.22239	-2.80735	-2.80735	-1.80735
TC001663	486	1	0.0781893	3	0.234568	1	0.0781893	4	0.312757	3	0.234568	6	0.469136	1.58496	0	2	1.58496	2.58496
TC001664	3519	11	0.118784	16	0.172776	9	0.0971867	9	0.0971867	5	0.0539926	9	0.0971867	0.540568	-0.289507	-0.289507	-1.1375	-0.289507
TC001665	489	6	0.466258	2	0.155419	1	0.0777096	1	0.0777096	1	0.0777096	1	0.0777096	-1.58496	-2.58496	-2.58496	-2.58496	-2.58496
TC001666	1468	154	3.98638	136	3.52044	268	6.93733	238	6.16076	330	8.54223	229	5.92779	-0.179324	0.799303	0.628031	1.09954	0.572417
TC001667	6735	7667	43.2585	4737	26.7269	986	5.56318	2188	12.3451	1060	5.9807	890	5.02153	-0.694689	-2.959	-1.80905	-2.8546	-3.10678
TC001668	2808	1140	15.4274	723	9.78419	465	6.29274	602	8.14672	498	6.73932	615	8.32265	-0.656966	-1.29373	-0.921198	-1.19482	-0.890376
TC001670	1393	393	10.7207	778	21.2233	603	16.4494	625	17.0495	562	15.3309	565	15.4128	0.985241	0.617629	0.669327	0.516041	0.523722
TC001671	540	5671	399.07	8567	602.863	8449	594.559	7607	535.307	11506	809.681	9379	660.004	0.595187	0.575177	0.423724	1.02071	0.725831
TC001673	949	85	3.40358	18	0.720759	7	0.280295	62	2.48261	14	0.56059	8	0.320337	-2.23947	-3.60204	-0.455195	-2.60204	-3.40939
TC001674	1714	696	15.4306	121	2.68261	95	2.10618	97	2.15053	119	2.63827	157	3.48075	-2.52408	-2.87309	-2.84303	-2.54813	-2.14832
TC001675	261	1	0.145594	1	0.145594	1	0.145594	1	0.145594	1	0.145594	1	0.145594	0	0	0	0	0
TC001676	2665	1351	19.2638	1758	25.0672	861	12.2769	752	10.7227	637	9.08293	845	12.0488	0.379907	-0.649943	-0.845223	-1.08466	-0.677004
TC001677	3666	2018	20.9176	1264	13.102	1111	11.5161	1184	12.2728	1179	12.2209	1353	14.0245	-0.67493	-0.861067	-0.769257	-0.775362	-0.576764
TC001680	2503	330	5.00999	238	3.61326	138	2.09509	229	3.47663	162	2.45945	252	3.82581	-0.471504	-1.2578	-0.527118	-1.02647	-0.389042
TC001681	836	565	25.6818	262	11.9091	415	18.8636	454	20.6364	438	19.9091	481	21.8636	-1.10868	-0.44514	-0.315559	-0.36732	-0.232214
TC001682	1408	678	18.2983	834	22.5085	753	20.3224	790	21.321	806	21.7528	738	19.9176	0.298762	0.151365	0.220567	0.249495	0.122336
TC001684	915	71	2.94863	53	2.20109	55	2.28415	50	2.0765	57	2.36721	25	1.03825	-0.421827	-0.368387	-0.505891	-0.316857	-1.50589
TC001689	672	2	0.113095	1	0.0565476	1	0.0565476	1	0.0565476	1	0.0565476	1	0.0565476	-1	-1	-1	-1	-1
TC001692	1035	2	0.07343	1	0.036715	1	0.036715	1	0.036715	1	0.036715	2	0.07343	-1	-1	-1	-1	0
TC001693	4474	350	2.97273	67	0.569066	142	1.20608	84	0.713456	190	1.61377	276	2.34421	-2.38512	-1.30146	-2.05889	-0.881356	-0.342687
TC001694	3249	4950	57.8947	1882	22.0117	1614	18.8772	1515	17.7193	1376	16.0936	2142	25.0526	-1.39516	-1.61679	-1.70811	-1.84695	-1.20847
TC001695	888	164	7.01802	6	0.256757	2	0.0855856	1	0.0427928	3	0.128378	4	0.171171	-4.77259	-6.35755	-7.35755	-5.77259	-5.35755
TC001696	264	9	1.29545	1	0.143939	3	0.431818	3	0.431818	5	0.719697	4	0.575758	-3.16993	-1.58496	-1.58496	-0.847997	-1.16993
TC001697	3476	1546	16.901	1255	13.7198	1152	12.5938	1298	14.1899	1207	13.1951	1134	12.397	-0.300853	-0.4244	-0.25225	-0.357115	-0.44712
TC001698	1541	892	21.9961	576	14.2038	2276	56.1246	612	15.0915	2061	50.8228	2352	57.9987	-0.630975	1.35138	-0.543512	1.20823	1.39877
TC001699	1370	1474	40.8847	8374	232.272	19521	541.458	22455	622.839	19902	552.026	6546	181.568	2.50618	3.72722	3.92923	3.7551	2.15088
TC001700	868	3	0.131336	1	0.0437788	1	0.0437788	24	1.05069	4	0.175115	3	0.131336	-1.58496	-1.58496	3	0.415037	0
TC001701	1361	174	4.85819	181	5.05364	163	4.55107	152	4.24394	160	4.4673	274	7.65026	0.0569024	-0.0942153	-0.195016	-0.121015	0.655089
TC001704	1501	278	7.03797	233	5.89873	155	3.92405	173	4.37975	236	5.97468	263	6.65823	-0.254755	-0.842817	-0.684313	-0.236298	-0.0800221
TC001706	2218	163	2.79261	6	0.102795	76	1.30207	42	0.719567	81	1.38774	57	0.976555	-4.76377	-1.1008	-1.95641	-1.00888	-1.51584
TC001707	657	37	2.14003	1	0.0578387	21	1.21461	9	0.520548	26	1.50381	23	1.33029	-5.20945	-0.817136	-2.03953	-0.509014	-0.685891
TC001708	2772	53	0.726551	10	0.137085	52	0.712843	27	0.37013	55	0.753968	45	0.616883	-2.40599	-0.0274807	-0.973033	0.0534393	-0.236067
TC001709	2658	917	13.1099	2107	30.1226	1080	15.4402	1593	22.7743	1260	18.0135	1249	17.8563	1.2002	0.236038	0.796753	0.45843	0.44578
TC001710	637	162	9.66405	226	13.4819	299	17.8367	205	12.2292	263	15.6892	313	18.6719	0.480329	0.884152	0.33963	0.699069	0.950169
TC001711	5066	1665	12.4891	606	4.5456	509	3.818	511	3.833	545	4.08804	720	5.40071	-1.45813	-1.70978	-1.70413	-1.61119	-1.20945
TC001712	705	30	1.61702	13	0.700709	16	0.862411	60	3.23404	26	1.40142	15	0.808511	-1.20645	-0.906891	1	-0.206451	-1
TC001713	1373	1113	30.8041	2892	80.0408	1404	38.858	1546	42.7881	1777	49.1814	1584	43.8398	1.37761	0.335089	0.474087	0.67499	0.509119
TC001714	3756	822	8.31629	324	3.27796	235	2.37753	253	2.55964	282	2.85304	386	3.90522	-1.34314	-1.80648	-1.7	-1.54344	-1.09054
TC001715	2259	2135	35.9141	2770	46.5958	6718	113.008	7225	121.536	6511	109.525	4456	74.9571	0.37565	1.6538	1.75876	1.60864	1.06151
TC001716	306	2	0.248366	2	0.248366	4	0.496732	1	0.124183	1	0.124183	3	0.372549	0	1	-1	-1	0.584963
TC001717	450	1	0.0844444	1	0.0844444	1	0.0844444	1	0.0844444	1	0.0844444	1	0.0844444	0	0	0	0	0
TC001718	2157	92	1.62077	11	0.193788	16	0.281873	21	0.369958	2	0.0352341	6	0.105702	-3.06413	-2.52356	-2.13124	-5.52356	-3.9386
TC001719	1269	22	0.658786	5	0.149724	7	0.209614	4	0.119779	13	0.389283	9	0.269504	-2.1375	-1.65208	-2.45943	-0.758992	-1.28951
TC001720	1534	969	24.0039	93	2.30378	68	1.68449	45	1.11473	77	1.90743	174	4.3103	-3.38119	-3.83289	-4.4285	-3.65357	-2.47741
TC001721	468	3	0.24359	1	0.0811966	3	0.24359	1	0.0811966	1	0.0811966	1	0.0811966	-1.58496	0	-1.58496	-1.58496	-1.58496
TC001722	2556	1123	16.6956	484	7.19562	1487	22.1072	708	10.5258	1348	20.0407	2041	30.3435	-1.21428	0.405047	-0.665537	0.263463	0.861918
TC001724	2623	388	5.62104	331	4.79527	731	10.5902	495	7.17118	504	7.30156	338	4.89668	-0.229225	0.913815	0.351372	0.377367	-0.199033
TC001725	4295	1236	10.9355	714	6.31711	836	7.39651	734	6.49406	847	7.49383	1065	9.42258	-0.791683	-0.564104	-0.751827	-0.545245	-0.214825
TC001726	1454	3	0.0784044	1	0.0261348	1	0.0261348	1	0.0261348	1	0.0261348	1	0.0261348	-1.58496	-1.58496	-1.58496	-1.58496	-1.58496
TC001727	543	1	0.0699816	2	0.139963	1	0.0699816	22	1.53959	1	0.0699816	14	0.979742	1	0	4.45943	0	3.80735
TC001732	468	1	0.0811966	1	0.0811966	1	0.0811966	1	0.0811966	1	0.0811966	1	0.0811966	0	0	0	0	0
TC001733	1465	1071	27.7802	947	24.5638	1414	36.6771	1143	29.6478	1317	34.1611	1279	33.1754	-0.177522	0.400824	0.0938669	0.298297	0.256058
TC001737	3082	926	11.4173	139	1.71382	94	1.15899	125	1.54121	162	1.9974	207	2.55224	-2.73593	-3.30028	-2.88908	-2.51502	-2.16138
TC001738	2664	2604	37.1441	1731	24.6914	1390	19.8273	1326	18.9144	1580	22.5375	1987	28.3431	-0.589124	-0.905645	-0.973649	-0.720805	-0.390138
TC001739	312	37	4.50641	10	1.21795	5	0.608974	6	0.730769	4	0.487179	7	0.852564	-1.88753	-2.88753	-2.62449	-3.20945	-2.4021
TC001740	2170	409	7.16221	39	0.682949	17	0.297696	14	0.245161	17	0.297696	19	0.332719	-3.39055	-4.58849	-4.8686	-4.58849	-4.42803
TC001741	3002	135	1.70886	25	0.316456	132	1.67089	78	0.987342	135	1.70886	84	1.06329	-2.43296	-0.0324215	-0.791413	0	-0.684498
TC001742	2570	976	14.4311	185	2.73541	318	4.70195	513	7.58521	413	6.10661	1137	16.8117	-2.39936	-1.61785	-0.927922	-1.24074	0.220279
TC001743	2353	10211	164.904	41364	668.012	26622	429.935	32129	518.87	24856	401.414	24241	391.482	2.01825	1.38249	1.65375	1.28347	1.24733
TC001744	1802	1023	21.5727	859	18.1143	1267	26.7181	1238	26.1065	1419	29.9234	1491	31.4417	-0.252076	0.30861	0.275205	0.472068	0.543474
TC001745	1404	923	24.9815	1856	50.2336	1174	31.7749	1241	33.5883	1421	38.4601	1210	32.7493	1.00779	0.34703	0.427101	0.622504	0.390604
TC001746	1420	1458	39.0169	1244	33.2901	1532	40.9972	1796	48.062	1537	41.131	1512	40.462	-0.229004	0.0714256	0.300797	0.0761264	0.0524674
TC001750	6010	351	2.2193	174	1.10017	134	0.847255	175	1.10649	161	1.01797	298	1.88419	-1.01238	-1.38924	-1.00412	-1.12441	-0.236159
TC001751	1898	3117	62.4057	33	0.660695	37	0.74078	44	0.880927	138	2.76291	136	2.72287	-6.56155	-6.39649	-6.14651	-4.49742	-4.51848
TC001752	2307	1648	27.1452	2193	36.1222	1215	20.013	1782	29.3524	1398	23.0273	1964	32.3502	0.41219	-0.43976	0.112781	-0.237352	0.253079
TC001753	1393	111	3.028	150	4.09189	112	3.05528	104	2.83704	127	3.46447	174	4.74659	0.434403	0.0129391	-0.0939761	0.194269	0.648528
TC001754	2066	959	17.6389	1192	21.9245	1209	22.2372	1792	32.9603	1450	26.6699	1086	19.9748	0.313782	0.334212	0.901968	0.59645	0.179421
TC001755	1022	1434	53.319	1934	71.91	2339	86.9687	2665	99.09	2301	85.5558	2087	77.5988	0.431543	0.705847	0.894091	0.682216	0.541386
TC001756	751	1540	77.9228	2157	109.142	2083	105.398	1568	79.3395	1919	97.0999	2042	103.324	0.486096	0.435732	0.0259952	0.317424	0.407053
TC001757	1032	460	16.938	779	28.6841	727	26.7694	756	27.8372	771	28.3895	767	28.2422	0.759989	0.660322	0.716752	0.745097	0.737593
TC001758	2680	200	2.83582	3	0.0425373	113	1.60224	45	0.63806	156	2.21194	81	1.14851	-6.05889	-0.823677	-2.152	-0.358454	-1.30401
TC001759	5122	1745	12.9461	870	6.45451	311	2.3073	510	3.78368	470	3.48692	511	3.7911	-1.00414	-2.48824	-1.77466	-1.89249	-1.77183
TC001760	1683	559	12.6215	279	6.29947	56	1.26441	279	6.29947	59	1.33214	101	2.28045	-1.00258	-3.31935	-1.00258	-3.24406	-2.46849
TC001761	1438	436	11.5216	561	14.8248	334	8.82615	470	12.42	495	13.0807	516	13.6356	0.363673	-0.38448	0.108333	0.1831	0.243043
TC001762	1530	1139	28.2889	1231	30.5739	1359	33.7529	1622	40.285	1531	38.0248	1381	34.2993	0.112063	0.254778	0.510006	0.426707	0.277946
TC001765	7363	2195	11.3283	1472	7.5969	1327	6.84857	1295	6.68342	1434	7.40079	1742	8.99036	-0.576443	-0.726053	-0.761269	-0.614176	-0.333476
TC001767	1615	41	0.964706	44	1.03529	18	0.423529	26	0.611765	29	0.682353	52	1.22353	0.10188	-1.18763	-0.657112	-0.499571	0.342888
TC001770	1892	1055	21.1892	41	0.823467	3	0.0602537	30	0.602537	14	0.281184	6	0.120507	-4.68548	-8.45806	-5.13614	-6.23567	-7.45806
TC001771	2074	209	3.82932	196	3.59113	151	2.76663	157	2.87657	124	2.27194	204	3.7377	-0.0926493	-0.468954	-0.412738	-0.753163	-0.0349338
TC001772	895	515	21.8659	228	9.68045	213	9.04358	272	11.5486	242	10.2749	149	6.32626	-1.17554	-1.27372	-0.920966	-1.08957	-1.78926
TC001773	1532	398	9.87206	1023	25.3747	1099	27.2598	1188	29.4674	1623	40.2572	869	21.5548	1.36197	1.46535	1.57769	2.02782	1.12659
TC001774	1709	1473	32.7525	1907	42.4026	1808	40.2013	2058	45.7601	1989	44.2259	1880	41.8022	0.372547	0.295637	0.482486	0.433286	0.351975
TC001775	3560	5747	61.3444	287	3.06348	61	0.651124	98	1.04607	102	1.08876	122	1.30225	-4.32369	-6.55786	-5.87388	-5.81617	-5.55786
TC001776	432	1	0.087963	1	0.087963	1	0.087963	1	0.087963	1	0.087963	1	0.087963	0	0	0	0	0
TC001777	252	3	0.452381	1	0.150794	1	0.150794	1	0.150794	1	0.150794	3	0.452381	-1.58496	-1.58496	-1.58496	-1.58496	0
TC001778	285	1	0.133333	1	0.133333	1	0.133333	1	0.133333	1	0.133333	1	0.133333	0	0	0	0	0
TC001779	186	1	0.204301	1	0.204301	1	0.204301	1	0.204301	1	0.204301	1	0.204301	0	0	0	0	0
TC001780	549	1	0.0692168	1	0.0692168	1	0.0692168	1	0.0692168	1	0.0692168	1	0.0692168	0	0	0	0	0
TC001781	648	3	0.175926	1	0.058642	1	0.058642	1	0.058642	1	0.058642	1	0.058642	-1.58496	-1.58496	-1.58496	-1.58496	-1.58496
TC001783	711	508	27.1505	32	1.71027	4	0.213783	101	5.39803	9	0.481013	8	0.427567	-3.98868	-6.98868	-2.33047	-5.81876	-5.98868
TC001785	432	4	0.351852	2	0.175926	1	0.087963	1	0.087963	4	0.351852	3	0.263889	-1	-2	-2	0	-0.415037
TC001787	483	1	0.0786749	2	0.15735	1	0.0786749	1	0.0786749	1	0.0786749	1	0.0786749	1	0	0	0	0
TC001788	198	2	0.383838	1	0.191919	1	0.191919	1	0.191919	3	0.575758	1	0.191919	-1	-1	-1	0.584963	-1
TC001789	1178	6	0.193548	1	0.0322581	1	0.0322581	1	0.0322581	1	0.0322581	2	0.0645161	-2.58496	-2.58496	-2.58496	-2.58496	-1.58496
TC001792	1152	28	0.923611	4	0.131944	1	0.0329861	2	0.0659722	1	0.0329861	11	0.362847	-2.80735	-4.80735	-3.80735	-4.80735	-1.34792
TC001793	4200	226	2.04476	96	0.868571	3	0.0271429	69	0.624286	26	0.235238	251	2.27095	-1.23522	-6.23522	-1.71165	-3.11974	0.151365
TC001794	261	4	0.582375	1	0.145594	4	0.582375	1	0.145594	1	0.145594	1	0.145594	-2	0	-2	-2	-2
TC001795	315	1	0.120635	1	0.120635	2	0.24127	1	0.120635	1	0.120635	1	0.120635	0	1	0	0	0
TC001800	363	1	0.104683	1	0.104683	1	0.104683	1	0.104683	1	0.104683	1	0.104683	0	0	0	0	0
TC001801	483	1	0.0786749	1	0.0786749	1	0.0786749	1	0.0786749	1	0.0786749	1	0.0786749	0	0	0	0	0
TC001802	303	6	0.752475	1	0.125413	1	0.125413	4	0.50165	1	0.125413	10	1.25413	-2.58496	-2.58496	-0.584963	-2.58496	0.736966
TC001810	516	2	0.147287	1	0.0736434	1	0.0736434	1	0.0736434	1	0.0736434	1	0.0736434	-1	-1	-1	-1	-1
TC001811	2790	8	0.108961	1	0.0136201	4	0.0544803	1	0.0136201	1	0.0136201	1	0.0136201	-3	-1	-3	-3	-3
TC001812	2799	30	0.407288	11	0.149339	15	0.203644	4	0.0543051	13	0.176492	8	0.10861	-1.44746	-1	-2.90689	-1.20645	-1.90689
TC001814	1289	116	3.41971	71	2.0931	124	3.65555	63	1.85725	118	3.47867	127	3.74399	-0.708234	0.0962153	-0.880701	0.0246621	0.130704
TC001817	1181	47	1.51228	48	1.54445	124	3.98984	152	4.89077	73	2.34886	161	5.18036	0.0303736	1.39961	1.69334	0.635236	1.77633
TC001818	141	1	0.269504	1	0.269504	2	0.539007	3	0.808511	3	0.808511	1	0.269504	0	1	1.58496	1.58496	0
TC001819	867	1	0.0438293	1	0.0438293	1	0.0438293	1	0.0438293	1	0.0438293	1	0.0438293	0	0	0	0	0
TC001820	264	1	0.143939	1	0.143939	1	0.143939	1	0.143939	1	0.143939	2	0.287879	0	0	0	0	1
TC001821	1263	2	0.0601742	1	0.0300871	1	0.0300871	1	0.0300871	1	0.0300871	1	0.0300871	-1	-1	-1	-1	-1
TC001822	1907	19	0.378605	10	0.199266	1	0.0199266	7	0.139486	5	0.0996329	4	0.0797063	-0.925999	-4.24793	-1.44057	-1.926	-2.24793
TC001825	798	1	0.047619	1	0.047619	1	0.047619	1	0.047619	1	0.047619	1	0.047619	0	0	0	0	0
TC001826	6858	1	0.00554097	2	0.0110819	1	0.00554097	9	0.0498688	6	0.0332458	8	0.0443278	1	0	3.16993	2.58496	3
TC001827	603	1	0.0630182	1	0.0630182	1	0.0630182	1	0.0630182	1	0.0630182	1	0.0630182	0	0	0	0	0
TC001829	873	1	0.0435281	1	0.0435281	1	0.0435281	1	0.0435281	1	0.0435281	1	0.0435281	0	0	0	0	0
TC001835	1437	1	0.026444	2	0.052888	8	0.211552	1	0.026444	1	0.026444	5	0.13222	1	3	0	0	2.32193
TC001836	519	1	0.0732177	1	0.0732177	1	0.0732177	1	0.0732177	1	0.0732177	1	0.0732177	0	0	0	0	0
TC001837	411	3	0.277372	40	3.6983	9	0.832117	5	0.462287	11	1.01703	46	4.25304	3.73697	1.58496	0.736966	1.87447	3.9386
TC001838	324	1	0.117284	1	0.117284	1	0.117284	1	0.117284	1	0.117284	1	0.117284	0	0	0	0	0
TC001839	1115	1	0.0340807	1	0.0340807	1	0.0340807	1	0.0340807	1	0.0340807	1	0.0340807	0	0	0	0	0
TC001840	399	1	0.0952381	1	0.0952381	1	0.0952381	1	0.0952381	1	0.0952381	1	0.0952381	0	0	0	0	0
TC001841	321	1	0.11838	1	0.11838	1	0.11838	1	0.11838	1	0.11838	1	0.11838	0	0	0	0	0
TC001842	1158	1	0.0328152	1	0.0328152	1	0.0328152	1	0.0328152	1	0.0328152	1	0.0328152	0	0	0	0	0
TC001843	855	1	0.0444444	1	0.0444444	1	0.0444444	1	0.0444444	1	0.0444444	1	0.0444444	0	0	0	0	0
TC001844	252	1	0.150794	1	0.150794	1	0.150794	1	0.150794	1	0.150794	1	0.150794	0	0	0	0	0
TC001848	399	2	0.190476	1	0.0952381	1	0.0952381	1	0.0952381	3	0.285714	4	0.380952	-1	-1	-1	0.584963	1
TC001849	369	11	1.13279	7	0.720867	26	2.67751	7	0.720867	24	2.47154	1	0.102981	-0.652077	1.24101	-0.652077	1.12553	-3.45943
TC001850	4828	492	3.87241	200	1.57415	180	1.41674	303	2.38484	180	1.41674	407	3.2034	-1.29866	-1.45066	-0.699341	-1.45066	-0.27363
TC001851	2144	311	5.51213	184	3.26119	141	2.49907	223	3.95243	157	2.78265	288	5.10448	-0.757209	-1.14122	-0.479871	-0.98615	-0.110846
TC001852	468	70	5.68376	42	3.41026	28	2.2735	21	1.70513	31	2.51709	15	1.21795	-0.736966	-1.32193	-1.73697	-1.17509	-2.22239
TC001854	1209	2	0.0628619	1	0.0314309	1	0.0314309	2	0.0628619	1	0.0314309	3	0.0942928	-1	-1	0	-1	0.584963
TC001856	3693	89	0.915787	61	0.627674	73	0.751151	51	0.524777	72	0.740861	102	1.04955	-0.544996	-0.285909	-0.803308	-0.305808	0.196692
TC001857	801	1	0.0474407	1	0.0474407	1	0.0474407	1	0.0474407	1	0.0474407	1	0.0474407	0	0	0	0	0
TC001858	945	1	0.0402116	1	0.0402116	1	0.0402116	1	0.0402116	1	0.0402116	1	0.0402116	0	0	0	0	0
TC001859	327	1	0.116208	8	0.929664	2	0.232416	2	0.232416	7	0.813456	6	0.697248	3	1	1	2.80735	2.58496
TC001860	990	11	0.422222	1	0.0383838	1	0.0383838	1	0.0383838	1	0.0383838	7	0.268687	-3.45943	-3.45943	-3.45943	-3.45943	-0.652077
TC001862	809	15231	715.424	6040	283.708	8596	403.768	6816	320.158	9772	459.006	7676	360.554	-1.33439	-0.825273	-1.16001	-0.640285	-0.988584
TC001863	1000	167	6.346	182	6.916	192	7.296	123	4.674	200	7.6	162	6.156	0.12409	0.201258	-0.44119	0.260152	-0.0438543
TC001864	3376	682	7.67654	879	9.89396	722	8.12678	652	7.33886	742	8.3519	393	4.42358	0.366091	0.0822271	-0.0648998	0.121647	-0.795242
TC001865	4136	49	0.450193	1	0.00918762	1	0.00918762	1	0.00918762	1	0.00918762	2	0.0183752	-5.61471	-5.61471	-5.61471	-5.61471	-4.61471
TC001866	1862	484	9.87755	42	0.857143	64	1.30612	139	2.83673	87	1.77551	45	0.918367	-3.52655	-2.91886	-1.79992	-2.47592	-3.42701
TC001867	2430	1040	16.2634	1274	19.9226	1563	24.442	1578	24.6765	1528	23.8947	1194	18.6716	0.292782	0.587734	0.601514	0.555061	0.199219
TC001868	207	1	0.183575	1	0.183575	1	0.183575	1	0.183575	1	0.183575	1	0.183575	0	0	0	0	0
TC001869	327	1	0.116208	1	0.116208	1	0.116208	1	0.116208	1	0.116208	1	0.116208	0	0	0	0	0
TC001870	309	1	0.122977	1	0.122977	1	0.122977	1	0.122977	1	0.122977	1	0.122977	0	0	0	0	0
TC001871	624	1	0.0608974	1	0.0608974	1	0.0608974	1	0.0608974	1	0.0608974	1	0.0608974	0	0	0	0	0
TC001874	3444	2656	29.3055	2273	25.0796	1146	12.6446	1769	19.5186	1508	16.6388	1980	21.8467	-0.224657	-1.21265	-0.586321	-0.816619	-0.423755
TC001877	2358	8233	132.678	3890	62.6887	4117	66.3469	4519	72.8253	4644	74.8397	5060	81.5437	-1.08165	-0.999825	-0.865415	-0.82605	-0.702281
TC001878	3377	462	5.1987	406	4.56855	187	2.10423	271	3.04945	236	2.65561	324	3.64584	-0.186413	-1.30485	-0.7696	-0.969106	-0.511899
TC001882	330	1	0.115152	1	0.115152	1	0.115152	1	0.115152	1	0.115152	1	0.115152	0	0	0	0	0
TC001883	216	1	0.175926	1	0.175926	1	0.175926	1	0.175926	1	0.175926	1	0.175926	0	0	0	0	0
TC001884	438	1	0.086758	1	0.086758	1	0.086758	1	0.086758	2	0.173516	1	0.086758	0	0	0	1	0
TC001885	2115	425	7.63593	141	2.53333	397	7.13286	194	3.48558	410	7.36643	513	9.21702	-1.59177	-0.0983238	-1.13141	-0.0518389	0.271496
TC001886	669	2216	125.871	3300	187.444	4571	259.638	3590	203.916	4506	255.946	3976	225.842	0.574508	1.04455	0.696026	1.02389	0.84336
TC001887	5317	164	1.17209	31	0.221554	105	0.750423	69	0.493135	81	0.578898	65	0.464548	-2.40336	-0.643306	-1.24903	-1.0177	-1.33518
TC001888	4320	1465	12.8866	1057	9.29769	792	6.96667	732	6.43889	929	8.17176	1011	8.89306	-0.470925	-0.887328	-1.00099	-0.65715	-0.535118
TC001889	6006	4825	30.5278	4739	29.9837	3156	19.968	5205	32.9321	3562	22.5368	5016	31.7363	-0.0259463	-0.612432	0.109369	-0.437841	0.0560084
TC001890	114	1	0.333333	1	0.333333	1	0.333333	1	0.333333	1	0.333333	1	0.333333	0	0	0	0	0
TC001892	717	1	0.0529986	1	0.0529986	1	0.0529986	1	0.0529986	1	0.0529986	1	0.0529986	0	0	0	0	0
TC001905	1809	2	0.0420122	2	0.0420122	1	0.0210061	1	0.0210061	1	0.0210061	1	0.0210061	0	-1	-1	-1	-1
TC001906	411	1	0.0924574	1	0.0924574	1	0.0924574	1	0.0924574	1	0.0924574	1	0.0924574	0	0	0	0	0
TC001907	3222	2613	30.8175	2493	29.4022	1609	18.9764	2170	25.5928	1722	20.3091	2247	26.5009	-0.0678242	-0.699543	-0.268012	-0.601622	-0.217707
TC001909	1059	2	0.0717658	17	0.610009	5	0.179415	5	0.179415	8	0.287063	23	0.825307	3.08746	1.32193	1.32193	2	3.52356
TC001911	945	1	0.0402116	1	0.0402116	1	0.0402116	1	0.0402116	1	0.0402116	1	0.0402116	0	0	0	0	0
TC001912	792	1	0.0479798	1	0.0479798	1	0.0479798	1	0.0479798	1	0.0479798	1	0.0479798	0	0	0	0	0
TC001915	531	1	0.0715631	1	0.0715631	1	0.0715631	2	0.143126	1	0.0715631	1	0.0715631	0	0	1	0	0
TC001916	1841	59	1.21782	723	14.9234	329	6.79087	443	9.14394	302	6.23357	566	11.6828	3.61521	2.4793	2.90852	2.35576	3.26202
TC001918	1582	86	2.06574	105	2.52212	92	2.20986	134	3.21871	141	3.38685	113	2.71429	0.287981	0.0972972	0.639824	0.713287	0.393914
TC001919	465	419	34.2409	56	4.57634	37	3.02366	75	6.12903	43	3.51398	6	0.490323	-2.90345	-3.50135	-2.48199	-3.28454	-6.12584
TC001920	2456	899	13.9096	787	12.1767	854	13.2134	941	14.5594	912	14.1107	1066	16.4935	-0.191957	-0.074085	0.0658736	0.0207127	0.245814
TC001922	3401	562	6.27933	910	10.1676	513	5.73184	558	6.23464	505	5.64246	624	6.97207	0.695296	-0.131611	-0.010305	-0.154287	0.150976
TC001923	828	60	2.75362	77	3.53382	32	1.4686	67	3.07488	60	2.75362	66	3.02899	0.359896	-0.906891	0.159199	0	0.137504
TC001924	414	7	0.642512	1	0.0917874	2	0.183575	1	0.0917874	1	0.0917874	8	0.7343	-2.80735	-1.80735	-2.80735	-2.80735	0.192645
TC001925	877	6	0.259977	12	0.519954	7	0.303307	27	1.1699	21	0.90992	15	0.649943	1	0.222392	2.16993	1.80735	1.32193
TC001933	5201	1	0.00730629	1	0.00730629	1	0.00730629	467	3.41204	2	0.0146126	1	0.00730629	0	0	8.86728	1	0
TC001937	6778	5	0.0280319	137	0.768073	480	2.69106	776	4.35055	445	2.49484	31	0.173798	4.7761	6.58496	7.27798	6.47573	2.63227
TC001941	3372	2321	26.156	3061	34.4953	1537	17.3209	2086	23.5077	1802	20.3072	2272	25.6038	0.399257	-0.594629	-0.154007	-0.365148	-0.0307837
TC001942	1168	552	17.9589	536	17.4384	421	13.6969	483	15.714	459	14.9332	568	18.4795	-0.0424353	-0.390848	-0.192645	-0.266174	0.0412227
TC001943	1459	88	2.29198	77	2.00548	65	1.69294	103	2.68266	48	1.25017	81	2.10966	-0.192645	-0.437064	0.227069	-0.874469	-0.119582
TC001944	2019	935	17.5978	814	15.3205	636	11.9703	726	13.6642	750	14.1159	950	17.8801	-0.199938	-0.55594	-0.364997	-0.318076	0.0229611
TC001945	2218	3464	59.3472	1893	32.4319	2765	47.3715	1944	33.3057	2432	41.6664	2342	40.1244	-0.871765	-0.325159	-0.833411	-0.510296	-0.564698
TC001948	513	1	0.0740741	1	0.0740741	1	0.0740741	1	0.0740741	2	0.148148	1	0.0740741	0	0	0	1	0
TC001949	342	1	0.111111	1	0.111111	1	0.111111	2	0.222222	1	0.111111	3	0.333333	0	0	1	0	1.58496
TC001950	1336	22298	634.225	9	0.255988	102	2.9012	7	0.199102	119	3.38473	91	2.58832	-11.2747	-7.7722	-11.6373	-7.54981	-7.93683
TC001951	269	1	0.141264	1	0.141264	2	0.282528	2	0.282528	1	0.141264	2	0.282528	0	1	1	0	1
TC001953	705	1	0.0539007	12	0.646809	10	0.539007	15	0.808511	14	0.75461	2	0.107801	3.58496	3.32193	3.90689	3.80735	1
TC001955	231	1	0.164502	1	0.164502	1	0.164502	1	0.164502	1	0.164502	1	0.164502	0	0	0	0	0
TC001958	1265	178	5.34704	305	9.16206	92	2.76364	139	4.17549	68	2.04269	38	1.1415	0.776932	-0.952171	-0.356792	-1.38827	-2.22781
TC001959	906	635	26.6336	3	0.125828	1	0.0419426	1	0.0419426	2	0.0838852	6	0.251656	-7.72565	-9.31061	-9.31061	-8.31061	-6.72565
TC001960	1405	299	8.08683	328	8.87117	295	7.97865	343	9.27687	312	8.43843	319	8.62776	0.13355	-0.0194305	0.198063	0.0614005	0.0934109
TC001961	474	27	2.16456	8	0.64135	3	0.240506	8	0.64135	7	0.561181	25	2.00422	-1.75489	-3.16993	-1.75489	-1.94753	-0.111031
TC001963	336	1	0.113095	2	0.22619	1	0.113095	1	0.113095	1	0.113095	1	0.113095	1	0	0	0	0
TC001964	3456	1124	12.3588	1071	11.776	719	7.90567	813	8.93924	788	8.66435	862	9.47801	-0.0696836	-0.644578	-0.467315	-0.512375	-0.382882
TC001965	4212	666	6.00855	438	3.95157	263	2.37274	331	2.98623	346	3.12156	502	4.52896	-0.604591	-1.34046	-1.00869	-0.94475	-0.407835
TC001968	207	2	0.36715	3	0.550725	1	0.183575	1	0.183575	1	0.183575	1	0.183575	0.584963	-1	-1	-1	-1
TC001969	459	47	3.89107	104	8.61002	695	57.5381	383	31.7081	455	37.6688	793	65.6514	1.14585	3.88628	3.02661	3.27513	4.07659
TC001970	2232	89	1.51523	40	0.681004	26	0.442652	45	0.766129	52	0.885305	72	1.22581	-1.15381	-1.77529	-0.98388	-0.775294	-0.305808
TC001971	876	7	0.303653	1	0.043379	1	0.043379	2	0.086758	14	0.607306	6	0.260274	-2.80735	-2.80735	-1.80735	1	-0.222392
TC001972	387	1	0.0981912	1	0.0981912	1	0.0981912	1	0.0981912	1	0.0981912	1	0.0981912	0	0	0	0	0
TC001973	474	1	0.0801688	1	0.0801688	1	0.0801688	1	0.0801688	1	0.0801688	1	0.0801688	0	0	0	0	0
TC001974	273	1	0.139194	1	0.139194	1	0.139194	1	0.139194	1	0.139194	1	0.139194	0	0	0	0	0
TC001975	2615	965	14.0229	554	8.05048	593	8.61721	472	6.85889	736	10.6952	1784	25.9243	-0.800643	-0.702497	-1.03174	-0.390823	0.886515
TC001976	3288	2370	27.3905	2899	33.5043	1822	21.0572	1739	20.0979	1575	18.2026	3219	37.2026	0.290668	-0.379364	-0.446629	-0.589535	0.441726
TC001977	4257	9	0.0803383	64	0.571294	22	0.196382	6	0.0535588	1	0.00892647	1	0.00892647	2.83007	1.28951	-0.584963	-3.16993	-3.16993
TC001978	4327	1942	17.0548	188	1.65103	136	1.19436	231	2.02866	172	1.51052	81	0.711347	-3.36874	-3.83586	-3.07158	-3.49706	-4.58348
TC001979	1743	363	7.91394	509	11.097	243	5.29776	396	8.63339	330	7.19449	286	6.23523	0.487696	-0.579013	0.125531	-0.137504	-0.343954
TC001982	1626	4818	112.598	9225	215.59	6499	151.883	9277	216.806	8298	193.926	6388	149.289	0.937115	0.431783	0.945224	0.784329	0.40693
TC001983	2043	1634	30.3926	1869	34.7636	1457	27.1003	1627	30.2624	1563	29.072	1754	32.6246	0.193859	-0.165407	-0.00619373	-0.0640902	0.102241
TC001984	945	44	1.76931	33	1.32698	18	0.72381	23	0.924868	25	1.00529	45	1.80952	-0.415037	-1.28951	-0.93587	-0.815575	0.0324215
TC001987	609	2	0.124795	1	0.0623974	1	0.0623974	1	0.0623974	1	0.0623974	1	0.0623974	-1	-1	-1	-1	-1
TC001989	510	1	0.0745098	1	0.0745098	1	0.0745098	1	0.0745098	1	0.0745098	1	0.0745098	0	0	0	0	0
TC001990	3878	8	0.0783909	2	0.0195977	2	0.0195977	2	0.0195977	3	0.0293966	6	0.0587932	-2	-2	-2	-1.41504	-0.415037
TC001991	2316	112	1.83765	38	0.623489	115	1.88687	28	0.459413	121	1.98532	1	0.0164076	-1.55943	0.0381351	-2	0.111508	-6.80735
TC001992	144	5	1.31944	4	1.05556	22	5.80556	16	4.22222	21	5.54167	1	0.263889	-0.321928	2.1375	1.67807	2.07039	-2.32193
TC001993	888	4	0.171171	16	0.684685	22	0.941441	23	0.984234	22	0.941441	1	0.0427928	2	2.45943	2.52356	2.45943	-2
TC001994	822	11	0.508516	1	0.0462287	2	0.0924574	1	0.0462287	1	0.0462287	1	0.0462287	-3.45943	-2.45943	-3.45943	-3.45943	-3.45943
TC001995	597	1	0.0636516	1	0.0636516	24	1.52764	1	0.0636516	10	0.636516	1	0.0636516	0	4.58496	0	3.32193	0
TC001997	793	117	5.60656	138	6.61286	183	8.76923	183	8.76923	192	9.2005	150	7.18789	0.23816	0.645335	0.645335	0.714598	0.358454
TC001998	1381	2	0.0550326	1	0.0275163	2	0.0550326	6	0.165098	1	0.0275163	1	0.0275163	-1	0	1.58496	-1	-1
TC002000	1590	187	4.46918	303	7.24151	214	5.11447	218	5.21006	234	5.59245	182	4.34969	0.69628	0.194573	0.22129	0.32347	-0.0390998
TC002001	1164	39	1.2732	42	1.37113	25	0.816151	17	0.554983	31	1.01203	14	0.457045	0.106915	-0.641546	-1.19794	-0.331206	-1.47805
TC002002	1134	134	4.4903	152	5.09347	122	4.08818	192	6.43386	173	5.79718	128	4.28924	0.181838	-0.135352	0.518873	0.368539	-0.0660892
TC002003	1928	3185	62.7749	3119	61.4741	1472	29.0124	1602	31.5747	1662	32.7573	1926	37.9606	-0.0302098	-1.11352	-0.991419	-0.938373	-0.725686
TC002008	1290	1	0.0294574	1	0.0294574	1	0.0294574	1	0.0294574	1	0.0294574	1	0.0294574	0	0	0	0	0
TC002010	933	8	0.325831	8	0.325831	2	0.0814577	1	0.0407288	5	0.203644	23	0.936763	0	-2	-3	-0.678072	1.52356
TC002013	231	1	0.164502	1	0.164502	1	0.164502	1	0.164502	1	0.164502	1	0.164502	0	0	0	0	0
TC002017	693	1	0.0548341	1	0.0548341	1	0.0548341	1	0.0548341	1	0.0548341	1	0.0548341	0	0	0	0	0
TC002019	502	7	0.52988	3	0.227092	2	0.151394	1	0.0756972	4	0.302789	1	0.0756972	-1.22239	-1.80735	-2.80735	-0.807355	-2.80735
TC002020	1209	3	0.0942928	1	0.0314309	1	0.0314309	1	0.0314309	1	0.0314309	1	0.0314309	-1.58496	-1.58496	-1.58496	-1.58496	-1.58496
TC002021	624	3	0.182692	2	0.121795	1	0.0608974	1	0.0608974	1	0.0608974	3	0.182692	-0.584963	-1.58496	-1.58496	-1.58496	0
TC002022	1266	1	0.0300158	2	0.0600316	1	0.0300158	1	0.0300158	1	0.0300158	1	0.0300158	1	0	0	0	0
TC002023	1164	3	0.0979381	1	0.032646	1	0.032646	1	0.032646	2	0.0652921	1	0.032646	-1.58496	-1.58496	-1.58496	-0.584963	-1.58496
TC002024	192	42	8.3125	20	3.95833	5	0.989583	10	1.97917	6	1.1875	10	1.97917	-1.07039	-3.07039	-2.07039	-2.80735	-2.07039
TC002025	603	1	0.0630182	1	0.0630182	1	0.0630182	1	0.0630182	1	0.0630182	1	0.0630182	0	0	0	0	0
TC002026	483	1	0.0786749	1	0.0786749	1	0.0786749	2	0.15735	1	0.0786749	1	0.0786749	0	0	1	0	0
TC002027	528	1	0.0719697	1	0.0719697	1	0.0719697	1	0.0719697	1	0.0719697	1	0.0719697	0	0	0	0	0
TC002028	663	1	0.0573152	1	0.0573152	2	0.11463	1	0.0573152	1	0.0573152	4	0.229261	0	1	0	0	2
TC002029	1220	1	0.0311475	1	0.0311475	3	0.0934426	1	0.0311475	1	0.0311475	3	0.0934426	0	1.58496	0	0	1.58496
TC002031	2232	10	0.170251	8	0.136201	5	0.0851254	11	0.187276	8	0.136201	73	1.24283	-0.321928	-1	0.137504	-0.321928	2.8679
TC002032	1170	10	0.324786	5	0.162393	3	0.0974359	12	0.389744	4	0.129915	5	0.162393	-1	-1.73697	0.263034	-1.32193	-1
TC002033	2019	5	0.094106	3	0.0564636	5	0.094106	7	0.131748	2	0.0376424	28	0.526994	-0.736966	0	0.485427	-1.32193	2.48543
TC002034	831	5	0.22864	1	0.045728	1	0.045728	1	0.045728	1	0.045728	1	0.045728	-2.32193	-2.32193	-2.32193	-2.32193	-2.32193
TC002036	268	1	0.141791	1	0.141791	1	0.141791	1	0.141791	4	0.567164	5	0.708955	0	0	0	2	2.32193
TC002037	582	1	0.0652921	1	0.0652921	2	0.130584	1	0.0652921	1	0.0652921	1	0.0652921	0	1	0	0	0
TC002038	387	1	0.0981912	1	0.0981912	2	0.196382	1	0.0981912	1	0.0981912	2	0.196382	0	1	0	0	1
TC002039	983	1	0.0386572	1	0.0386572	1	0.0386572	1	0.0386572	1	0.0386572	1	0.0386572	0	0	0	0	0
TC002040	681	5	0.279001	1	0.0558003	2	0.111601	4	0.223201	4	0.223201	61	3.40382	-2.32193	-1.32193	-0.321928	-0.321928	3.60881
TC002041	531	1	0.0715631	3	0.214689	11	0.787194	5	0.357815	14	1.00188	126	9.01695	1.58496	3.45943	2.32193	3.80735	6.97728
TC002042	945	1	0.0402116	1	0.0402116	1	0.0402116	1	0.0402116	1	0.0402116	4	0.160847	0	0	0	0	2
TC002045	694	41	2.24496	17	0.930836	27	1.47839	22	1.20461	33	1.80692	59	3.23055	-1.27009	-0.602665	-0.89812	-0.313158	0.525091
TC002046	546	2	0.139194	1	0.0695971	1	0.0695971	1	0.0695971	1	0.0695971	3	0.208791	-1	-1	-1	-1	0.584963
TC002047	510	2	0.14902	1	0.0745098	1	0.0745098	1	0.0745098	2	0.14902	2	0.14902	-1	-1	-1	0	0
TC002048	651	2	0.116743	1	0.0583717	1	0.0583717	1	0.0583717	1	0.0583717	2	0.116743	-1	-1	-1	-1	0
TC002052	998	1	0.0380762	1	0.0380762	1	0.0380762	1	0.0380762	1	0.0380762	1	0.0380762	0	0	0	0	0
TC002054	1027	724	26.7887	369	13.6534	430	15.9104	441	16.3174	516	19.0925	535	19.7955	-0.972369	-0.751653	-0.715211	-0.488619	-0.436451
TC002055	1438	12	0.317107	13	0.343533	6	0.158554	371	9.80389	13	0.343533	12	0.317107	0.115477	-1	4.95031	0.115477	0
TC002059	502	46	3.48207	97	7.34263	92	6.96414	114	8.62948	109	8.251	158	11.9602	1.07635	1	1.30933	1.24462	1.78022
TC002065	5518	3428	23.6071	2432	16.7481	1924	13.2497	2186	15.054	2074	14.2827	2920	20.1087	-0.495224	-0.833258	-0.649074	-0.724951	-0.231399
TC002066	195	1	0.194872	1	0.194872	1	0.194872	1	0.194872	1	0.194872	1	0.194872	0	0	0	0	0
TC002068	2093	70	1.2709	96	1.74295	64	1.16197	259	4.70234	64	1.16197	54	0.980411	0.455679	-0.129283	1.88753	-0.129283	-0.374396
TC002070	2564	360	5.33541	399	5.91342	249	3.69033	374	5.5429	334	4.95008	332	4.92044	0.148392	-0.531851	0.0550414	-0.108149	-0.116814
TC002071	2742	499	6.91539	2109	29.2276	2971	41.1736	3147	43.6127	3352	46.4537	1218	16.8796	2.07945	2.57384	2.65687	2.74791	1.2874
TC002072	3175	2109	25.2416	1399	16.7439	943	11.2863	1030	12.3276	1001	11.9805	1361	16.2891	-0.592163	-1.16123	-1.03391	-1.07512	-0.631892
TC002073	873	337	14.669	646	28.1191	670	29.1638	782	34.0389	793	34.5178	628	27.3356	0.938786	0.991413	1.21442	1.23457	0.898016
TC002074	4178	938	8.53135	446	4.05649	434	3.94734	513	4.66587	469	4.26568	610	5.54811	-1.07254	-1.11189	-0.870629	-1	-0.620779
TC002075	1921	1970	38.9693	2888	57.1286	6721	132.951	7314	144.681	6903	136.551	7868	155.64	0.551875	1.77048	1.89246	1.80903	1.9978
TC002076	3726	1195	12.1873	873	8.90338	764	7.79173	1059	10.8003	871	8.88298	1200	12.2383	-0.452957	-0.645366	-0.174308	-0.456266	0.00602379
TC002077	1497	618	15.6874	567	14.3928	508	12.8951	732	18.5812	560	14.2151	534	13.5551	-0.124258	-0.282778	0.244237	-0.14218	-0.210767
TC002078	1715	359	7.95452	607	13.4496	1137	25.193	1138	25.2152	1027	22.7557	1231	27.2758	0.757713	1.66318	1.66444	1.51638	1.77778
TC002079	363	1	0.104683	1	0.104683	1	0.104683	1	0.104683	1	0.104683	1	0.104683	0	0	0	0	0
TC002080	1333	1	0.0285071	1	0.0285071	1	0.0285071	275	7.83946	1	0.0285071	1	0.0285071	0	0	8.10329	0	0
TC002081	4990	13584	103.445	4340	33.0501	11638	88.6261	3002	22.8609	15055	114.647	17307	131.797	-1.64614	-0.223065	-2.17791	0.148334	0.349447
TC002082	1452	451	11.803	511	13.3733	445	11.646	400	10.4683	456	11.9339	459	12.0124	0.180196	-0.0193221	-0.173127	0.0159064	0.0253667
TC002083	1992	3957	75.4849	1795	34.242	3978	75.8855	2065	39.3926	4256	81.1888	5812	110.871	-1.14042	0.00763621	-0.938265	0.105091	0.554628
TC002084	864	196	8.62037	220	9.67593	239	10.5116	278	12.2269	302	13.2824	269	11.831	0.16665	0.286157	0.504231	0.623695	0.456753
TC002085	3802	102	1.01946	12	0.119937	1	0.00999474	7	0.0699632	8	0.0799579	7	0.0699632	-3.08746	-6.67243	-3.86507	-3.67243	-3.86507
TC002086	471	1	0.0806794	1	0.0806794	1	0.0806794	1	0.0806794	1	0.0806794	1	0.0806794	0	0	0	0	0
TC002087	1294	138	4.05255	327	9.60278	135	3.96445	233	6.84235	193	5.6677	112	3.28903	1.24462	-0.0317089	0.755662	0.483933	-0.30117
TC002088	2441	486	7.56575	423	6.58501	315	4.90373	347	5.40188	277	4.31217	286	4.45227	-0.200299	-0.625604	-0.486021	-0.81107	-0.764941
TC002090	836	471	21.4091	23	1.04545	10	0.454545	38	1.72727	64	2.90909	170	7.72727	-4.35602	-5.55766	-3.63166	-2.87958	-1.47019
TC002094	947	1361	54.6125	1026	41.17	988	39.6452	1114	44.7012	1139	45.7043	1713	68.7371	-0.407636	-0.462084	-0.288918	-0.256899	0.331858
TC002095	2316	40	0.656304	85	1.39465	67	1.09931	87	1.42746	62	1.01727	95	1.55872	1.08746	0.744161	1.12102	0.632268	1.24793
TC002096	1325	344	9.86566	577	16.5479	526	15.0853	617	17.6951	566	16.2325	575	16.4906	0.746163	0.612654	0.842862	0.718393	0.741153
TC002097	1761	1714	36.9858	2720	58.6939	3376	72.8495	3660	78.9779	3389	73.13	2591	55.9103	0.66624	0.977948	1.09448	0.983493	0.596142
TC002098	535	8344	592.658	8083	574.12	8755	621.85	9053	643.017	11501	816.893	9066	643.94	-0.0458483	0.069368	0.117657	0.462948	0.119727
TC002099	2473	390	5.99272	920	14.1367	2464	37.8617	2386	36.6632	2819	43.3166	1498	23.0182	1.23816	2.65946	2.61305	2.85364	1.94149
TC002100	2453	1671	25.8859	4716	73.0567	3611	55.9389	4682	72.53	3802	58.8977	4596	71.1977	1.49685	1.11169	1.48641	1.18605	1.45967
TC002101	934	1	0.0406852	1	0.0406852	1	0.0406852	1	0.0406852	1	0.0406852	1	0.0406852	0	0	0	0	0
TC002103	1626	3	0.0701107	11	0.257073	15	0.350554	5	0.116851	10	0.233702	40	0.934809	1.87447	2.32193	0.736966	1.73697	3.73697
TC002104	807	2	0.094176	1	0.047088	1	0.047088	4	0.188352	2	0.094176	10	0.47088	-1	-1	1	0	2.32193
TC002106	150	1	0.253333	1	0.253333	1	0.253333	1	0.253333	1	0.253333	1	0.253333	0	0	0	0	0
TC002107	1540	2611	64.4273	1308	32.2753	802	19.7896	1006	24.8234	883	21.7883	1327	32.7442	-0.99724	-1.70293	-1.37597	-1.56412	-0.976434
TC002108	737	14	0.721845	3	0.154681	4	0.206242	16	0.824966	10	0.515604	17	0.876526	-2.22239	-1.80735	0.192645	-0.485427	0.280108
TC002109	108	2	0.703704	1	0.351852	1	0.351852	4	1.40741	3	1.05556	4	1.40741	-1	-1	1	0.584963	1
TC002111	507	1	0.0749507	1	0.0749507	1	0.0749507	1	0.0749507	1	0.0749507	1	0.0749507	0	0	0	0	0
TC002112	1609	1	0.0236172	1	0.0236172	1	0.0236172	1	0.0236172	1	0.0236172	1	0.0236172	0	0	0	0	0
TC002113	1003	171	6.47856	23	0.871386	80	3.03091	19	0.71984	63	2.38684	12	0.454636	-2.89429	-1.09592	-3.16993	-1.44057	-3.83289
TC002114	4992	939	7.14784	142	1.08093	570	4.33894	249	1.89543	672	5.11538	227	1.72796	-2.72523	-0.720163	-1.91498	-0.482664	-2.04843
TC002122	483	51	4.01242	53	4.16977	49	3.85507	61	4.79917	60	4.7205	67	5.27122	0.0554951	-0.0577155	0.258312	0.234465	0.393664
TC002123	573	764	50.6667	443	29.3787	778	51.5951	770	51.0646	816	54.1152	734	48.6771	-0.786266	0.0261975	0.0112858	0.0949965	-0.0577926
TC002124	258	568	83.6589	947	139.481	741	109.14	948	139.628	1009	148.612	748	110.171	0.737473	0.383583	0.738996	0.828963	0.397147
TC002125	1371	674	18.6813	764	21.1758	991	27.4675	919	25.4719	899	24.9176	986	27.329	0.180824	0.556136	0.447316	0.415573	0.548839
TC002126	1301	1178	34.4074	1842	53.8017	486	14.1952	519	15.1591	525	15.3344	411	12.0046	0.644934	-1.27731	-1.18253	-1.16595	-1.51913
TC002127	495	1	0.0767677	4	0.307071	4	0.307071	8	0.614141	1	0.0767677	3	0.230303	2	2	3	0	1.58496
TC002128	1071	35	1.24183	15	0.532213	25	0.887021	12	0.42577	10	0.354809	48	1.70308	-1.22239	-0.485427	-1.54432	-1.80735	0.455679
TC002129	1321	276	7.93944	302	8.68736	324	9.32021	414	11.9092	374	10.7585	655	18.8418	0.12988	0.231326	0.584963	0.43837	1.24683
TC002130	1642	452	10.4604	61	1.41169	42	0.971985	79	1.82826	50	1.15713	96	2.22168	-2.88944	-3.42786	-2.5164	-3.17632	-2.23522
TC002131	7559	3302	16.5996	1348	6.77656	1261	6.3392	1715	8.62151	1697	8.53102	2179	10.9541	-1.29252	-1.38877	-0.945132	-0.960354	-0.599674
TC002132	2060	13	0.239806	1	0.0184466	1	0.0184466	323	5.95825	4	0.0737864	3	0.0553398	-3.70044	-3.70044	4.63495	-1.70044	-2.11548
TC002133	2166	222	3.89474	189	3.31579	169	2.96491	234	4.10526	204	3.57895	283	4.96491	-0.232173	-0.393536	0.0759489	-0.121991	0.350242
TC002134	805	51	2.40745	70	3.30435	87	4.10683	648	30.5888	82	3.87081	67	3.16273	0.456858	0.770518	3.66742	0.685127	0.393664
TC002135	3786	3458	34.7079	7444	74.7153	5451	54.7116	6359	63.8251	6591	66.1537	5123	51.4194	1.10614	0.656583	0.878862	0.93056	0.567051
TC002136	2987	3891	49.5005	8007	101.863	5929	75.4275	6862	87.297	7055	89.7523	5659	71.9926	1.04112	0.607648	0.818488	0.858505	0.540406
TC002137	2838	417	5.58351	115	1.53982	72	0.964059	107	1.4327	63	0.843552	132	1.76744	-1.85841	-2.53398	-1.96244	-2.72662	-1.65951
TC002138	7642	4111	20.442	1419	7.05601	1346	6.69301	1573	7.82177	1447	7.19524	2919	14.5148	-1.53461	-1.61081	-1.38597	-1.50642	-0.494015
TC002139	2898	1292	16.9413	901	11.8144	703	9.21808	763	10.0048	817	10.7129	839	11.0014	-0.520007	-0.878009	-0.759851	-0.661198	-0.622863
TC002140	547	145	10.0731	174	12.0878	215	14.936	149	10.351	167	11.6015	128	8.89214	0.263034	0.568284	0.0392594	0.203795	-0.179909
TC002141	1985	8634	165.286	10456	200.165	11558	221.261	10239	196.011	10377	198.653	13634	261.004	0.27623	0.420791	0.245974	0.265288	0.659108
TC002142	1212	170	5.33003	335	10.5033	305	9.56271	360	11.2871	272	8.52805	392	12.2904	0.978626	0.843274	1.08246	0.678072	1.20532
TC002143	291	1	0.130584	1	0.130584	1	0.130584	8	1.04467	1	0.130584	1	0.130584	0	0	3	0	0
TC002144	452	8	0.672566	4	0.336283	3	0.252212	19	1.59735	7	0.588496	5	0.420354	-1	-1.41504	1.24793	-0.192645	-0.678072
TC002145	225	1	0.168889	1	0.168889	1	0.168889	1	0.168889	1	0.168889	1	0.168889	0	0	0	0	0
TC002147	1569	196	4.74697	159	3.85086	127	3.07584	236	5.71574	169	4.09305	162	3.92352	-0.301827	-0.626025	0.267933	-0.21383	-0.27486
TC002148	1360	276	7.71176	476	13.3	503	14.0544	508	14.1941	568	15.8706	713	19.9221	0.786293	0.86589	0.88016	1.04122	1.36923
TC002149	3152	409	4.93084	387	4.66561	457	5.50952	504	6.07614	509	6.13642	1099	13.2494	-0.0797673	0.160093	0.301323	0.315565	1.42602
TC002152	1089	2	0.0697888	2	0.0697888	1	0.0348944	1	0.0348944	1	0.0348944	1	0.0348944	0	-1	-1	-1	-1
TC002153	354	1	0.107345	1	0.107345	1	0.107345	1	0.107345	1	0.107345	1	0.107345	0	0	0	0	0
TC002156	450	1	0.0844444	1	0.0844444	1	0.0844444	1	0.0844444	1	0.0844444	1	0.0844444	0	0	0	0	0
TC002157	472	1	0.0805085	1	0.0805085	1	0.0805085	1	0.0805085	1	0.0805085	55	4.42797	0	0	0	0	5.78136
TC002158	1596	1	0.0238095	1	0.0238095	1	0.0238095	1	0.0238095	1	0.0238095	1	0.0238095	0	0	0	0	0
TC002159	846	1	0.0449173	1	0.0449173	1	0.0449173	1	0.0449173	1	0.0449173	1	0.0449173	0	0	0	0	0
TC002160	195	1	0.194872	1	0.194872	1	0.194872	1	0.194872	1	0.194872	1	0.194872	0	0	0	0	0
TC002162	1594	619	14.7566	1626	38.7629	128	3.05144	651	15.5194	206	4.91092	141	3.36136	1.39332	-2.2738	0.0727181	-1.5873	-2.13424
TC002164	625	642	39.0336	29	1.7632	67	4.0736	59	3.5872	56	3.4048	207	12.5856	-4.46845	-3.26034	-3.44379	-3.51907	-1.63294
TC002167	510	1	0.0745098	1	0.0745098	1	0.0745098	1	0.0745098	1	0.0745098	1	0.0745098	0	0	0	0	0
TC002168	424	4	0.358491	1	0.0896226	4	0.358491	3	0.268868	1	0.0896226	4	0.358491	-2	0	-0.415037	-2	0
TC002169	1142	1	0.033275	3	0.0998249	1	0.033275	3	0.0998249	3	0.0998249	1	0.033275	1.58496	0	1.58496	1.58496	0
TC002170	1092	202	7.0293	42	1.46154	66	2.2967	54	1.87912	85	2.95788	81	2.81868	-2.26589	-1.61382	-1.90332	-1.24882	-1.31836
TC002171	1887	328	6.60519	263	5.29624	562	11.3174	617	12.425	531	10.6932	357	7.18919	-0.318633	0.776874	0.911575	0.695016	0.122228
TC002173	1224	1	0.0310458	1	0.0310458	1	0.0310458	14	0.434641	1	0.0310458	23	0.714052	0	0	3.80735	0	4.52356
TC002174	1755	586	12.6883	624	13.5111	998	21.6091	634	13.7276	881	19.0758	842	18.2313	0.0906454	0.768139	0.113582	0.588241	0.52292
TC002176	345	2	0.22029	2	0.22029	2	0.22029	3	0.330435	3	0.330435	1	0.110145	0	0	0.584963	0.584963	-1
TC002177	2318	78	1.27869	272	4.45902	1504	24.6557	1324	21.7049	1674	27.4426	1617	26.5082	1.80206	4.26919	4.08529	4.42368	4.3737
TC002178	3258	4	0.0466544	1	0.0116636	1	0.0116636	3	0.0349908	1	0.0116636	8	0.0933088	-2	-2	-0.415037	-2	1
TC002179	189	1	0.201058	1	0.201058	1	0.201058	1	0.201058	1	0.201058	1	0.201058	0	0	0	0	0
TC002180	237	814	130.515	2860	458.565	2019	323.722	1387	222.388	2281	365.73	1835	294.219	1.81291	1.31054	0.768867	1.48657	1.17268
TC002181	315	1	0.120635	1	0.120635	1	0.120635	1	0.120635	1	0.120635	1	0.120635	0	0	0	0	0
TC002185	1758	835	18.0489	1449	31.3208	7198	155.588	2635	56.9568	7625	164.818	883	19.0865	0.795209	3.10775	1.65795	3.19089	0.0806372
TC002186	1285	1	0.029572	1	0.029572	1	0.029572	1	0.029572	1	0.029572	1	0.029572	0	0	0	0	0
TC002187	954	1	0.0398323	18	0.716981	31	1.2348	83	3.30608	17	0.677149	3	0.119497	4.16993	4.9542	6.37504	4.08746	1.58496
TC002192	1299	17	0.497306	43	1.25789	122	3.5689	54	1.57968	147	4.30023	16	0.468052	1.3388	2.84327	1.66742	3.11221	-0.0874628
TC002193	1259	1272	38.3924	380	11.4694	1412	42.618	705	21.2788	1656	49.9825	1439	43.4329	-1.74303	0.150641	-0.851404	0.380604	0.177968
TC002196	345	1	0.110145	1	0.110145	1	0.110145	1	0.110145	1	0.110145	1	0.110145	0	0	0	0	0
TC002198	549	8	0.553734	16	1.10747	12	0.830601	3	0.20765	3	0.20765	7	0.484517	1	0.584963	-1.41504	-1.41504	-0.192645
TC002199	591	1	0.0642978	1	0.0642978	1	0.0642978	1	0.0642978	1	0.0642978	1	0.0642978	0	0	0	0	0
TC002200	1137	1	0.0334213	1	0.0334213	1	0.0334213	1	0.0334213	1	0.0334213	1	0.0334213	0	0	0	0	0
TC002203	255	1	0.14902	1	0.14902	1	0.14902	1	0.14902	1	0.14902	1	0.14902	0	0	0	0	0
TC002204	207	1	0.183575	1	0.183575	1	0.183575	1	0.183575	1	0.183575	1	0.183575	0	0	0	0	0
TC002205	726	1	0.0523416	2	0.104683	1	0.0523416	78	4.08264	1	0.0523416	1	0.0523416	1	0	6.2854	0	0
TC002210	309	1	0.122977	1	0.122977	1	0.122977	1	0.122977	1	0.122977	1	0.122977	0	0	0	0	0
TC002214	1496	1	0.0254011	1	0.0254011	1	0.0254011	357	9.06818	2	0.0508021	2	0.0508021	0	0	8.47978	1	1
TC002215	1612	217	5.11538	142	3.34739	88	2.07444	96	2.26303	108	2.54591	126	2.97022	-0.611804	-1.30212	-1.17659	-1.00666	-0.784271
TC002220	4412	1	0.00861287	1	0.00861287	3	0.0258386	78	0.671804	1	0.00861287	2	0.0172257	0	1.58496	6.2854	0	1
TC002221	1820	1164	24.3033	2082	43.4703	1588	33.156	1607	33.5527	1752	36.5802	1818	37.9582	0.838879	0.44812	0.465279	0.589912	0.643261
TC002222	646	189	11.1176	163	9.58824	304	17.8824	255	15	387	22.7647	325	19.1176	-0.213514	0.685685	0.432111	1.03395	0.782053
TC002225	210	3	0.542857	1	0.180952	1	0.180952	4	0.72381	2	0.361905	5	0.904762	-1.58496	-1.58496	0.415037	-0.584963	0.736966
TC002226	330	1	0.115152	2	0.230303	2	0.230303	1	0.115152	2	0.230303	1	0.115152	1	1	0	1	0
TC002232	189	17	3.41799	2	0.402116	3	0.603175	8	1.60847	5	1.00529	8	1.60847	-3.08746	-2.5025	-1.08746	-1.76553	-1.08746
TC002233	300	390	49.4	2	0.253333	17	2.15333	15	1.9	10	1.26667	31	3.92667	-7.60733	-4.51987	-4.70044	-5.2854	-3.65313
TC002234	390	3	0.292308	1	0.0974359	3	0.292308	5	0.487179	3	0.292308	12	1.16923	-1.58496	0	0.736966	0	2
TC002236	458	1	0.0829694	1	0.0829694	1	0.0829694	1	0.0829694	1	0.0829694	1	0.0829694	0	0	0	0	0
TC002237	309	1	0.122977	1	0.122977	1	0.122977	1	0.122977	1	0.122977	1	0.122977	0	0	0	0	0
TC002238	1095	83	2.88037	75	2.60274	3	0.10411	72	2.49863	26	0.902283	35	1.21461	-0.146221	-4.79008	-0.205114	-1.6746	-1.24576
TC002240	782	65	3.15857	85	4.13043	165	8.0179	118	5.73402	154	7.48338	210	10.2046	0.387023	1.34395	0.860275	1.24442	1.69188
TC002241	1406	55	1.48649	24	0.648649	13	0.351351	10	0.27027	18	0.486486	34	0.918919	-1.1964	-2.08092	-2.45943	-1.61143	-0.693897
TC002242	900	68	2.87111	16	0.675556	53	2.23778	50	2.11111	45	1.9	62	2.61778	-2.08746	-0.359542	-0.443607	-0.59561	-0.133267
TC002243	474	53	4.24895	3	0.240506	28	2.24473	21	1.68354	30	2.40506	40	3.20675	-4.14296	-0.920566	-1.3356	-0.82103	-0.405992
TC002246	1403	728	19.7177	617	16.7113	556	15.0592	683	18.4989	720	19.5011	774	20.9636	-0.238668	-0.388854	-0.0920529	-0.0159415	0.0883951
TC002249	99	29	11.1313	20	7.67677	9	3.45455	26	9.9798	18	6.90909	23	8.82828	-0.536053	-1.68806	-0.157541	-0.688056	-0.334419
TC002250	303	16	2.0066	10	1.25413	16	2.0066	16	2.0066	20	2.50825	71	8.90429	-0.678072	0	0	0.321928	2.14975
TC002253	258	1	0.147287	1	0.147287	1	0.147287	1	0.147287	1	0.147287	1	0.147287	0	0	0	0	0
TC002254	348	1	0.109195	1	0.109195	1	0.109195	1	0.109195	1	0.109195	1	0.109195	0	0	0	0	0
TC002255	525	21	1.52	3	0.217143	4	0.289524	1	0.072381	5	0.361905	7	0.506667	-2.80735	-2.39232	-4.39232	-2.07039	-1.58496
TC002256	117	1	0.324786	1	0.324786	1	0.324786	1	0.324786	1	0.324786	1	0.324786	0	0	0	0	0
TC002257	165	1	0.230303	1	0.230303	1	0.230303	1	0.230303	1	0.230303	1	0.230303	0	0	0	0	0
TC002258	2443	826	12.8481	777	12.086	487	7.57511	491	7.63733	498	7.74621	643	10.0016	-0.0882272	-0.76222	-0.750419	-0.729996	-0.361323
TC002259	1342	292	8.26826	334	9.45753	247	6.99404	287	8.12668	240	6.79583	309	8.74963	0.19388	-0.241457	-0.0249176	-0.282934	0.0816385
TC002260	1725	5	0.110145	1	0.022029	1	0.022029	1	0.022029	1	0.022029	1	0.022029	-2.32193	-2.32193	-2.32193	-2.32193	-2.32193
TC002261	1036	1	0.0366795	1	0.0366795	1	0.0366795	1	0.0366795	1	0.0366795	4	0.146718	0	0	0	0	2
TC002262	1166	2	0.0651801	4	0.13036	5	0.16295	2	0.0651801	1	0.0325901	1	0.0325901	1	1.32193	0	-1	-1
TC002263	1244	3	0.0916399	10	0.305466	1	0.0305466	15	0.458199	1	0.0305466	12	0.366559	1.73697	-1.58496	2.32193	-1.58496	2
TC002264	3578	568	6.03242	320	3.39855	130	1.38066	204	2.16657	182	1.93292	180	1.91168	-0.827819	-2.12738	-1.47732	-1.64195	-1.65789
TC002265	3099	61	0.747983	114	1.39787	41	0.502743	235	2.88157	40	0.490481	216	2.6486	0.902153	-0.573185	1.94578	-0.608809	1.82415
TC002266	1893	7	0.140518	1	0.020074	1	0.020074	1	0.020074	1	0.020074	1	0.020074	-2.80735	-2.80735	-2.80735	-2.80735	-2.80735
TC002267	1092	1	0.0347985	1	0.0347985	1	0.0347985	1	0.0347985	1	0.0347985	1	0.0347985	0	0	0	0	0
TC002268	2018	463	8.71853	126	2.37265	164	3.08821	175	3.29534	210	3.95441	190	3.5778	-1.87759	-1.49732	-1.40366	-1.14062	-1.28501
TC002269	5046	283	2.13119	33	0.248514	6	0.0451843	21	0.158145	12	0.0903686	29	0.218391	-3.10026	-5.5597	-3.75234	-4.5597	-3.28668
TC002271	462	1	0.0822511	1	0.0822511	2	0.164502	1	0.0822511	1	0.0822511	1	0.0822511	0	1	0	0	0
TC002272	2199	318	5.49523	157	2.71305	341	5.89268	376	6.4975	291	5.02865	463	8.00091	-1.01826	0.100745	0.241706	-0.128008	0.541985
TC002275	2235	20	0.340045	1	0.0170022	1	0.0170022	1	0.0170022	2	0.0340045	15	0.255034	-4.32193	-4.32193	-4.32193	-3.32193	-0.415037
TC002278	3382	9	0.101124	17	0.191011	12	0.134831	19	0.213483	14	0.157303	36	0.404494	0.917538	0.415037	1.078	0.63743	2
TC002279	159	1	0.238994	1	0.238994	1	0.238994	1	0.238994	1	0.238994	1	0.238994	0	0	0	0	0
TC002280	4767	1	0.00797147	1	0.00797147	1	0.00797147	147	1.17181	1	0.00797147	71	0.565974	0	0	7.19967	0	6.14975
TC002281	563	428	28.8881	326	22.0036	446	30.103	419	28.2806	553	37.325	564	38.0675	-0.392739	0.0594329	-0.0306606	0.369669	0.398084
TC002282	2914	598	7.79822	341	4.44681	358	4.6685	297	3.87303	424	5.52917	620	8.08511	-0.810374	-0.740186	-1.00968	-0.496081	0.0521227
TC002283	920	630	26.0217	467	19.2891	766	31.6391	655	27.0543	810	33.4565	720	29.7391	-0.431929	0.281993	0.0561431	0.36257	0.192645
TC002284	117	1	0.324786	1	0.324786	1	0.324786	1	0.324786	1	0.324786	1	0.324786	0	0	0	0	0
TC002285	2483	55	0.841724	20	0.306081	2	0.0306081	12	0.183649	8	0.122433	4	0.0612163	-1.45943	-4.78136	-2.1964	-2.78136	-3.78136
TC002286	135	1	0.281481	1	0.281481	1	0.281481	1	0.281481	1	0.281481	1	0.281481	0	0	0	0	0
TC002287	2204	8504	146.621	46182	796.241	15818	272.724	17864	308	17305	298.362	29112	501.931	2.44112	0.895354	1.07084	1.02498	1.7754
TC002288	1972	387	7.4574	434	8.36308	449	8.65213	539	10.3864	429	8.26673	473	9.1146	0.165361	0.214382	0.477952	0.148644	0.289507
TC002290	195	1	0.194872	1	0.194872	1	0.194872	1	0.194872	1	0.194872	1	0.194872	0	0	0	0	0
TC002291	747	1	0.0508701	2	0.10174	1	0.0508701	1	0.0508701	1	0.0508701	1	0.0508701	1	0	0	0	0
TC002292	249	1	0.15261	1	0.15261	1	0.15261	1	0.15261	1	0.15261	1	0.15261	0	0	0	0	0
TC002293	1525	61	1.52	52	1.29574	1	0.024918	17	0.423607	9	0.224262	19	0.473443	-0.230298	-5.93074	-1.84327	-2.76081	-1.68281
TC002294	2071	1125	20.6422	1216	22.3119	979	17.9633	1223	22.4404	1218	22.3486	1326	24.3303	0.112218	-0.200544	0.120499	0.114589	0.237156
TC002295	1220	6648	207.069	35	1.09016	47	1.46393	88	2.74098	74	2.30492	142	4.42295	-7.56942	-7.14412	-6.23927	-6.48925	-5.54896
TC002296	1684	39	0.880048	16	0.361045	33	0.744656	51	1.15083	18	0.406176	8	0.180523	-1.2854	-0.241008	0.387023	-1.11548	-2.2854
TC002297	1922	429	8.48179	1000	19.7711	918	18.1498	1063	21.0166	1027	20.3049	1009	19.949	1.22095	1.09752	1.30909	1.25939	1.23388
TC002298	2066	142	2.61181	140	2.57502	82	1.50823	110	2.02323	93	1.71055	133	2.44627	-0.0204641	-0.792195	-0.368387	-0.610588	-0.0944647
TC002299	2001	4040	76.7216	1884	35.7781	2226	42.2729	1941	36.8606	2475	47.0015	2730	51.8441	-1.10056	-0.859902	-1.05756	-0.706927	-0.565454
TC002300	765	1226	60.8993	714	35.4667	890	44.2092	776	38.5464	1059	52.6039	1139	56.5778	-0.779963	-0.462082	-0.65983	-0.211256	-0.106191
TC002301	198	64	12.2828	9	1.72727	18	3.45455	25	4.79798	20	3.83838	20	3.83838	-2.83007	-1.83007	-1.35614	-1.67807	-1.67807
TC002302	312	1	0.121795	1	0.121795	1	0.121795	1	0.121795	1	0.121795	1	0.121795	0	0	0	0	0
TC002303	291	1	0.130584	1	0.130584	1	0.130584	1	0.130584	1	0.130584	1	0.130584	0	0	0	0	0
TC002305	846	134	6.01891	206	9.25296	117	5.25532	93	4.1773	184	8.26478	122	5.47991	0.620411	-0.195724	-0.52693	0.457473	-0.135352
TC002308	2711	32	0.448543	15	0.210255	25	0.350424	2	0.0280339	35	0.490594	3	0.0420509	-1.09311	-0.356144	-4	0.129283	-3.41504
TC002309	1463	5	0.12987	4	0.103896	1	0.025974	1	0.025974	2	0.0519481	1	0.025974	-0.321928	-2.32193	-2.32193	-1.32193	-2.32193
TC002310	912	27	1.125	13	0.541667	16	0.666667	21	0.875	24	1	14	0.583333	-1.05445	-0.754888	-0.36257	-0.169925	-0.947533
TC002311	3063	1500	18.6092	590	7.31962	1491	18.4976	1028	12.7535	1640	20.3461	1966	24.3905	-1.34618	-0.00868224	-0.545122	0.128733	0.390301
TC002312	1748	1226	26.6522	1593	34.6304	1538	33.4348	1493	32.4565	1569	34.1087	1786	38.8261	0.377787	0.327097	0.284255	0.355886	0.542773
TC002313	207	4	0.7343	2	0.36715	2	0.36715	2	0.36715	1	0.183575	2	0.36715	-1	-1	-1	-2	-1
TC002314	611	136	8.45827	72	4.47791	114	7.09002	146	9.0802	147	9.14239	84	5.22422	-0.917538	-0.254573	0.102362	0.11221	-0.695145
TC002315	2599	382	5.58523	7	0.102347	82	1.19892	22	0.321662	83	1.21354	73	1.06733	-5.77007	-2.21988	-4.118	-2.20239	-2.3876
TC002316	420	1	0.0904762	1	0.0904762	1	0.0904762	1	0.0904762	1	0.0904762	1	0.0904762	0	0	0	0	0
TC002318	906	1	0.0419426	1	0.0419426	1	0.0419426	1	0.0419426	1	0.0419426	1	0.0419426	0	0	0	0	0
TC002319	306	1	0.124183	1	0.124183	1	0.124183	1	0.124183	1	0.124183	1	0.124183	0	0	0	0	0
TC002321	735	1	0.0517007	3	0.155102	4	0.206803	5	0.258503	1	0.0517007	1	0.0517007	1.58496	2	2.32193	0	0
TC002322	309	1	0.122977	4	0.491909	1	0.122977	1	0.122977	6	0.737864	1	0.122977	2	0	0	2.58496	0
TC002323	1209	3	0.0942928	1	0.0314309	1	0.0314309	1	0.0314309	1	0.0314309	1	0.0314309	-1.58496	-1.58496	-1.58496	-1.58496	-1.58496
TC002325	4767	2	0.0159429	4	0.0318859	22	0.175372	12	0.0956576	19	0.151458	996	7.93958	1	3.45943	2.58496	3.24793	8.96
TC002326	1236	1	0.0307443	1	0.0307443	1	0.0307443	1	0.0307443	1	0.0307443	1	0.0307443	0	0	0	0	0
TC002327	948	1	0.0400844	1	0.0400844	1	0.0400844	1	0.0400844	1	0.0400844	1	0.0400844	0	0	0	0	0
TC002328	327	2	0.232416	6	0.697248	6	0.697248	3	0.348624	7	0.813456	10	1.16208	1.58496	1.58496	0.584963	1.80735	2.32193
TC002329	1004	7	0.26494	2	0.0756972	1	0.0378486	1	0.0378486	1	0.0378486	7	0.26494	-1.80735	-2.80735	-2.80735	-2.80735	0
TC002330	1243	549	16.7836	341	10.4248	269	8.22365	361	11.0362	336	10.2719	316	9.6605	-0.687034	-1.0292	-0.604807	-0.708345	-0.796882
TC002331	213	635	113.286	354	63.1549	486	86.7042	415	74.0376	523	93.3052	448	79.9249	-0.843007	-0.3858	-0.613645	-0.279946	-0.503258
TC002332	1741	90	1.96439	73	1.59334	80	1.74612	128	2.7938	112	2.44457	159	3.47042	-0.302029	-0.169925	0.508147	0.315502	0.82103
TC002333	1173	1303	42.2114	903	29.2532	1145	37.0929	943	30.549	1164	37.7084	1016	32.9139	-0.529039	-0.186489	-0.466507	-0.162746	-0.358937
TC002334	521	16879	1231.1	54067	3943.47	33755	2461.98	21877	1595.64	49537	3613.06	33909	2473.21	1.67952	0.999872	0.374185	1.55328	1.00644
TC002335	2007	285	5.39611	363	6.87294	298	5.64225	571	10.8112	366	6.92975	386	7.30842	0.349008	0.0643504	1.00253	0.360882	0.437639
TC002336	495	38	2.91717	27	2.07273	32	2.45657	45	3.45455	29	2.22626	29	2.22626	-0.49304	-0.247928	0.243926	-0.389947	-0.389947
TC002337	1944	293	5.72737	357	6.9784	251	4.90638	487	9.51955	375	7.33025	396	7.74074	0.285023	-0.223213	0.733021	0.35599	0.4346
TC002338	4989	344	2.62016	375	2.85628	310	2.36119	309	2.35358	272	2.07176	312	2.37643	0.124482	-0.15014	-0.154802	-0.338802	-0.140863
TC002339	1778	403	8.61305	391	8.35658	250	5.34308	395	8.44207	381	8.14286	362	7.73678	-0.0436112	-0.688852	-0.0289272	-0.0809888	-0.15479
TC002340	2772	902	12.3651	903	12.3788	645	8.84199	923	12.653	764	10.4733	1199	16.4365	0.00159855	-0.483828	0.0332032	-0.239555	0.410632
TC002341	1117	15	0.510295	24	0.816473	24	0.816473	13	0.442256	14	0.476276	8	0.272158	0.678072	0.678072	-0.206451	-0.0995357	-0.906891
TC002342	619	135	8.28756	15	0.92084	7	0.429725	37	2.27141	5	0.306947	9	0.552504	-3.16993	-4.26946	-1.86736	-4.75489	-3.90689
TC002343	1715	165	3.65598	8	0.177259	1	0.0221574	9	0.199417	4	0.0886297	51	1.13003	-4.36632	-7.36632	-4.1964	-5.36632	-1.6939
TC002345	2885	548	7.21802	1182	15.5688	674	8.87764	941	12.3945	778	10.2475	828	10.9061	1.10898	0.298573	0.780019	0.505594	0.595455
TC002346	3859	3390	33.3817	1611	15.8637	1448	14.2586	1656	16.3068	1708	16.8189	2261	22.2643	-1.07333	-1.22722	-1.03358	-0.988977	-0.584324
TC002347	2724	194	2.70631	172	2.39941	78	1.08811	85	1.18576	87	1.21366	71	0.990455	-0.173648	-1.31451	-1.19052	-1.15697	-1.45017
TC002349	793	28	1.34174	3	0.143758	1	0.0479193	5	0.239596	1	0.0479193	1	0.0479193	-3.22239	-4.80735	-2.48543	-4.80735	-4.80735
TC002350	1541	246	6.06619	401	9.88838	373	9.19792	443	10.9241	392	9.66645	434	10.7021	0.704944	0.600517	0.848648	0.672195	0.819037
TC002351	2095	701	12.715	809	14.674	1380	25.031	2136	38.7437	1270	23.0358	1090	19.7709	0.206725	0.977182	1.60743	0.857342	0.636842
TC002352	642	127	7.51713	115	6.80685	136	8.04984	249	14.7383	144	8.52336	163	9.64798	-0.143195	0.0987782	0.971317	0.18124	0.360043
TC002355	282	2	0.269504	1	0.134752	1	0.134752	1	0.134752	1	0.134752	1	0.134752	-1	-1	-1	-1	-1
TC002356	865	312	13.7064	396	17.3965	358	15.7272	521	22.8879	406	17.8358	477	20.9549	0.343954	0.198414	0.739737	0.379934	0.612443
TC002357	375	63	6.384	114	11.552	135	13.68	156	15.808	99	10.032	112	11.3493	0.85561	1.09954	1.30812	0.652077	0.830075
TC002358	2084	489	8.91651	407	7.42131	406	7.40307	591	10.7764	438	7.98656	566	10.3205	-0.264806	-0.268355	0.273324	-0.158904	0.210968
TC002359	1016	246	9.20079	294	10.9961	325	12.1555	356	13.315	360	13.4646	266	9.94882	0.257158	0.401781	0.533219	0.549339	0.112768
TC002360	8439	1183	5.32693	487	2.19291	450	2.02631	516	2.3235	661	2.97642	761	3.42671	-1.28046	-1.39445	-1.19701	-0.839728	-0.636482
TC002361	255	36	5.36471	72	10.7294	30	4.47059	40	5.96078	30	4.47059	38	5.66275	1	-0.263034	0.152003	-0.263034	0.0780025
TC002362	213	1	0.178404	1	0.178404	1	0.178404	1	0.178404	1	0.178404	1	0.178404	0	0	0	0	0
TC002363	1384	1	0.0274566	1	0.0274566	1	0.0274566	1	0.0274566	1	0.0274566	1	0.0274566	0	0	0	0	0
TC002365	2259	712	11.977	830	13.9619	813	13.676	906	15.2404	775	13.0367	1091	18.3524	0.221234	0.191378	0.347634	0.122319	0.615702
TC002366	1525	362	9.02033	397	9.89246	366	9.12	419	10.4407	396	9.86754	498	12.4092	0.133149	0.015854	0.210961	0.129511	0.460156
TC002367	3898	8168	79.6265	6593	64.2724	6333	61.7378	8096	78.9246	6370	62.0985	8163	79.5777	-0.309048	-0.367094	-0.0127736	-0.358689	-0.000883409
TC002370	701	627	33.9886	425	23.0385	780	42.2825	626	33.9344	815	44.1797	952	51.6063	-0.561003	0.315009	-0.00230279	0.378335	0.602496
TC002371	4034	852	8.02578	272	2.56222	247	2.32672	305	2.87308	227	2.13832	326	3.0709	-1.64725	-1.78634	-1.48204	-1.90816	-1.38598
TC002374	842	259	11.6888	271	12.2304	230	10.38	198	8.93587	230	10.38	298	13.4489	0.0653408	-0.171318	-0.387452	-0.171318	0.20236
TC002375	2191	1292	22.408	1931	33.4906	1407	24.4026	2314	40.1333	1745	30.2647	2071	35.9188	0.579742	0.123016	0.840783	0.433621	0.680721
TC002376	345	1	0.110145	3	0.330435	1	0.110145	1	0.110145	6	0.66087	1	0.110145	1.58496	0	0	2.58496	0
TC002377	488	78	6.07377	35	2.72541	35	2.72541	19	1.47951	30	2.33607	68	5.29508	-1.15612	-1.15612	-2.03747	-1.37851	-0.197939
TC002378	465	1	0.0817204	1	0.0817204	1	0.0817204	1	0.0817204	1	0.0817204	1	0.0817204	0	0	0	0	0
TC002381	1319	1	0.0288097	3	0.0864291	1	0.0288097	4	0.115239	2	0.0576194	1	0.0288097	1.58496	0	2	1	0
TC002382	657	16	0.925419	1	0.0578387	1	0.0578387	3	0.173516	1	0.0578387	1	0.0578387	-4	-4	-2.41504	-4	-4
TC002383	837	1	0.0454002	1	0.0454002	1	0.0454002	1	0.0454002	1	0.0454002	1	0.0454002	0	0	0	0	0
TC002384	681	3	0.167401	4	0.223201	1	0.0558003	1	0.0558003	3	0.167401	1	0.0558003	0.415037	-1.58496	-1.58496	0	-1.58496
TC002385	689	33	1.82003	1	0.0551524	1	0.0551524	22	1.21335	6	0.330914	1	0.0551524	-5.04439	-5.04439	-0.584963	-2.45943	-5.04439
TC002386	1188	2	0.0639731	1	0.0319865	2	0.0639731	1	0.0319865	1	0.0319865	1	0.0319865	-1	0	-1	-1	-1
TC002387	93	2	0.817204	1	0.408602	5	2.04301	1	0.408602	1	0.408602	3	1.22581	-1	1.32193	-1	-1	0.584963
TC002388	2029	1536	28.7669	3413	63.9202	3994	74.8014	3809	71.3366	3573	66.9167	1860	34.8349	1.15186	1.37866	1.31023	1.21796	0.276124
TC002389	1596	2375	56.5476	2531	60.2619	2649	63.0714	940	22.381	3578	85.1905	3778	89.9524	0.09178	0.15752	-1.33719	0.591226	0.669695
TC002390	1223	1383	42.9714	880	27.3426	963	29.9215	1597	49.6206	1097	34.085	1090	33.8675	-0.652226	-0.522193	0.207563	-0.334238	-0.343473
TC002391	1123	1761	59.5886	1667	56.4078	1902	64.3598	2058	69.6385	2213	74.8833	2616	88.52	-0.0791408	0.111122	0.224848	0.329609	0.570968
TC002392	3803	2514	25.1202	1367	13.6592	1660	16.5869	1498	14.9682	1782	17.8059	2450	24.4807	-0.878971	-0.598801	-0.746947	-0.496487	-0.0372029
TC002393	2144	629	11.1483	352	6.23881	446	7.90485	634	11.2369	522	9.25187	1198	21.2332	-0.837485	-0.496016	0.0114228	-0.26901	0.929496
TC002394	573	48	3.18325	14	0.928447	14	0.928447	16	1.06108	14	0.928447	33	2.18848	-1.77761	-1.77761	-1.58496	-1.77761	-0.540568
TC002395	3379	2151	24.19	1023	11.5046	859	9.66025	894	10.0539	965	10.8523	1356	15.2495	-1.0722	-1.32428	-1.26666	-1.15641	-0.66565
TC002396	2365	1002	16.0998	570	9.15856	788	12.6613	656	10.5404	921	14.7983	669	10.7493	-0.813849	-0.346615	-0.611115	-0.121609	-0.582804
TC002398	2080	544	9.93846	339	6.19327	324	5.91923	448	8.18462	385	7.03365	276	5.04231	-0.682321	-0.747613	-0.280108	-0.498748	-0.978938
TC002400	417	15	1.36691	15	1.36691	23	2.09592	17	1.54916	19	1.73141	25	2.27818	0	0.616671	0.180572	0.341037	0.736966
TC002401	927	2	0.0819849	10	0.409924	3	0.122977	15	0.614887	4	0.16397	1	0.0409924	2.32193	0.584963	2.90689	1	-1
TC002402	342	17	1.88889	1	0.111111	3	0.333333	3	0.333333	3	0.333333	3	0.333333	-4.08746	-2.5025	-2.5025	-2.5025	-2.5025
TC002403	1783	374	7.97084	448	9.54795	413	8.80202	575	12.2546	415	8.84464	408	8.69546	0.26046	0.143104	0.620524	0.150073	0.125531
TC002404	4890	764	5.93701	600	4.66258	305	2.37014	524	4.07198	346	2.68875	344	2.67321	-0.34861	-1.32476	-0.544006	-1.1428	-1.15116
TC002405	1388	427	11.6902	125	3.42219	94	2.57349	117	3.20317	116	3.17579	183	5.01009	-1.77231	-2.1835	-1.86773	-1.88011	-1.22239
TC002406	3724	1232	12.5714	1707	17.4184	1915	19.5408	2038	20.7959	1788	18.2449	1644	16.7755	0.470461	0.636342	0.726152	0.537344	0.416208
TC002407	3548	1555	16.6545	1690	18.1003	1675	17.9397	1612	17.2649	1421	15.2193	1645	17.6184	0.120109	0.107247	0.0519372	-0.130008	0.081173
TC002409	1120	179	6.07321	192	6.51429	152	5.15714	139	4.71607	194	6.58214	134	4.54643	0.101147	-0.235888	-0.364875	0.116097	-0.417727
TC002410	486	57	4.45679	64	5.00412	48	3.75309	37	2.893	62	4.84774	46	3.59671	0.16711	-0.247928	-0.623437	0.121306	-0.309328
TC002414	995	662	25.2824	1902	72.6392	1323	50.5266	1579	60.3035	1393	53.2	1402	53.5437	1.52261	0.99891	1.25411	1.07329	1.08258
TC002415	1279	28745	854.034	108751	3231.07	64394	1913.19	80983	2406.06	71040	2110.65	56084	1666.3	1.91965	1.16362	1.49431	1.30532	0.964278
TC002416	812	254	11.8867	463	21.6675	496	23.2118	626	29.2956	535	25.0369	462	21.6207	0.866184	0.965512	1.30133	1.07471	0.863064
TC002417	1748	3	0.0652174	1	0.0217391	1	0.0217391	1	0.0217391	1	0.0217391	802	17.4348	-1.58496	-1.58496	-1.58496	-1.58496	8.0625
TC002418	1088	1156	40.375	9	0.314338	24	0.838235	17	0.59375	17	0.59375	1	0.0349265	-7.005	-5.58996	-6.08746	-6.08746	-10.1749
TC002419	667	20	1.13943	2	0.113943	1	0.0569715	1	0.0569715	1	0.0569715	4	0.227886	-3.32193	-4.32193	-4.32193	-4.32193	-2.32193
TC002420	2216	1169	20.046	725	12.4323	790	13.5469	712	12.2094	822	14.0957	770	13.204	-0.689222	-0.56535	-0.715326	-0.508065	-0.602345
TC002421	795	220	10.5157	116	5.54465	140	6.69182	122	5.83145	200	9.55975	194	9.27296	-0.923379	-0.652077	-0.850622	-0.137504	-0.181447
TC002422	1369	156	4.33017	187	5.19065	208	5.77356	380	10.5478	187	5.19065	158	4.38568	0.261492	0.415037	1.28445	0.261492	0.0183785
TC002423	5681	1510	10.1003	1217	8.14047	902	6.03344	1064	7.11706	956	6.39465	1344	8.98997	-0.311219	-0.743349	-0.50505	-0.659466	-0.168015
TC002424	963	1437	56.704	2020	79.7092	1973	77.8546	2950	116.407	2389	94.27	2628	103.701	0.491295	0.457331	1.03765	0.733347	0.870905
TC002425	1361	757	21.1359	889	24.8215	1060	29.5959	1248	34.845	962	26.8597	1063	29.6796	0.23189	0.485699	0.721253	0.345744	0.489776
TC002426	2258	366	6.15943	281	4.72896	297	4.99823	356	5.99114	347	5.83968	344	5.78919	-0.381274	-0.301381	-0.0399664	-0.076908	-0.0894351
TC002427	4455	935	7.97531	822	7.01145	1168	9.96274	780	6.6532	1065	9.08418	981	8.36768	-0.185828	0.321002	-0.261492	0.187815	0.0692868
TC002428	2361	1	0.0160949	1	0.0160949	1	0.0160949	9	0.144854	1	0.0160949	1	0.0160949	0	0	3.16993	0	0
TC002429	231	1	0.164502	1	0.164502	1	0.164502	1	0.164502	1	0.164502	1	0.164502	0	0	0	0	0
TC002430	878	1	0.0432802	1	0.0432802	1	0.0432802	102	4.41458	1	0.0432802	1	0.0432802	0	0	6.67243	0	0
TC002431	2002	5627	106.806	370	7.02298	236	4.47952	325	6.16883	335	6.35864	337	6.3966	-3.92677	-4.57551	-4.11385	-4.07013	-4.06155
TC002432	2490	556	8.48514	541	8.25622	577	8.80562	792	12.0867	643	9.81285	724	11.049	-0.0394563	0.0534864	0.510416	0.209734	0.380905
TC002433	802	3057	144.845	1760	83.3915	2291	108.551	2630	124.613	2542	120.444	2396	113.526	-0.796541	-0.416139	-0.217054	-0.266153	-0.351489
TC002434	351	146	15.8063	32	3.46439	1	0.108262	21	2.2735	746	80.7635	57	6.17094	-2.18982	-7.18982	-2.79751	2.35321	-1.35693
TC002435	4649	101806	832.142	13	0.106259	100	0.81738	9	0.0735642	152	1.24242	15	0.122607	-12.935	-9.99161	-13.4655	-9.38754	-12.7286
TC002436	809	5	0.234858	1	0.0469716	1	0.0469716	3570	167.689	8	0.375773	1	0.0469716	-2.32193	-2.32193	9.47978	0.678072	-2.32193
TC002437	4119	5117	47.2071	759	7.00218	202	1.86356	197	1.81743	344	3.17359	280	2.58315	-2.75313	-4.66287	-4.69903	-3.89482	-4.1918
TC002438	303	11	1.37954	37	4.64026	15	1.88119	16	2.0066	20	2.50825	19	2.38284	1.75002	0.447459	0.540568	0.862496	0.788496
TC002440	208	8	1.46154	5	0.913462	1	0.182692	2	0.365385	1	0.182692	1	0.182692	-0.678072	-3	-2	-3	-3
TC002441	1021	1806	67.2165	3955	147.199	4924	183.263	4212	156.764	5523	205.557	4341	161.565	1.13088	1.44703	1.22171	1.61265	1.26523
TC002444	2072	58303	1069.26	10839	198.785	2253	41.3195	2153	39.4855	4763	87.3523	2739	50.2326	-2.42734	-4.69365	-4.75915	-3.61363	-4.41185
TC002445	2354	67545	1090.36	18639	300.884	4499	72.6262	4025	64.9745	7888	127.334	4371	70.5599	-1.85752	-3.90817	-4.06879	-3.09812	-3.94981
TC002446	1129	285	9.59256	308	10.3667	422	14.2037	436	14.6749	423	14.2374	516	17.3676	0.111968	0.566281	0.613366	0.569696	0.856409
TC002447	2898	830	10.8834	824	10.8047	755	9.89993	925	12.1291	687	9.00828	848	11.1194	-0.010467	-0.136635	0.156342	-0.272801	0.0309529
TC002448	599	1	0.0634391	1	0.0634391	1	0.0634391	1	0.0634391	1	0.0634391	1	0.0634391	0	0	0	0	0
TC002451	375	1	0.101333	1	0.101333	1	0.101333	1	0.101333	1	0.101333	1	0.101333	0	0	0	0	0
TC002452	309	1	0.122977	1	0.122977	1	0.122977	1	0.122977	1	0.122977	1	0.122977	0	0	0	0	0
TC002454	954	3	0.119497	1	0.0398323	1	0.0398323	1	0.0398323	2	0.0796646	16	0.637317	-1.58496	-1.58496	-1.58496	-0.584963	2.41504
TC002457	231	1	0.164502	1	0.164502	1	0.164502	1	0.164502	1	0.164502	1	0.164502	0	0	0	0	0
TC002458	1685	664	14.9745	868	19.5751	555	12.5163	688	15.5157	723	16.305	662	14.9294	0.386512	-0.258695	0.0512253	0.122812	-0.00435202
TC002459	1127	628	21.1748	358	12.071	432	14.5661	561	18.9157	454	15.3079	233	7.85626	-0.810805	-0.539733	-0.162764	-0.468072	-1.43043
TC002460	907	1	0.0418964	1	0.0418964	3	0.125689	6	0.251378	1	0.0418964	1	0.0418964	0	1.58496	2.58496	0	0
TC002461	1870	441	8.9615	564	11.461	436	8.85989	424	8.61604	465	9.4492	499	10.1401	0.354917	-0.0164505	-0.0567144	0.0764521	0.178261
TC002462	2983	4823	61.4395	6045	77.0064	10251	130.586	11061	140.904	8929	113.745	8301	105.745	0.325812	1.08776	1.19748	0.888568	0.783354
TC002463	2709	4069	57.0772	1574	22.079	2045	28.6859	2334	32.7398	2167	30.3972	2688	37.7054	-1.37024	-0.992573	-0.80187	-0.908975	-0.598141
TC002464	3085	2349	28.9342	908	11.1844	2797	34.4525	919	11.3199	3071	37.8276	3941	48.5439	-1.37128	0.251834	-1.35391	0.386662	0.746515
TC002465	2996	6844	86.8064	8	0.101469	19	0.240988	7	0.088785	22	0.279039	21	0.266355	-9.74062	-8.4927	-9.93327	-8.28119	-8.34831
TC002466	2918	1254	16.3304	1	0.0130226	3	0.0390679	1	0.0130226	5	0.0651131	1	0.0130226	-10.2923	-8.70736	-10.2923	-7.97039	-10.2923
TC002467	2979	4114	52.478	1	0.012756	15	0.191339	3	0.0382679	10	0.12756	10	0.12756	-12.0063	-8.09944	-10.4214	-8.6844	-8.6844
TC002468	2675	20	0.284112	76	1.07963	39	0.554019	353	5.01458	39	0.554019	48	0.681869	1.926	0.963474	4.1416	0.963474	1.26303
TC002469	210	1	0.180952	1	0.180952	1	0.180952	1	0.180952	1	0.180952	1	0.180952	0	0	0	0	0
TC002470	2792	864	11.7593	200	2.72206	567	7.71705	191	2.59957	763	10.3847	410	5.58023	-2.11103	-0.607683	-2.17746	-0.179348	-1.07541
TC002471	2541	1360	20.3384	2265	33.8725	1756	26.2605	1694	25.3333	1563	23.3743	1854	27.7261	0.735904	0.368686	0.316827	0.200711	0.447035
TC002472	4715	12293	99.074	9416	75.8872	7713	62.162	12150	97.9215	9139	73.6547	11469	92.4331	-0.384651	-0.672473	-0.0168807	-0.427729	-0.100097
TC002474	384	1	0.0989583	1	0.0989583	1	0.0989583	1	0.0989583	1	0.0989583	1	0.0989583	0	0	0	0	0
TC002476	2095	1660	30.1098	2074	37.6191	1455	26.3914	1899	34.4449	1446	26.2282	1302	23.6162	0.321233	-0.190164	0.194057	-0.199116	-0.350454
TC002479	333	1	0.114114	1	0.114114	1	0.114114	1	0.114114	1	0.114114	1	0.114114	0	0	0	0	0
TC002483	1113	20	0.682839	237043	8093.11	5600	191.195	203	6.93082	10385	354.564	5098	174.056	13.5329	8.12928	3.34341	9.02029	7.99379
TC002488	1625	662	15.4806	539	12.6043	572	13.376	650	15.2	559	13.072	683	15.9717	-0.296546	-0.210816	-0.0263915	-0.243983	0.0450544
TC002489	776	2	0.0979381	1	0.0489691	1	0.0489691	6	0.293814	1	0.0489691	2	0.0979381	-1	-1	1.58496	-1	0
TC002490	1093	701	24.3715	669	23.2589	902	31.3596	731	25.4145	814	28.3001	909	31.6029	-0.0674082	0.363713	0.060457	0.215614	0.374866
TC002491	1155	1	0.0329004	1	0.0329004	1	0.0329004	1	0.0329004	1	0.0329004	1	0.0329004	0	0	0	0	0
TC002492	573	6070	402.548	7039	466.81	9438	625.906	8611	571.061	10201	676.506	11154	739.707	0.213674	0.636785	0.504484	0.748942	0.877793
TC002493	1324	43	1.23414	14	0.401813	13	0.373112	377	10.8202	12	0.344411	11	0.31571	-1.61891	-1.72583	3.13216	-1.8413	-1.96683
TC002494	1836	254	5.25708	28	0.579521	1	0.0206972	28	0.579521	12	0.248366	24	0.496732	-3.18133	-7.98868	-3.18133	-4.40372	-3.40372
TC002495	1992	370	7.05823	568	10.8353	310	5.91365	441	8.41265	357	6.81024	674	12.8574	0.618366	-0.255257	0.253253	-0.0516012	0.865223
TC002496	2289	30848	512.112	350	5.8104	939	15.5885	680	11.2888	1518	25.2005	1557	25.848	-6.46168	-5.03791	-5.5035	-4.34493	-4.30834
TC002497	1415	18	0.483392	1	0.0268551	1	0.0268551	1	0.0268551	1	0.0268551	1	0.0268551	-4.16993	-4.16993	-4.16993	-4.16993	-4.16993
TC002498	5328	288	2.05405	626	4.46471	191	1.36224	690	4.92117	231	1.64752	286	2.03979	1.12009	-0.592496	1.26053	-0.318176	-0.0100537
TC002499	1539	1282	31.6543	1568	38.716	1420	35.0617	1358	33.5309	1445	35.679	2395	59.1358	0.290529	0.147495	0.0830872	0.172673	0.901629
TC002501	2425	1067	16.72	857	13.4293	617	9.66845	695	10.8907	727	11.3922	890	13.9464	-0.316193	-0.790218	-0.618475	-0.553533	-0.261683
TC002502	1288	299	8.82143	104	3.06832	49	1.44565	117	3.45186	94	2.77329	112	3.30435	-1.52356	-2.60929	-1.35364	-1.66941	-1.41665
TC002503	1545	476	11.7074	529	13.011	344	8.46084	496	12.1994	405	9.96117	461	11.3385	0.152306	-0.468553	0.0593785	-0.23304	-0.0461948
TC002504	2924	882	11.4624	686	8.91518	599	7.78454	869	11.2934	780	10.1368	598	7.77155	-0.36257	-0.558223	-0.0214225	-0.177305	-0.560633
TC002505	3239	2931	34.3865	1560	18.3019	1129	13.2454	1076	12.6236	1354	15.8851	2052	24.0741	-0.909847	-1.37635	-1.44571	-1.11417	-0.514362
TC002506	3329	1063	12.134	737	8.41274	363	4.14359	504	5.75308	371	4.23491	793	9.05197	-0.528405	-1.5501	-1.07665	-1.51865	-0.422749
TC002507	5816	1550	10.1272	665	4.34491	629	4.1097	810	5.2923	729	4.76307	924	6.03714	-1.22084	-1.30114	-0.936274	-1.08828	-0.746303
TC002508	2342	30	0.486763	17	0.275833	16	0.259607	23	0.373185	17	0.275833	13	0.210931	-0.819428	-0.906891	-0.383329	-0.819428	-1.20645
TC002509	1452	83	2.17218	22	0.575758	149	3.89945	12	0.31405	251	6.56887	49	1.28237	-1.91561	0.844129	-2.79008	1.5965	-0.76033
TC002510	832	841	38.4111	285	13.0168	338	15.4375	429	19.5938	375	17.1274	349	15.9399	-1.56114	-1.31508	-0.971128	-1.16522	-1.26888
TC002511	165	1	0.230303	1	0.230303	1	0.230303	1	0.230303	1	0.230303	1	0.230303	0	0	0	0	0
TC002512	624	1	0.0608974	1	0.0608974	1	0.0608974	1	0.0608974	1	0.0608974	1	0.0608974	0	0	0	0	0
TC002513	267	1	0.142322	1	0.142322	1	0.142322	1	0.142322	1	0.142322	1	0.142322	0	0	0	0	0
TC002514	297	1	0.127946	1	0.127946	1	0.127946	1	0.127946	1	0.127946	1	0.127946	0	0	0	0	0
TC002515	222	1	0.171171	1	0.171171	1	0.171171	1	0.171171	1	0.171171	1	0.171171	0	0	0	0	0
TC002519	444	4	0.342342	1	0.0855856	1	0.0855856	9	0.77027	1	0.0855856	1	0.0855856	-2	-2	1.16993	-2	-2
TC002520	1898	89	1.78188	1	0.0200211	2	0.0400421	6	0.120126	1	0.0200211	1	0.0200211	-6.47573	-5.47573	-3.89077	-6.47573	-6.47573
TC002521	2575	18	0.265631	3	0.0442718	17	0.250874	113	1.66757	40	0.590291	19	0.280388	-2.58496	-0.0824622	2.65025	1.152	0.0780025
TC002522	3076	975	12.0449	207	2.55722	360	4.44733	408	5.04031	336	4.15085	562	6.94278	-2.23577	-1.43741	-1.25683	-1.53694	-0.794832
TC002523	3165	1486	17.8414	600	7.20379	415	4.98262	629	7.55197	428	5.1387	586	7.0357	-1.3084	-1.84025	-1.2403	-1.79575	-1.34246
TC002524	1644	43	0.993917	33	0.762774	35	0.809002	31	0.716545	28	0.647202	37	0.855231	-0.381871	-0.296982	-0.472068	-0.61891	-0.216811
TC002527	2091	1244	22.6074	2424	44.0516	1783	32.4027	1936	35.1832	1943	35.3104	2043	37.1277	0.962403	0.51932	0.638092	0.643299	0.715703
TC002528	673	156	8.80832	78	4.40416	280	15.8098	423	23.8841	287	16.2051	346	19.5364	-1	0.843881	1.43911	0.879505	1.14923
TC002529	1438	112	2.95967	105	2.77469	110	2.90682	233	6.15716	129	3.4089	248	6.55355	-0.0931094	-0.0259952	1.05683	0.203872	1.14684
TC002530	1338	1098	31.1839	1128	32.0359	957	27.1794	897	25.4753	1099	31.2123	1308	37.148	0.038889	-0.198287	-0.291698	0.00131333	0.252484
TC002531	477	295	23.501	101	8.04612	46	3.66457	52	4.14256	56	4.46122	44	3.50524	-1.54636	-2.68101	-2.50413	-2.39722	-2.74514
TC002539	1763	103	2.22008	18	0.387975	24	0.5173	29	0.625071	8	0.172433	32	0.689733	-2.51658	-2.10154	-1.82852	-3.6865	-1.6865
TC002540	2028	841	15.7584	904	16.9389	743	13.9221	845	15.8333	760	14.2406	673	12.6105	0.104217	-0.178744	0.00684554	-0.146106	-0.321499
TC002543	105	1	0.361905	1	0.361905	1	0.361905	1	0.361905	1	0.361905	1	0.361905	0	0	0	0	0
TC002545	2689	1741	24.6032	2467	34.8628	153	2.16214	145	2.04909	219	3.09483	206	2.91112	0.502842	-3.50831	-3.58579	-2.99091	-3.0792
TC002546	1568	272	6.59184	522	12.6505	130	3.15051	43	1.04209	153	3.70791	155	3.75638	0.940443	-1.0651	-2.6612	-0.830075	-0.811338
TC002547	1640	8120	188.146	3339	77.3671	7833	181.496	6313	146.277	9581	221.999	9341	216.438	-1.28206	-0.0519148	-0.363154	0.238697	0.202097
TC002548	926	35	1.43629	46	1.88769	38	1.5594	31	1.27214	24	0.984881	63	2.58531	0.394279	0.118644	-0.175087	-0.544321	0.847997
TC002549	192	1	0.197917	1	0.197917	1	0.197917	1	0.197917	1	0.197917	1	0.197917	0	0	0	0	0
TC002550	3135	1072	12.9939	1151	13.9515	941	11.4061	1258	15.2485	1158	14.0364	1471	17.8303	0.102583	-0.188038	0.230827	0.11133	0.456492
TC002551	1755	4	0.0866097	1	0.0216524	1	0.0216524	1	0.0216524	1	0.0216524	1	0.0216524	-2	-2	-2	-2	-2
TC002552	2126	1981	35.4083	292	5.21919	278	4.96896	254	4.53998	419	7.48918	301	5.38006	-2.76219	-2.83307	-2.96333	-2.24121	-2.71839
TC002553	972	721	28.1872	645	25.216	883	34.5206	828	32.3704	983	38.43	946	36.9835	-0.1607	0.292414	0.199632	0.447192	0.391841
TC002555	1115	130	4.43049	33	1.12466	98	3.33991	116	3.95336	99	3.37399	149	5.07803	-1.97797	-0.407658	-0.164387	-0.393011	0.196801
TC002556	3139	184	2.22746	5	0.0605288	15	0.181586	14	0.169481	27	0.326856	14	0.169481	-5.20163	-3.61667	-3.71621	-2.76867	-3.71621
TC002557	2118	69	1.23796	27	0.484419	8	0.143532	65	1.16619	11	0.197356	12	0.215297	-1.35364	-3.10852	-0.0861566	-2.64909	-2.52356
TC002561	2573	888	13.1147	1110	16.3933	628	9.27478	647	9.55538	747	11.0323	976	14.4143	0.321928	-0.499795	-0.456794	-0.249451	0.136321
TC002562	1628	748	17.4595	7	0.163391	4	0.0933661	4	0.0933661	3	0.0700246	3	0.0700246	-6.73954	-7.54689	-7.54689	-7.96193	-7.96193
TC002563	620	2	0.122581	1	0.0612903	1	0.0612903	1	0.0612903	1	0.0612903	1	0.0612903	-1	-1	-1	-1	-1
TC002566	354	39	4.18644	43	4.61582	4	0.429379	19	2.03955	12	1.28814	21	2.25424	0.140863	-3.2854	-1.03747	-1.70044	-0.893085
TC002568	2080	1183	21.6125	414	7.56346	349	6.37596	441	8.05673	354	6.46731	394	7.19808	-1.51475	-1.76115	-1.4236	-1.74063	-1.58618
TC002569	1175	1259	40.7166	798	25.8077	891	28.8153	882	28.5243	1076	34.7983	1025	33.1489	-0.657818	-0.498781	-0.513428	-0.2266	-0.296654
TC002570	1461	477	12.4066	184	4.78576	225	5.85216	226	5.87817	226	5.87817	179	4.65572	-1.37428	-1.08406	-1.07767	-1.07767	-1.41403
TC002574	1685	1325	29.8813	1376	31.0315	1314	29.6332	1593	35.9252	1539	34.7074	1887	42.5555	0.0544881	-0.0120271	0.265754	0.216001	0.510102
TC002576	1524	1	0.0249344	1	0.0249344	1	0.0249344	1	0.0249344	1	0.0249344	1	0.0249344	0	0	0	0	0
TC002577	672	1	0.0565476	1	0.0565476	1	0.0565476	1	0.0565476	1	0.0565476	1	0.0565476	0	0	0	0	0
TC002578	1518	3	0.0750988	1	0.0250329	1	0.0250329	1	0.0250329	1	0.0250329	1	0.0250329	-1.58496	-1.58496	-1.58496	-1.58496	-1.58496
TC002579	3036	2	0.0250329	1	0.0125165	1	0.0125165	1	0.0125165	1	0.0125165	3	0.0375494	-1	-1	-1	-1	0.584963
TC002580	1782	1	0.0213244	1	0.0213244	1	0.0213244	1	0.0213244	1	0.0213244	1	0.0213244	0	0	0	0	0
TC002581	333	9	1.02703	7	0.798799	34	3.87988	16	1.82583	41	4.67868	43	4.90691	-0.36257	1.91754	0.830075	2.18763	2.25634
TC002582	1305	16	0.4659	34	0.990038	39	1.13563	122	3.55249	67	1.95096	112	3.2613	1.08746	1.2854	2.93074	2.06609	2.80735
TC002583	746	810	41.2601	867	44.1635	937	47.7292	1043	53.1287	881	44.8767	888	45.2332	0.0981101	0.210127	0.364745	0.12122	0.132638
TC002584	2236	866	14.7174	162	2.75313	96	1.63148	118	2.00537	133	2.26029	232	3.94275	-2.41837	-3.17326	-2.87558	-2.70294	-1.90024
TC002585	3853	7799	76.9172	2164	21.3423	831	8.19569	1042	10.2767	1076	10.612	1175	11.5884	-1.84959	-3.23037	-2.90393	-2.85761	-2.73063
TC002586	771	8	0.394293	4	0.197147	1	0.0492866	2	0.0985733	1	0.0492866	15	0.7393	-1	-3	-2	-3	0.906891
TC002587	3129	2021	24.5439	150	1.82167	70	0.850112	135	1.6395	84	1.02013	99	1.2023	-3.75203	-4.85157	-3.90404	-4.58854	-4.3515
TC002588	1227	297	9.19804	729	22.577	843	26.1076	1104	34.1907	730	22.608	727	22.5151	1.29546	1.50507	1.89421	1.29743	1.29149
TC002589	1347	71	2.00297	124	3.49814	96	2.70824	99	2.79287	104	2.93393	140	3.94952	0.804449	0.435215	0.47961	0.550693	0.979536
TC002590	3199	2329	27.6655	3933	46.719	5262	62.5058	5912	70.2269	5408	64.2401	5650	67.1147	0.75592	1.1759	1.34394	1.21538	1.27854
TC002591	1108	22	0.754513	14	0.480144	19	0.651625	10	0.34296	10	0.34296	90	3.08664	-0.652077	-0.211504	-1.1375	-1.1375	2.03242
TC002592	1608	14	0.330846	6	0.141791	6	0.141791	2	0.0472637	16	0.378109	102	2.41045	-1.22239	-1.22239	-2.80735	0.192645	2.86507
TC002595	1076	82	2.89591	19	0.671004	4	0.141264	14	0.494424	2	0.070632	2	0.070632	-2.10962	-4.35755	-2.5502	-5.35755	-5.35755
TC002597	1126	7233	244.098	37	1.24867	12	0.404973	126	4.25222	9	0.30373	2	0.0674956	-7.61093	-9.23542	-5.8431	-9.65045	-11.8204
TC002599	928	925	37.8772	612	25.0603	655	26.8211	622	25.4698	730	29.8922	588	24.0776	-0.595922	-0.497958	-0.572539	-0.341557	-0.653637
TC002600	1223	1	0.0310711	1	0.0310711	1	0.0310711	1111	34.52	2	0.0621423	7	0.217498	0	0	10.1176	1	2.80735
TC002601	1650	9325	214.758	27183	626.033	12738	293.36	6806	156.744	14408	331.821	16093	370.627	1.54353	0.449963	-0.454297	0.627694	0.787258
TC002602	3565	1303	13.8889	2344	24.9851	909	9.6892	1291	13.761	869	9.26283	1573	16.7669	0.847135	-0.519485	-0.0133481	-0.584409	0.271682
TC002603	1336	219	6.22904	122	3.47006	80	2.27545	173	4.92066	126	3.58383	250	7.11078	-0.84405	-1.45286	-0.340159	-0.797507	0.190997
TC002604	270	1	0.140741	1	0.140741	1	0.140741	1	0.140741	1	0.140741	1	0.140741	0	0	0	0	0
TC002605	516	4	0.294574	2	0.147287	1	0.0736434	1	0.0736434	1	0.0736434	1	0.0736434	-1	-2	-2	-2	-2
TC002606	672	20	1.13095	62	3.50595	100	5.65476	69	3.90179	93	5.25893	128	7.2381	1.63227	2.32193	1.7866	2.21723	2.67807
TC002607	900	15	0.633333	5	0.211111	22	0.928889	35	1.47778	45	1.9	58	2.44889	-1.58496	0.552541	1.22239	1.58496	1.95109
TC002608	3994	2402	22.8533	1332	12.673	874	8.31547	1085	10.323	982	9.34301	1153	10.97	-0.850642	-1.45853	-1.14654	-1.29044	-1.05884
TC002609	3705	1025	10.5128	661	6.77949	608	6.2359	722	7.40513	692	7.09744	769	7.88718	-0.632902	-0.753481	-0.505553	-0.56678	-0.414568
TC002610	15419	14354	35.3753	806	1.98638	368	0.906933	285	0.70238	622	1.53291	843	2.07757	-4.15453	-5.2856	-5.65435	-4.52839	-4.08978
TC002611	2743	5	0.0692672	1	0.0138534	5	0.0692672	11	0.152388	9	0.124681	621	8.60299	-2.32193	0	1.1375	0.847997	6.95652
TC002612	1893	14	0.281035	120	2.40887	1	0.020074	46	0.923402	1	0.020074	2	0.0401479	3.09954	-3.80735	1.71621	-3.80735	-2.80735
TC002615	1174	308	9.96934	47	1.52129	4	0.129472	6	0.194208	31	1.00341	36	1.16525	-2.7122	-6.26679	-5.68182	-3.31259	-3.09686
TC002616	1932	2342	46.0642	4534	89.1781	2940	57.8261	3123	61.4255	3043	59.852	2973	58.4752	0.953043	0.328075	0.415191	0.377753	0.344178
TC002617	2662	28571	407.85	2015	28.7641	4466	63.7521	1051	15.003	6309	90.0609	5176	73.8873	-3.8257	-2.6775	-4.76472	-2.17907	-2.46464
TC002618	1891	915	18.3871	1614	32.4336	808	16.2369	769	15.4532	909	18.2665	814	16.3575	0.818797	-0.179416	-0.250788	-0.00949145	-0.168743
TC002619	536	1	0.0708955	1	0.0708955	1	0.0708955	1	0.0708955	1	0.0708955	1	0.0708955	0	0	0	0	0
TC002620	2012	104	1.96421	33	0.62326	34	0.642147	28	0.528827	43	0.812127	58	1.09543	-1.65605	-1.61298	-1.89308	-1.27417	-0.842459
TC002621	1874	60	1.21665	12	0.24333	8	0.16222	6	0.121665	9	0.182497	20	0.40555	-2.32193	-2.90689	-3.32193	-2.73697	-1.58496
TC002622	1406	1329	35.9189	918	24.8108	1005	27.1622	890	24.0541	1042	28.1622	777	21	-0.533775	-0.403146	-0.578464	-0.350986	-0.774355
TC002623	591	3	0.192893	1	0.0642978	1	0.0642978	1	0.0642978	1	0.0642978	55	3.53638	-1.58496	-1.58496	-1.58496	-1.58496	4.1964
TC002624	2543	836	12.4923	1233	18.4247	2005	29.9607	1653	24.7007	1559	23.2961	1576	23.5501	0.560598	1.26203	0.983512	0.899046	0.914693
TC002625	832	215	9.81971	190	8.67788	212	9.68269	132	6.02885	240	10.9615	212	9.68269	-0.178337	-0.0202724	-0.703799	0.158698	-0.0202724
TC002627	2746	1080	14.9454	907	12.5513	766	10.6001	849	11.7487	741	10.2542	871	12.0532	-0.251857	-0.495615	-0.347195	-0.543486	-0.310287
TC002628	2629	281	4.06162	338	4.88551	228	3.29555	244	3.52682	208	3.00647	227	3.2811	0.266453	-0.301536	-0.203689	-0.433987	-0.307878
TC002629	2962	359	4.60567	362	4.64416	227	2.91222	352	4.51587	281	3.605	271	3.4767	0.0120059	-0.661292	-0.0284084	-0.353414	-0.405691
TC002634	1542	1	0.0246433	1	0.0246433	1	0.0246433	1	0.0246433	1	0.0246433	1	0.0246433	0	0	0	0	0
TC002635	1290	381	11.2233	704	20.738	585	17.2326	724	21.3271	710	20.9147	894	26.3349	0.885784	0.618646	0.926199	0.898028	1.23048
TC002636	2161	1289	22.6664	3331	58.5738	967	17.0042	1930	33.938	1163	20.4507	793	13.9445	1.3697	-0.414664	0.582349	-0.148401	-0.700859
TC002638	1833	529	10.9667	437	9.05947	453	9.39116	509	10.5521	445	9.22531	550	11.4021	-0.275634	-0.223757	-0.0556021	-0.249462	0.0561639
TC002639	1419	3	0.0803383	3	0.0803383	1	0.0267794	1	0.0267794	3	0.0803383	3	0.0803383	0	-1.58496	-1.58496	0	0
TC002640	1098	1	0.0346084	3	0.103825	1	0.0346084	1	0.0346084	1	0.0346084	1	0.0346084	1.58496	0	0	0	0
TC002641	1662	1	0.022864	2	0.045728	1	0.022864	2	0.045728	1	0.022864	1	0.022864	1	0	1	0	0
TC002642	1236	3	0.092233	1	0.0307443	1	0.0307443	2	0.0614887	1	0.0307443	1	0.0307443	-1.58496	-1.58496	-0.584963	-1.58496	-1.58496
TC002643	840	100	4.52381	108	4.88571	105	4.75	182	8.23333	147	6.65	149	6.74048	0.111031	0.0703893	0.863938	0.555816	0.575312
TC002644	1415	1220	32.7633	868	23.3102	1099	29.5138	833	22.3703	1301	34.9385	1452	38.9936	-0.491114	-0.15069	-0.550493	0.0927398	0.25116
TC002647	2456	506	7.82899	409	6.32818	708	10.9544	610	9.43811	679	10.5057	411	6.35912	-0.307037	0.484612	0.269672	0.424274	-0.299999
TC002648	830	461	21.106	308	14.1012	400	18.3133	358	16.3904	395	18.0843	237	10.8506	-0.581836	-0.204767	-0.364807	-0.222914	-0.95988
TC002649	1801	887	18.7152	757	15.9722	749	15.8034	790	16.6685	640	13.5036	744	15.6979	-0.228641	-0.243968	-0.167081	-0.470862	-0.253631
TC002650	1439	1	0.0264072	2	0.0528145	1	0.0264072	14	0.369701	10	0.264072	5	0.132036	1	0	3.80735	3.32193	2.32193
TC002651	492	1	0.0772358	1	0.0772358	1	0.0772358	1	0.0772358	1	0.0772358	3	0.231707	0	0	0	0	1.58496
TC002652	4093	1789	16.6093	441	4.09431	797	7.39946	375	3.48155	699	6.48962	1483	13.7684	-2.0203	-1.1665	-2.25419	-1.35579	-0.270635
TC002656	1965	1	0.0193384	2	0.0386768	1	0.0193384	1	0.0193384	2	0.0386768	1	0.0193384	1	0	0	1	0
TC002657	3017	6	0.0755718	29	0.365264	29	0.365264	60	0.755718	60	0.755718	20	0.251906	2.27302	2.27302	3.32193	3.32193	1.73697
TC002658	1914	521	10.3438	280	5.55904	204	4.05016	255	5.0627	291	5.77743	559	11.0982	-0.895857	-1.35271	-1.03079	-0.840264	0.101565
TC002659	1575	16	0.386032	129	3.11238	1	0.024127	8	0.193016	20	0.48254	16	0.386032	3.01123	-4	-1	0.321928	0
TC002660	1029	31	1.1448	42	1.55102	59	2.17881	66	2.43732	72	2.65889	41	1.51409	0.438121	0.928447	1.0902	1.21573	0.403356
TC002661	598	17	1.08027	26	1.65217	77	4.89298	30	1.90635	60	3.81271	29	1.84281	0.612977	2.17932	0.819428	1.81943	0.770518
TC002663	988	79	3.03846	94	3.61538	167	6.42308	93	3.57692	289	11.1154	806	31	0.250808	1.07992	0.235378	1.87114	3.35086
TC002665	5542	1111	7.61783	331	2.26958	495	3.39408	244	1.67304	574	3.93576	578	3.96319	-1.74696	-1.16636	-2.18691	-0.952736	-0.942717
TC002666	1053	40	1.44349	46	1.66002	74	2.67047	13	0.469136	39	1.40741	93	3.35613	0.201634	0.887525	-1.62149	-0.0365259	1.21723
TC002667	1521	214	5.34648	941	23.5095	62	1.54898	131	3.27285	59	1.47403	85	2.1236	2.13658	-1.78727	-0.708044	-1.85882	-1.33208
TC002668	3078	1978	24.4198	2079	25.6667	2139	26.4074	2642	32.6173	2275	28.0864	1759	21.716	0.0718473	0.112894	0.417588	0.201824	-0.169287
TC002669	2854	23	0.306237	28	0.37281	1197	15.9376	18	0.239664	1118	14.8858	56	0.74562	0.283793	5.70165	-0.353637	5.60314	1.28379
TC002670	396	1	0.0959596	1	0.0959596	1	0.0959596	1	0.0959596	1	0.0959596	1	0.0959596	0	0	0	0	0
TC002671	1566	713	17.3014	1364	33.0983	1869	45.3525	1838	44.6003	1635	39.6743	1612	39.1162	0.93587	1.39029	1.36616	1.19732	1.17688
TC002672	1194	314	9.9933	249	7.92462	330	10.5025	302	9.61139	314	9.9933	302	9.61139	-0.334619	0.0717015	-0.056216	0	-0.056216
TC002673	4364	941	8.19386	728	6.33914	588	5.12007	760	6.61778	598	5.20715	594	5.17232	-0.370256	-0.678379	-0.308195	-0.654049	-0.663732
TC002674	1457	188	4.90323	186	4.85106	130	3.39053	250	6.52025	166	4.32944	223	5.81606	-0.01543	-0.532221	0.411195	-0.179549	0.246311
TC002676	216	1	0.175926	1	0.175926	1	0.175926	1	0.175926	1	0.175926	1	0.175926	0	0	0	0	0
TC002677	222	1	0.171171	1	0.171171	1	0.171171	1	0.171171	1	0.171171	1	0.171171	0	0	0	0	0
TC002679	375	1	0.101333	1	0.101333	1	0.101333	1	0.101333	1	0.101333	1	0.101333	0	0	0	0	0
TC002681	875	105	4.56	70	3.04	950	41.2571	87	3.77829	435	18.8914	556	24.1463	-0.584963	3.17754	-0.271302	2.05063	2.4047
TC002682	878	342	14.8018	1622	70.2005	155	6.70843	269	11.6424	236	10.2141	268	11.5991	2.24571	-1.14173	-0.34639	-0.535209	-0.351763
TC002683	2120	577	10.3425	641	11.4896	674	12.0811	600	10.7547	874	15.666	838	15.0208	0.151753	0.224177	0.0563912	0.599062	0.538379
TC002684	171	1	0.222222	1	0.222222	1	0.222222	1	0.222222	1	0.222222	1	0.222222	0	0	0	0	0
TC002685	252	1	0.150794	1	0.150794	1	0.150794	1	0.150794	1	0.150794	1	0.150794	0	0	0	0	0
TC002686	1058	18	0.646503	13	0.466919	19	0.68242	23	0.826087	23	0.826087	20	0.718336	-0.469485	0.0780025	0.353637	0.353637	0.152003
TC002687	861	1	0.0441347	1	0.0441347	2	0.0882695	6	0.264808	1	0.0441347	1	0.0441347	0	1	2.58496	0	0
TC002688	1688	534	12.0213	164	3.69194	788	17.7393	270	6.0782	693	15.6007	1287	28.9727	-1.70314	0.561356	-0.98388	0.376016	1.2691
TC002690	486	111	8.67901	95	7.42798	132	10.321	131	10.2428	156	12.1975	92	7.19342	-0.22456	0.249978	0.239007	0.490986	-0.270854
TC002697	3116	737	8.9878	348	4.2439	273	3.32927	305	3.71951	288	3.5122	323	3.93902	-1.08258	-1.43276	-1.27286	-1.3556	-1.19013
TC002698	1936	4130	81.064	2975	58.3936	5126	100.614	5181	101.693	5514	108.229	6221	122.106	-0.473252	0.311692	0.327089	0.416957	0.591005
TC002699	309	1	0.122977	1	0.122977	1	0.122977	1	0.122977	1	0.122977	1	0.122977	0	0	0	0	0
[truncated: 14,595 more rows]

## Sheet: 2013_Reads_log2FC_plus1
Table S2B: Stink gland transcriptomics re-analysis based on old gene set OGS2
Gene_ID	s1.ctl_reads	s2.tthr_reads	s3.mthr_reads	s4.fthr_reads	s5.mabd_reads	s6.fabd_reads	Female_abdominal_glands_LOGFC_2013	Female_prothoracic_glands_LOGFC_2013	Male_abdominal_glands_LOGFC_2013	Male_prothoracic_glands_LOGFC_2013	Prothoracic_glands_tar_mut_LOGFC_2013
TC000001	71	67	40	33	27	44	-0.690316	-1.10535	-1.39486	-0.827819	-0.0836579
TC000002	1	1	1	1	1	1	0	0	0	0	0
TC000003	1	2	1	1	1	1	0	0	0	0	1
TC000004	1	1	1	1	1	1	0	0	0	0	0
TC000005	1	2	2	1	1	1	0	0	0	1	1
TC000006	1	1	1	1	1	1	0	0	0	0	0
TC000007	1	3	1	1	1	1	0	0	0	0	1.58496
TC000008	1	1	1	1	3	1	0	0	1.58496	0	0
TC000009	1	1	1	1	1	1	0	0	0	0	0
TC000010	8	4	2	1	1	1	-3	-3	-3	-2	-1
TC000011	1	4	1	2	8	1	0	1	3	0	2
TC000012	2	1	3	3	5	10	2.32193	0.584963	1.32193	0.584963	-1
TC000013	12	68	7	4	5	13	0.115477	-1.58496	-1.26303	-0.777608	2.5025
TC000014	817	1196	493	493	392	470	-0.797675	-0.728748	-1.05948	-0.728748	0.549809
TC000015	1068	749	713	714	642	705	-0.599216	-0.580916	-0.734266	-0.582938	-0.511874
TC000016	1	1	1	1	1	1	0	0	0	0	0
TC000017	1	1	5	1	2	1	0	0	1	2.32193	0
TC000018	2	6	2	1	3	1	-1	-1	0.584963	0	1.58496
TC000019	1	10	4	9	7	3	1.58496	3.16993	2.80735	2	3.32193
TC000020	97	46	32	27	15	24	-2.01495	-1.84503	-2.69302	-1.59991	-1.07635
TC000021	1304	937	633	541	702	485	-1.42689	-1.26924	-0.893401	-1.04267	-0.476823
TC000022	1	1	1	1	1	1	0	0	0	0	0
TC000023	84	128	145	118	140	70	-0.263034	0.490326	0.736966	0.787592	0.607683
TC000024	831	1600	1888	1830	3417	1108	0.415037	1.13892	2.03981	1.18394	0.945152
TC000025	1	1	1	1	1	1	0	0	0	0	0
TC000026	265	213	172	176	163	167	-0.666144	-0.590417	-0.70112	-0.623584	-0.315139
TC000027	353	495	415	451	592	583	0.723828	0.353459	0.745929	0.233443	0.48776
TC000028	611	442	533	444	423	413	-0.565031	-0.460613	-0.530515	-0.197037	-0.467126
TC000029	847	238	226	158	441	499	-0.763322	-2.42244	-0.941583	-1.90604	-1.8314
TC000030	1745	1920	3783	3064	3703	2315	0.407785	0.812189	1.08547	1.1163	0.137879
TC000031	61	44	32	32	49	75	0.298081	-0.930737	-0.316027	-0.930737	-0.471306
TC000032	749	545	410	400	426	513	-0.546007	-0.904966	-0.814112	-0.869342	-0.458709
TC000033	3	9	1	1	3	1	-1.58496	-1.58496	0	-1.58496	1.58496
TC000034	1	20	1	1	1	1	0	0	0	0	4.32193
TC000035	156	310	129	103	96	110	-0.504043	-0.598902	-0.70044	-0.274175	0.990722
TC000036	2	1	2	1	1	1	-1	-1	-1	0	-1
TC000037	1	1	1	1	1	1	0	0	0	0	0
TC000039	1903	791	515	420	853	2535	0.41371	-2.17981	-1.15766	-1.88563	-1.26653
TC000040	1567	1021	827	833	915	941	-0.735739	-0.911617	-0.776162	-0.922046	-0.618022
TC000041	1429	1178	1232	986	928	1183	-0.272556	-0.535346	-0.622809	-0.214004	-0.278666
TC000042	891	762	732	798	702	756	-0.237039	-0.159037	-0.343954	-0.283582	-0.225634
TC000043	10003	6256	4787	4804	4184	4005	-1.32056	-1.05812	-1.25748	-1.06324	-0.67712
TC000044	177	162	164	111	178	186	0.0715533	-0.67319	0.00812788	-0.110054	-0.127756
TC000045	1522	1679	1530	1298	1505	1376	-0.145488	-0.229678	-0.0162049	0.00756329	0.141634
TC000046	410	361	415	324	282	245	-0.742842	-0.33963	-0.539929	0.0174874	-0.183625
TC000047	1594	1113	1073	821	1221	1065	-0.581798	-0.957198	-0.384588	-0.571002	-0.518198
TC000048	239	19	15	20	41	72	-1.73094	-3.57894	-2.54331	-3.99398	-3.65294
TC000049	457	361	363	221	329	357	-0.35627	-1.04815	-0.474107	-0.332225	-0.340195
TC000050	1564	1461	1582	1520	1977	1373	-0.187909	-0.0411692	0.338072	0.0165091	-0.0982843
TC000051	502	802	809	681	769	592	0.23791	0.439967	0.615296	0.688452	0.675915
TC000052	66	60	67	52	40	24	-1.45943	-0.343954	-0.722466	0.0216951	-0.137504
TC000053	510	451	413	326	448	482	-0.0814641	-0.645625	-0.186999	-0.304355	-0.17737
TC000054	1074	1689	1391	1077	1468	942	-0.189195	0.00402426	0.450858	0.373128	0.653175
TC000055	342	216	160	130	119	172	-0.991588	-1.39548	-1.52303	-1.09592	-0.662965
TC000056	20922	19604	20531	18928	17017	14306	-0.5484	-0.144499	-0.298044	-0.0272169	-0.0938727
TC000057	268	291	259	241	354	287	0.0988177	-0.1532	0.401516	-0.0492809	0.118786
TC000058	1310	2134	2406	2255	2194	1341	0.0337424	0.783561	0.743997	0.87707	0.703993
TC000059	152	169	78	110	94	99	-0.618571	-0.466568	-0.693339	-0.962525	0.152952
TC000060	100	98	138	132	106	110	0.137504	0.400538	0.0840643	0.464668	-0.0291463
TC000061	4	1	1	1	1	1	-2	-2	-2	-2	-2
TC000062	77	81	74	56	79	66	-0.222392	-0.459432	0.0369942	-0.0573332	0.0730635
TC000063	149	92	175	126	152	110	-0.437809	-0.241889	0.028759	0.232043	-0.695607
TC000064	107	118	112	84	130	96	-0.156504	-0.34915	0.280901	0.0658879	0.141176
TC000065	264	183	181	163	148	210	-0.330149	-0.695666	-0.834941	-0.544548	-0.528694
TC000066	61	104	113	71	168	78	0.354665	0.21901	1.46158	0.889442	0.769702
TC000067	617	1882	282	199	87	33	-4.22473	-1.6325	-2.82618	-1.12958	1.60892
TC000068	1094	6	5	1	1	1	-10.0954	-10.0954	-10.0954	-7.77347	-7.51043
TC000069	1223	2450	2434	2337	2616	1623	0.408239	0.934233	1.09694	0.992905	1.00236
TC000070	1408	1320	1197	1137	1147	1151	-0.29076	-0.308415	-0.295782	-0.234224	-0.0931094
TC000071	15	14	7	1	7	5	-1.58496	-3.90689	-1.09954	-1.09954	-0.0995357
TC000072	1	1	1	1	1	1	0	0	0	0	0
TC000073	1	8	4	1	1	3	1.58496	0	0	2	3
TC000074	1	1	1	1	475	1	0	0	8.89178	0	0
TC000075	514	222	260	205	363	180	-1.51377	-1.32614	-0.501799	-0.983257	-1.21121
TC000076	16	10	1	1	2	1	-4	-4	-3	-4	-0.678072
TC000077	25	28	5	2	9	1	-4.64386	-3.64386	-1.47393	-2.32193	0.163499
TC000078	1505	1189	1219	1197	1469	1920	0.351343	-0.33034	-0.0349291	-0.304065	-0.340015
TC000079	577	430	377	377	273	317	-0.864088	-0.614007	-1.07967	-0.614007	-0.424235
TC000080	29	20	30	21	50	30	0.0489096	-0.465664	0.785875	0.0489096	-0.536053
TC000081	211	144	175	165	351	246	0.221415	-0.354777	0.734228	-0.269888	-0.551174
TC000082	569	448	548	563	555	538	-0.0808225	-0.0152937	-0.0359409	-0.0542528	-0.34493
TC000083	4436	24076	47141	50216	61575	19049	2.10238	3.50082	3.79501	3.40965	2.44026
TC000084-GA	1287	8773	19314	19603	23437	7436	2.53051	3.92899	4.1867	3.90756	2.76906
TC000085	681	847	612	490	660	531	-0.358943	-0.474873	-0.0451888	-0.154123	0.314707
TC000086	635	26	90	63	137	85	-2.90122	-3.33333	-2.21258	-2.81876	-4.61017
TC000087	1718	15952	9896	13730	468	219	-2.97173	2.99853	-1.87615	2.52612	3.21494
TC000088	136	43	39	43	70	38	-1.83954	-1.6612	-0.95818	-1.80206	-1.6612
TC000089	6	1	1	2	3	1	-2.58496	-1.58496	-1	-2.58496	-2.58496
TC000090	440	592	541	444	569	533	0.276632	0.0130562	0.370925	0.298125	0.428094
TC000091	1101	1165	1994	1984	3097	2202	1	0.849598	1.49206	0.856851	0.0815155
TC000092	54	90	106	67	105	69	0.353637	0.311202	0.959358	0.973033	0.736966
TC000093	181	202	227	175	150	145	-0.319937	-0.0486348	-0.271027	0.326703	0.158366
TC000094	636	1023	1267	1332	1350	1248	0.972519	1.0665	1.08586	0.994318	0.685707
TC000095	181	316	390	317	392	256	0.500154	0.808493	1.11486	1.10748	0.803935
TC000096	10	9	3	7	12	9	-0.152003	-0.514573	0.263034	-1.73697	-0.152003
TC000097	159	224	145	248	206	97	-0.71297	0.641313	0.373618	-0.132974	0.494472
TC000098	575	411	593	420	466	455	-0.337695	-0.453173	-0.303232	0.0444701	-0.484424
TC000099	46	39	62	73	49	42	-0.131245	0.666263	0.0911479	0.430634	-0.23816
TC000100	3043	3366	2322	1859	3099	1237	-1.29865	-0.710968	0.0263084	-0.390126	0.145541
TC000101	272	594	606	539	516	614	1.17463	0.986679	0.923764	1.15571	1.12686
TC000102	57572	722	1352	867	1085	4196	-3.77828	-6.05319	-5.7296	-5.4122	-6.31722
TC000103	1493	824	522	481	621	627	-1.25168	-1.63411	-1.26555	-1.51609	-0.857498
TC000104	500	827	790	760	804	582	0.219091	0.604071	0.685267	0.659925	0.725959
TC000105	434	1	6	1	7	1	-8.76155	-8.76155	-5.9542	-6.17659	-8.76155
TC000106	1	1	1	1	11	1	0	0	3.45943	0	0
TC000107	590	363	692	570	620	946	0.681125	-0.049753	0.0715533	0.230057	-0.700745
TC000108	1465	1260	724	664	819	810	-0.854907	-1.14165	-0.838965	-1.01684	-0.217477
TC000109	259	229	225	174	292	162	-0.676958	-0.573865	0.173016	-0.203027	-0.177604
TC000110	216	99	41	42	165	34	-2.66742	-2.36257	-0.388565	-2.39734	-1.12553
TC000111	3	5	2	1	464	1	-1.58496	-1.58496	7.27302	-0.584963	0.736966
TC000112	477	159	171	164	194	183	-1.38215	-1.54029	-1.29793	-1.47999	-1.58496
TC000113	227	113	118	115	107	92	-1.30299	-0.981058	-1.08508	-0.943905	-1.00637
TC000114	57	75	69	65	75	69	0.275634	0.189478	0.395929	0.275634	0.395929
TC000115	48	66	50	40	97	125	1.38082	-0.263034	1.01495	0.0588937	0.459432
TC000116	16	1	22	17	21	4	-2	0.0874628	0.392317	0.459432	-4
TC000117	87	70	48	21	38	43	-1.01668	-2.05063	-1.19502	-0.857981	-0.31366
TC000118	3	1	1	1	2	1	-1.58496	-1.58496	-0.584963	-1.58496	-1.58496
TC000119	5	4	1	1	388	1	-2.32193	-2.32193	6.27798	-2.32193	-0.321928
TC000120	1	1	1	1	1	1	0	0	0	0	0
TC000121	14	4	77	54	70	157	3.48727	1.94753	2.32193	2.45943	-1.80735
TC000122	488	290	207	209	224	113	-2.11056	-1.22338	-1.12338	-1.23725	-0.750828
TC000123	465	279	243	234	238	98	-2.24638	-0.990722	-0.966269	-0.936274	-0.736966
TC000124	370	349	259	259	306	325	-0.187086	-0.514573	-0.273994	-0.514573	-0.0842982
TC000125	363	208	165	156	259	272	-0.416363	-1.21842	-0.487017	-1.1375	-0.803386
TC000126	85	98	91	61	84	69	-0.300866	-0.478654	-0.0170735	0.0984037	0.205319
TC000127	46	74	31	25	25	28	-0.716207	-0.879706	-0.879706	-0.569366	0.685891
TC000128	22	24	21	20	18	16	-0.459432	-0.137504	-0.289507	-0.0671142	0.125531
TC000129	198	123	111	114	177	163	-0.280628	-0.796467	-0.161751	-0.834941	-0.686842
TC000130	48	55	31	39	298	21	-1.19265	-0.29956	2.63421	-0.630766	0.196397
TC000131	227	325	408	351	415	223	-0.0256486	0.628779	0.870419	0.845877	0.517747
TC000132	604	449	306	344	433	389	-0.634778	-0.81214	-0.480182	-0.981017	-0.427833
TC000133	368	257	409	340	473	331	-0.152875	-0.114171	0.362134	0.152395	-0.517937
TC000134	1	1	1	1	1	1	0	0	0	0	0
TC000135	567	749	763	707	596	400	-0.503349	0.318361	0.0719636	0.428334	0.401617
TC000136	285	364	365	409	295	241	-0.241929	0.521139	0.049753	0.356935	0.352977
TC000137	1759	1827	1485	1494	1262	1502	-0.227871	-0.235575	-0.479044	-0.244293	0.0547212
TC000138	114	143	181	152	134	112	-0.0255351	0.415037	0.233199	0.666956	0.326981
TC000139	587	599	536	521	657	634	0.111122	-0.172077	0.162533	-0.131128	0.0291955
TC000140	48	52	20	31	91	60	0.321928	-0.630766	0.922832	-1.26303	0.115477
TC000141	20	14	9	12	5	12	-0.736966	-0.736966	-2	-1.152	-0.514573
TC000142	1993	3704	4013	4333	5473	4144	1.05608	1.12042	1.45739	1.00974	0.894142
TC000143	1977	1692	1805	1653	1829	1697	-0.220326	-0.258226	-0.112258	-0.131314	-0.224583
TC000144	1363	1655	1660	1593	1882	1502	0.140099	0.224961	0.465481	0.284398	0.280046
TC000145	1	1	1	1	1	1	0	0	0	0	0
TC000146	1	27	1	5	2	1	0	2.32193	1	0	4.75489
TC000147	81	47	14	35	47	7	-3.5325	-1.21057	-0.785261	-2.5325	-0.785261
TC000148	292	358	362	289	543	292	0	-0.0148989	0.894984	0.310021	0.293991
TC000149	3	3	3	3	6	1	-1.58496	0	1	0	0
TC000150	375	317	261	161	331	99	-1.92139	-1.21983	-0.180059	-0.522841	-0.242408
TC000151	16	332	41	158	5	5	-1.67807	3.30378	-1.67807	1.35755	4.37504
TC000152	730	5258	3561	2267	94	64	-3.51175	1.63482	-2.95716	2.28631	2.84855
TC000153	3293	4924	7349	4627	139	156	-4.39978	0.490675	-4.56625	1.15815	0.580428
TC000155	1	1	1	1	131	1	0	0	7.03342	0	0
TC000156	1	8	5	3	1	1	0	1.58496	0	2.32193	3
TC000157	2	28	7	11	9	7	1.80735	2.45943	2.16993	1.80735	3.80735
TC000158	541	520	441	333	368	490	-0.142847	-0.700106	-0.555923	-0.29485	-0.057117
TC000159	210	169	90	96	113	148	-0.504792	-1.12928	-0.894067	-1.22239	-0.313366
TC000160	450	845	908	728	902	736	0.709781	0.694013	1.0032	1.01277	0.909026
TC000161	1552	2416	3340	3831	2803	3304	1.09009	1.30359	0.852843	1.10572	0.638492
TC000162	740	818	652	624	705	619	-0.257586	-0.245979	-0.069902	-0.182653	0.144576
TC000163	58	211	125	72	99	84	0.534336	0.311944	0.771376	1.1078	1.86312
TC000164	1043	1157	1044	914	951	1070	0.0368716	-0.190473	-0.133222	0.00138255	0.14965
TC000165	3407	170	305	193	835	295	-3.52972	-4.14183	-2.02865	-3.48162	-4.3249
TC000166	1	2	4	18	7	1	0	4.16993	2.80735	2	1
TC000167	966	1855	2246	1823	2413	2361	1.2893	0.916219	1.32073	1.21726	0.941324
TC000168	83	4	4	6	9	4	-4.37504	-3.79008	-3.20511	-4.37504	-4.37504
TC000169	258	395	394	332	335	228	-0.178337	0.363812	0.37679	0.610825	0.614482
TC000170	717	1742	1154	1275	478	627	-0.193508	0.830452	-0.584963	0.686598	1.2807
TC000171	2	2	4	1	42	1	-1	-1	4.39232	1	0
TC000172	382	66	136	79	2194	267	-0.516733	-2.27365	2.52192	-1.48997	-2.53303
TC000173	834	14	12	4	445	37	-4.49445	-7.7039	-0.906242	-6.11894	-5.89655
TC000174	65	195	58	105	90	29	-1.16439	0.691878	0.469485	-0.164387	1.58496
TC000175	923	221	229	210	53	61	-3.91945	-2.13594	-4.12227	-2.01098	-2.06228
TC000176	16	2	10	8	73	4	-2	-1	2.18982	-0.678072	-3
TC000177	580	603	502	460	924	1377	1.2474	-0.334419	0.67184	-0.208366	0.0561051
TC000178	1	1	1	1	52	1	0	0	5.70044	0	0
TC000179	955	1674	2134	2005	1875	2216	1.21439	1.07003	0.973318	1.15999	0.809727
TC000180	7160	7917	9840	8215	7689	7562	0.0788083	0.198301	0.102836	0.458699	0.144994
TC000181	178	148	169	151	168	176	-0.0163018	-0.237329	-0.083416	-0.074854	-0.26628
TC000182	2376	1629	1253	1181	1665	1956	-0.280628	-1.00853	-0.513013	-0.923148	-0.544548
TC000183	226	282	319	336	277	238	0.0746388	0.572138	0.293563	0.497234	0.319372
TC000184	996	1662	2226	1899	1334	1114	0.161532	0.931022	0.421541	1.16024	0.738703
TC000185	3114	2252	1350	1175	2801	1448	-1.10471	-1.40611	-0.152827	-1.20581	-0.467562
TC000186	1	1	1	1	1	1	0	0	0	0	0
TC000187	170	6	5	5	4	12	-3.82443	-5.08746	-5.40939	-5.08746	-4.82443
TC000188	3450	345	432	274	576	1386	-1.31567	-3.65435	-2.58246	-2.99749	-3.32193
TC000189	18	953	978	1128	2520	783	5.44294	5.96963	7.12928	5.76377	5.72641
TC000190	21	1051	1285	1302	3411	931	5.47032	5.9542	7.34366	5.93524	5.64523
TC000191	1	18	17	10	284	210	7.71425	3.32193	8.14975	4.08746	4.16993
TC000192	2703	1739	1163	997	1189	1194	-1.17876	-1.4389	-1.18481	-1.21671	-0.636304
TC000193	11	4	5	7	3	10	-0.137504	-0.652077	-1.87447	-1.1375	-1.45943
TC000195	206	176	193	165	199	159	-0.373618	-0.320178	-0.0498759	-0.0940435	-0.227069
TC000196	480	715	359	321	422	482	0.00599874	-0.580461	-0.185791	-0.419051	0.574909
TC000197	36	40	13	6	103	110	1.61143	-2.58496	1.51658	-1.46949	0.152003
TC000198	1	1	1	1	179	1	0	0	7.48382	0	0
TC000199	199	5	4	1	28	16	-3.63662	-7.63662	-2.82927	-5.63662	-5.3147
TC000200	1	1	1	1	1	1	0	0	0	0	0
TC000201	972	33	40	11	102	122	-2.99408	-6.46538	-3.25239	-4.60288	-4.88042
TC000202	1	1	1	1	1	1	0	0	0	0	0
TC000203	60	1	1	1	1	1	-5.90689	-5.90689	-5.90689	-5.90689	-5.90689
TC000204	1	1	1	1	1	1	0	0	0	0	0
TC000205	1	1	1	1	1	1	0	0	0	0	0
TC000206	62	1	21	15	14	12	-2.36923	-2.04731	-2.14684	-1.56188	-5.9542
TC000207	297	63	413	350	130	251	-0.242776	0.236892	-1.19195	0.475679	-2.23704
TC000208	1276	1022	694	655	634	1138	-0.165128	-0.962062	-1.00907	-0.878621	-0.320233
TC000209	298	407	428	312	379	430	0.529024	0.0662337	0.346886	0.522298	0.449716
TC000210	15	1	2	1	1	2	-2.90689	-3.90689	-3.90689	-2.90689	-3.90689
TC000211	1	1	1	1	1	1	0	0	0	0	0
TC000212	1	1	1	1	1	1	0	0	0	0	0
TC000213	1	1	1	1	1	1	0	0	0	0	0
TC000214	540	114	143	128	124	100	-2.43296	-2.07682	-2.12262	-1.91694	-2.24393
TC000215	67	19	45	41	37	32	-1.06609	-0.708537	-0.856636	-0.574236	-1.81816
TC000216	268	200	113	117	153	88	-1.60666	-1.19572	-0.808701	-1.24591	-0.422233
TC000217	4	8	11	2	124	19	2.24793	-1	4.9542	1.45943	1
TC000218	2	3	1	2	752	9	2.16993	0	8.55459	-1	0.584963
TC000219	421	697	466	417	396	395	-0.0919676	-0.0137728	-0.0883198	0.14651	0.727338
TC000220	520	870	545	610	494	871	0.744161	0.230298	-0.0740006	0.0677446	0.742504
TC000221	1831	1653	1353	1182	1275	1698	-0.108795	-0.631402	-0.522135	-0.43647	-0.147545
TC000222	9722	20	17	18	10	5	-10.9251	-9.07711	-9.92511	-9.15957	-8.92511
TC000223	1454	3949	3692	3651	4359	4852	1.73855	1.32826	1.58397	1.34438	1.44146
TC000224	831	565	697	631	678	506	-0.715711	-0.397208	-0.293563	-0.25369	-0.556598
TC000225	4221	195	326	226	280	877	-2.26694	-4.22319	-3.91409	-3.69464	-4.43604
TC000226	10	3	3	5	4	8	-0.321928	-1	-1.32193	-1.73697	-1.73697
TC000227	4074	3680	4807	4910	4374	2279	-0.838045	0.269277	0.102507	0.238691	-0.14674
TC000228	2268	58	71	48	116	244	-3.21647	-5.56224	-4.28922	-4.99746	-5.28922
TC000229	2369	2515	1910	1607	1953	1938	-0.28971	-0.559908	-0.278586	-0.310706	0.0862802
TC000230	167	13	28	7	4	5	-5.06178	-4.57635	-5.3837	-2.57635	-3.68326
TC000231	733	279	948	779	955	993	0.437981	0.0878101	0.381688	0.371074	-1.39355
TC000232	4	2	1	1	9	58	3.85798	-2	1.16993	-2	-1
TC000233	454	624	503	378	474	382	-0.24912	-0.264306	0.0621948	0.147866	0.458854
TC000234	62	65	68	50	413	56	-0.146841	-0.31034	2.7358	0.133267	0.0681715
TC000235	309	252	222	201	242	233	-0.407277	-0.620411	-0.3526	-0.477047	-0.294183
TC000236	2	1	1	1	1	1	-1	-1	-1	-1	-1
TC000237	1855	624	407	410	548	482	-1.94431	-2.17772	-1.75917	-2.18832	-1.5718
TC000238	2215	5	7	5	4208	2568	0.213339	-8.79116	0.925828	-8.30574	-8.79116
TC000239	10	2	1	1	1	1	-3.32193	-3.32193	-3.32193	-3.32193	-2.32193
TC000240	279	21	16	22	16	36	-2.9542	-3.66469	-4.12412	-4.12412	-3.7318
TC000243	624	612	291	337	281	299	-1.0614	-0.888797	-1.15098	-1.10053	-0.0280144
TC000244	396	503	396	404	418	536	0.436733	0.0288549	0.0780025	0	0.345058
TC000245	461	491	352	293	529	495	0.102662	-0.653866	0.198501	-0.389191	0.0909563
TC000246	389	776	638	586	240	163	-1.2549	0.591131	-0.696736	0.713786	0.996286
TC000247	3246	9918	8104	6693	4464	4513	0.475424	1.04399	0.459674	1.31997	1.61139
TC000248	254	242	462	353	307	637	1.32646	0.47484	0.27341	0.863064	-0.0698214
TC000249	1147	2720	3631	2232	1325	861	-0.41378	0.960472	0.208127	1.6625	1.24574
TC000250	67	391	86	88	20	33	-1.0217	0.393342	-1.74416	0.360176	2.54494
TC000252	147	126	190	127	99	61	-1.26894	-0.210988	-0.570316	0.370183	-0.222392
TC000253	5	1	1	1	3	3	-0.736966	-2.32193	-0.736966	-2.32193	-2.32193
TC000254	342	4	22	9	318	264	-0.373458	-5.24793	-0.10497	-3.95842	-6.41785
TC000255	123	167	262	251	158	141	0.197037	1.02903	0.361266	1.09091	0.44119
TC000256	1	1	1	1	305	1	0	0	8.25267	0	0
TC000257	1	1	1	1	1	1	0	0	0	0	0
TC000258	694	1479	1499	1403	1542	964	0.474097	1.01551	1.1518	1.11099	1.09161
TC000259	1	1	1	1	1	1	0	0	0	0	0
TC000260	1	1	1	1	1	1	0	0	0	0	0
TC000261	3	1	1	1	1	1	-1.58496	-1.58496	-1.58496	-1.58496	-1.58496
TC000262	1	1	1	1	1	1	0	0	0	0	0
TC000263	1	1	1	1	1	1	0	0	0	0	0
TC000264	1	1	1	1	1	1	0	0	0	0	0
TC000265	40	14	11	5	323	207	2.37156	-3	3.01346	-1.8625	-1.51457
TC000266	9	7	3	1	31	53	2.558	-3.16993	1.78427	-1.58496	-0.36257
TC000267	814	788	913	851	1134	951	0.224417	0.0641303	0.47832	0.165586	-0.0468332
TC000268	767	509	421	423	519	550	-0.479795	-0.858569	-0.563492	-0.865406	-0.591561
TC000269	86	101	68	29	114	359	2.06158	-1.56828	0.406625	-0.338802	0.231947
TC000270	1	1	1	1	1	1	0	0	0	0	0
TC000271	403	546	460	461	520	442	0.133267	0.193987	0.367732	0.190854	0.438121
TC000272	914	2586	2153	1468	1262	727	-0.330239	0.683586	0.465446	1.23608	1.50046
TC000273	2	10	7	4	691	5	1.32193	1	8.43254	1.80735	2.32193
TC000274	35	13	18	15	2	1	-5.12928	-1.22239	-4.12928	-0.959358	-1.42884
TC000275	546	505	327	321	384	418	-0.385398	-0.766328	-0.507795	-0.73961	-0.112618
TC000276	108	184	157	125	200	135	0.321928	0.210897	0.888969	0.539733	0.768674
TC000277	30	46	32	38	43	50	0.736966	0.341037	0.519374	0.0931094	0.616671
TC000278	77	21	15	9	25	100	0.37707	-3.09686	-1.62293	-2.3599	-1.87447
TC000280	1	1	1	1	1	1	0	0	0	0	0
TC000281	1	1	1	1	1	1	0	0	0	0	0
TC000282	2724	3216	4468	3450	668	1076	-1.34005	0.34087	-2.02781	0.713902	0.239541
TC000283	1	1	1	1	1	1	0	0	0	0	0
TC000284	1	1	1	1	1	1	0	0	0	0	0
TC000285	1	1	1	1	1	1	0	0	0	0	0
TC000286	18	1	3	2	1	3	-2.58496	-3.16993	-4.16993	-2.58496	-4.16993
TC000287	4771	87	198	116	3	2	-11.2201	-5.36209	-10.6351	-4.59072	-5.77713
TC000288	2115	10	17	3	1	1	-11.0464	-9.46148	-11.0464	-6.95898	-7.72451
TC000289	9782	6	54	52	3	2	-12.2559	-7.55547	-11.671	-7.50103	-10.671
TC000290	1836	3	9	1	1	1	-10.8424	-10.8424	-10.8424	-7.67243	-9.25739
TC000291	1572	1	11	7	1	1	-10.6184	-7.81103	-10.6184	-7.15895	-10.6184
TC000292	9	1	1	1	1	1	-3.16993	-3.16993	-3.16993	-3.16993	-3.16993
TC000293	120	1	1	1	2	2	-5.90689	-6.90689	-5.90689	-6.90689	-6.90689
TC000294	1	1	1	1	1	1	0	0	0	0	0
TC000295	1	1	1	1	1	1	0	0	0	0	0
TC000296	103	5	13	5	19	134	0.379589	-4.36457	-2.43857	-2.98606	-4.36457
TC000297	522	666	680	582	697	533	0.0300857	0.156969	0.417109	0.381485	0.351472
TC000298	12	6	1	1	2	25	1.05889	-3.58496	-2.58496	-3.58496	-1
TC000299	284	311	195	184	204	253	-0.166754	-0.626185	-0.477322	-0.542417	0.131024
TC000300	684	1085	801	781	790	686	0.00421225	0.191326	0.207856	0.227806	0.665627
TC000301	194	92	108	105	124	111	-0.805497	-0.885667	-0.645717	-0.845025	-1.07635
TC000302	479	49	36	29	77	25	-4.26003	-4.0459	-2.6371	-3.73396	-3.28917
TC000303	1719	3833	3591	3421	1071	1196	-0.523352	0.992849	-0.682611	1.06282	1.1569
TC000304	447	504	562	483	490	372	-0.264972	0.111748	0.132507	0.330295	0.173149
TC000305	2	53	3	6	60	1	-1	1.58496	4.90689	0.584963	4.72792
TC000306	52	63	82	54	77	56	0.106915	0.0544478	0.566347	0.657112	0.27684
TC000307	1	1	1	1	1	1	0	0	0	0	0
TC000308	1333	1587	1009	1059	1225	1212	-0.137287	-0.331974	-0.121895	-0.401751	0.251625
TC000310	79	17	20	11	13	12	-2.71882	-2.84435	-2.60334	-1.98185	-2.21632
TC000311	810	545	342	242	411	414	-0.968291	-1.74291	-0.978784	-1.24393	-0.571666
TC000312	194	72	129	101	160	148	-0.390459	-0.941701	-0.277985	-0.588686	-1.42999
TC000313	382	1016	489	443	539	513	0.425386	0.213734	0.496713	0.356262	1.41126
TC000314	18	15	8	1	6	5	-1.848	-4.16993	-1.58496	-1.16993	-0.263034
TC000315	2549	1040	655	552	572	367	-2.79608	-2.20719	-2.15584	-1.96036	-1.29335
TC000316	417	1281	963	695	293	1177	1.497	0.736966	-0.509147	1.20749	1.61915
TC000317	536	1209	785	738	1081	435	-0.301218	0.461388	1.01206	0.55046	1.17351
TC000318	2379	3141	2132	1879	2027	3856	0.69675	-0.34039	-0.231009	-0.158148	0.400869
TC000319	3642	1388	2388	2268	5775	7714	1.08275	-0.68331	0.66509	-0.608928	-1.39172
TC000321	777	1229	1369	1277	1723	1401	0.85047	0.716772	1.14894	0.817136	0.661498
TC000322	138	260	244	221	279	217	0.653027	0.679378	1.0156	0.822213	0.913843
TC000323	213	368	444	320	475	429	1.01012	0.587218	1.15707	1.05971	0.788852
TC000324	418	511	363	328	517	315	-0.408151	-0.349807	0.306661	-0.203533	0.28982
TC000325	317	219	309	351	793	198	-0.678982	0.146988	1.32284	-0.036876	-0.533552
TC000326	730	795	700	639	225	127	-2.52307	-0.192081	-1.69797	-0.0605415	0.123058
TC000327	43	203	53	54	119	85	0.983126	0.328623	1.46855	0.301656	2.23907
TC000328	152	209	169	169	247	119	-0.35311	0.152952	0.70044	0.152952	0.459432
TC000329	1	1	1	1	127	1	0	0	6.98868	0	0
TC000330	1	1	1	1	9	1	0	0	3.16993	0	0
TC000331	946	1150	912	834	955	1599	0.757258	-0.181793	0.0136605	-0.0528064	0.281722
TC000332	4	1	5	10	1	1	-2	1.32193	-2	0.321928	-2
TC000333	2	6	2	2	265	2	0	0	7.04985	0	1.58496
TC000334	748	2648	2482	2511	705	593	-0.335006	1.74715	-0.085415	1.73039	1.82379
TC000335	986	1846	1636	1521	1559	1603	0.701115	0.625361	0.660961	0.730513	0.904743
TC000336	10	11	20	15	5	628	5.97269	0.584963	-1	1	0.137504
TC000337	1	2	1	1	1	4	2	0	0	0	1
TC000338	218	103	158	113	106	100	-1.12433	-0.948005	-1.04026	-0.464404	-1.08168
TC000340	1	1	1	1	1	1	0	0	0	0	0
TC000341	1	1	1	2	1	1	0	1	0	0	0
TC000342	1	1	1	1	1	1	0	0	0	0	0
TC000343	1	1	1	1	1	1	0	0	0	0	0
TC000344	1	1	1	1	1	1	0	0	0	0	0
TC000345	1	1	1	1	1	1	0	0	0	0	0
TC000346	1	1	1	1	1	1	0	0	0	0	0
TC000347	1	1	1	1	1	1	0	0	0	0	0
TC000348	1	1	1	1	1	1	0	0	0	0	0
TC000349	1	3	2	3	328	5	2.32193	1.58496	8.35755	1	1.58496
TC000350	65	116	92	73	118	89	0.453366	0.167457	0.860275	0.501194	0.835613
TC000351	1	1	1	1	1	1	0	0	0	0	0
TC000352	42	8	10	1	8	1	-5.39232	-5.39232	-2.39232	-2.07039	-2.39232
TC000353	1	1	1	1	1	1	0	0	0	0	0
TC000354	14	5	3	2	2	6	-1.22239	-2.80735	-2.80735	-2.22239	-1.48543
TC000355	4325	3003	3382	3074	2606	2312	-0.903559	-0.492583	-0.730863	-0.354823	-0.526296
TC000356	1019	975	668	680	865	814	-0.324053	-0.583547	-0.236382	-0.609234	-0.0636799
TC000357	974	2244	3448	3329	1424	954	-0.0299325	1.7731	0.547955	1.82377	1.20408
TC000358	532	214	363	246	236	182	-1.54749	-1.11277	-1.17264	-0.551457	-1.31382
TC000359	568	637	793	577	710	520	-0.127379	0.0226804	0.321928	0.48143	0.165402
TC000360	1228	1	5	6	3	1	-10.2621	-7.67713	-8.67713	-7.94017	-10.2621
TC000361	2	1	1	1	2	570	8.15482	-1	0	-1	-1
TC000364	1	1	1	1	2	40	5.32193	0	1	0	0
TC000365	1982	4812	3640	3053	2923	1532	-0.371541	0.623271	0.560493	0.876981	1.27968
TC000366	1142	508	304	325	698	907	-0.332388	-1.81305	-0.710264	-1.90942	-1.16866
TC000367	530	8	19	5	29	67	-2.98376	-6.72792	-4.19187	-4.80192	-6.04985
TC000368	1	1	1	1	1	1	0	0	0	0	0
TC000369	24	1	1	1	1	1	-4.58496	-4.58496	-4.58496	-4.58496	-4.58496
TC000370	8	1	1	1	1	1	-3	-3	-3	-3	-3
TC000371	243	488	395	382	347	433	0.833411	0.652616	0.513979	0.700896	1.00592
TC000372	178	262	307	284	285	232	0.382248	0.674014	0.679085	0.786361	0.55769
TC000373	2526	1729	1118	951	833	918	-1.46029	-1.40934	-1.60047	-1.17593	-0.546917
TC000374	102	20	30	31	50	134	0.393664	-1.71823	-1.02857	-1.76553	-2.3505
TC000375	447	368	370	345	482	770	0.784584	-0.373678	0.108758	-0.27275	-0.280569
TC000376	100	51	66	67	49	69	-0.535332	-0.577767	-1.02915	-0.599462	-0.971431
TC000377	351	224	156	133	144	135	-1.37851	-1.40004	-1.2854	-1.16993	-0.647972
TC000378	701	570	830	749	678	510	-0.458917	0.0955513	-0.0481292	0.243697	-0.298453
TC000379	1031	1976	2466	2331	2332	3090	1.58356	1.1769	1.17752	1.25813	0.938539
TC000380	194	341	274	259	276	212	0.128008	0.416895	0.508612	0.498119	0.813715
TC000381	1222	1270	1135	862	1036	1353	0.146918	-0.503485	-0.23822	-0.106552	0.0555842
TC000382	2329	1411	1067	934	1571	1883	-0.306678	-1.31822	-0.568027	-1.12615	-0.722993
TC000383	78	116	99	64	76	96	0.29956	-0.285402	-0.0374747	0.343954	0.572579
TC000384	83	151	154	160	153	143	0.784832	0.946889	0.882348	0.891747	0.863365
TC000385	314	158	86	61	106	91	-1.78683	-2.36388	-1.5667	-1.86836	-0.99084
TC000387	270	202	146	131	308	122	-1.14608	-1.04339	0.189971	-0.886991	-0.418604
TC000388	673	848	695	636	691	863	0.358754	-0.0815797	0.0380792	0.0464065	0.333458
TC000389	84	81	104	83	55	76	-0.14439	-0.017278	-0.610958	0.308122	-0.0524674
TC000390	85	229	231	168	186	156	0.876011	0.982926	1.12977	1.44236	1.42981
TC000391	78	193	164	152	201	196	1.32931	0.962525	1.36565	1.07215	1.30705
TC000392	58	11	5	13	12	340	2.55141	-2.15754	-2.27302	-3.53605	-2.39855
TC000393	1192	346	163	284	210	7112	2.57687	-2.06942	-2.50492	-2.87044	-1.78454
TC000394	28	1	8	14	13	16	-0.807355	-1	-1.10692	-1.80735	-4.80735
TC000395	47	14	13	18	402	47	0	-1.38466	3.09646	-1.85415	-1.74723
TC000396	33	10	8	9	58	5	-2.72247	-1.87447	0.813587	-2.04439	-1.72247
TC000397	5	2	3	3	5	1	-2.32193	-0.736966	0	-0.736966	-1.32193
TC000398	6	1	1	1	6	1	-2.58496	-2.58496	0	-2.58496	-2.58496
TC000399	324	1	1	4	1	1	-8.33985	-6.33985	-8.33985	-8.33985	-8.33985
TC000400	3	1	1	1	1	1	-1.58496	-1.58496	-1.58496	-1.58496	-1.58496
TC000401	2695	1156	875	807	1041	966	-1.48019	-1.73964	-1.37232	-1.62293	-1.22114
TC000402	148	197	153	119	133	129	-0.198226	-0.314636	-0.154171	0.0479345	0.412598
TC000403	1003	3300	1427	1660	317	313	-1.68009	0.726862	-1.66177	0.508664	1.71814
TC000404	608	1453	1328	1504	1018	1088	0.839535	1.30666	0.743594	1.12711	1.25689
TC000405	257	385	414	342	406	440	0.775735	0.412228	0.659711	0.687862	0.58309
TC000406	182	221	272	232	264	304	0.740133	0.350186	0.536599	0.579668	0.280108
TC000407	326	614	578	443	651	473	0.536968	0.442435	0.997786	0.826198	0.913367
TC000408	1070	485	574	478	238	393	-1.44501	-1.16253	-2.16858	-0.898488	-1.14155
TC000409	1	1	1	1	1	1	0	0	0	0	0
TC000410	11	5	4	1	3	19	0.788496	-3.45943	-1.87447	-1.45943	-1.1375
TC000411	302	1696	842	689	794	1091	1.85303	1.18996	1.39459	1.47927	2.48952
TC000412	765	1008	1011	979	1006	854	0.158776	0.355849	0.395099	0.402251	0.397964
TC000413	291	164	80	49	108	101	-1.52666	-2.57017	-1.42999	-1.86295	-0.827323
TC000414	605	656	310	286	380	397	-0.607796	-1.08092	-0.670936	-0.964667	0.116761
TC000415	1	9	1	7	124	5	2.32193	2.80735	6.9542	0	3.16993
TC000416	1	1	1	1	169	1	0	0	7.40088	0	0
TC000417	71	244	100	110	76	84	0.24257	0.631613	0.0981804	0.494109	1.78099
TC000418	603	687	452	479	483	1156	0.938911	-0.332132	-0.320135	-0.415835	0.188152
TC000419	35	35	25	14	3	16	-1.12928	-1.32193	-3.54432	-0.485427	0
TC000420	1	1	1	1	1	1	0	0	0	0	0
TC000421	1	1	1	1	1	1	0	0	0	0	0
TC000422	374	274	189	158	116	155	-1.27077	-1.24311	-1.68891	-0.984652	-0.448862
TC000423	267	326	427	305	80	106	-1.33278	0.19197	-1.73877	0.677396	0.288032
TC000424	1	1	5	2	1	15	3.90689	1	0	2.32193	0
TC000425	69	93	46	51	107	36	-0.938599	-0.436099	0.632943	-0.584963	0.430634
TC000426	1	1	1	1	1	1	0	0	0	0	0
TC000427	8	29	41	31	37	48	2.58496	1.9542	2.20945	2.35755	1.85798
TC000428	89	4	5	2	8	10	-3.15381	-5.47573	-3.47573	-4.15381	-4.47573
TC000429	1	1	1	1	1	1	0	0	0	0	0
TC000430	1420	748	480	390	577	763	-0.896136	-1.86434	-1.29925	-1.56478	-0.924781
TC000431	2091	347	625	359	831	2725	0.382063	-2.54214	-1.33127	-1.74226	-2.59119
TC000432	171	210	301	219	959	382	1.15958	0.356935	2.48753	0.815767	0.296393
TC000433	426	127	45	49	74	23	-4.21115	-3.12	-2.52526	-3.24286	-1.74602
TC000434	925	1541	992	926	925	660	-0.486987	0.00155883	0	0.100887	0.736342
TC000435	119	1157	838	978	519	217	0.866733	3.03887	2.12477	2.81599	3.28136
TC000437	1	3	8	4	11	3	1.58496	2	3.45943	3	1.58496
TC000438	9	1	2	3	1	1	-3.16993	-1.58496	-3.16993	-2.16993	-3.16993
TC000439	43	1	4	9	16	16	-1.42626	-2.25634	-1.42626	-3.42626	-5.42626
TC000440	521	649	187	191	209	197	-1.40309	-1.44771	-1.31778	-1.47825	0.316935
TC000441	40	1	2	1	1	1	-5.32193	-5.32193	-5.32193	-4.32193	-5.32193
TC000442	4899	307	301	114	884	321	-3.93184	-5.42538	-2.47037	-4.02465	-3.99618
TC000443	2189	2049	2142	1768	1900	2319	0.0832309	-0.308154	-0.204273	-0.0313135	-0.095352
TC000444	532	2420	1282	727	208	110	-2.27392	0.450529	-1.35484	1.2689	2.18551
TC000445	2	1	9	6	23	12	2.58496	1.58496	3.52356	2.16993	-1
TC000446	117	280	2455	2486	714	304	1.37756	4.40925	2.60942	4.39114	1.25892
TC000447	10	1	1	1	1	1	-3.32193	-3.32193	-3.32193	-3.32193	-3.32193
TC000448	1	1	1	1	1	1	0	0	0	0	0
TC000449	10012	16050	9997	9868	11489	94702	3.24166	-0.0209006	0.198523	-0.00216307	0.680843
TC000450	3	1	1	1	707	1	-1.58496	-1.58496	7.8806	-1.58496	-1.58496
TC000451	410	468	406	374	373	529	0.367644	-0.132586	-0.136448	-0.0141442	0.190885
TC000453	6450	4400	5313	4658	3231	4041	-0.674587	-0.469589	-0.997318	-0.279772	-0.551796
TC000454	1	1	1	1	1	1	0	0	0	0	0
TC000455	2	1	1	1	1	1	-1	-1	-1	-1	-1
TC000456	581	375	343	332	381	329	-0.820451	-0.807355	-0.608747	-0.76033	-0.631648
TC000457	220	273	144	139	143	136	-0.693897	-0.662419	-0.621488	-0.611435	0.311397
TC000458	799	1054	1023	1009	1299	1110	0.474292	0.336659	0.701134	0.356539	0.399607
TC000459	1701	4807	2778	2739	863	990	-0.780883	0.687266	-0.978951	0.707663	1.49875
TC000460	1	1	1	1	22	1	0	0	4.45943	0	0
TC000461	101	12	18	16	19	2	-5.65821	-2.65821	-2.41028	-2.48829	-3.07325
TC000462	7933	4984	4966	4444	3081	3596	-1.14147	-0.836008	-1.36447	-0.675782	-0.670562
TC000463	932	1888	1944	1881	2061	4170	2.16165	1.0131	1.14494	1.06063	1.01846
TC000464	1	1	1	1	1	1	0	0	0	0	0
TC000465	1	1	1	1	1	1	0	0	0	0	0
TC000466	625	687	692	733	758	682	0.125916	0.229957	0.278342	0.146916	0.136454
TC000467	268	361	349	306	489	343	0.355976	0.191299	0.867601	0.380994	0.429766
TC000468	188	344	381	342	440	286	0.605282	0.863264	1.22677	1.01906	0.871676
TC000469	474	938	832	783	896	1125	1.24697	0.724125	0.918612	0.811696	0.984701
TC000470	442	45	82	88	89	1207	1.44931	-2.32847	-2.31217	-2.43035	-3.29605
TC000471	1	1	1	1	1	1	0	0	0	0	0
TC000472	96	2	6	4	3	1	-6.58496	-4.58496	-5	-4	-5.58496
TC000473	18	1	1	1	1	1	-4.16993	-4.16993	-4.16993	-4.16993	-4.16993
TC000474	2429	489	838	378	846	2264	-0.101489	-2.6839	-1.52163	-1.53534	-2.31246
TC000475	58	70	49	42	57	34	-0.770518	-0.465664	-0.025091	-0.243271	0.271302
TC000476	17513	30864	29304	30781	27672	17243	-0.0224154	0.813614	0.660001	0.742671	0.817499
TC000477	389	270	260	211	230	263	-0.564707	-0.882527	-0.758136	-0.581259	-0.526811
TC000478	254	327	251	238	276	199	-0.35206	-0.0938669	0.11984	-0.0171411	0.364462
TC000479	1	8	1	1	13	3	1.58496	0	3.70044	0	3
TC000480	85	2	10	4	12	21	-2.01707	-4.40939	-2.82443	-3.08746	-5.40939
TC000481	1105	1027	877	890	999	1389	0.33	-0.312169	-0.14549	-0.333398	-0.10561
TC000482	165	267	156	176	218	209	0.341037	0.0931094	0.401862	-0.08092	0.694374
TC000483	3	4	1	1	1	1	-1.58496	-1.58496	-1.58496	-1.58496	0.415037
TC000484	256	288	243	250	319	365	0.511753	-0.0342157	0.317413	-0.0751875	0.169925
TC000485	175	425	401	292	363	266	0.604071	0.738613	1.05261	1.19625	1.28011
TC000486	178	46	35	46	36	26	-2.77529	-1.95217	-2.30581	-2.34645	-1.95217
TC000487	7902	3052	3565	2959	3151	1933	-2.03138	-1.41711	-1.32641	-1.14832	-1.37246
TC000488	56	83	63	36	56	39	-0.521953	-0.63743	0	0.169925	0.567685
TC000489	1	1	1	1	1	1	0	0	0	0	0
TC000490	1	1	1	1	1	1	0	0	0	0	0
TC000491	1	1	1	1	1	1	0	0	0	0	0
TC000492	8	27	41	30	23	42	2.39232	1.90689	1.52356	2.35755	1.75489
TC000493	1	1	1	1	1	1	0	0	0	0	0
TC000494	620	1457	1275	1051	263	376	-0.721536	0.761423	-1.23721	1.04016	1.23266
TC000495	846	1293	1275	1164	251	349	-1.27743	0.460361	-1.75297	0.591768	0.611993
TC000496	27	133	53	72	23	15	-0.847997	1.41504	-0.231326	0.973033	2.30039
TC000497	250	451	369	270	128	87	-1.52284	0.111031	-0.965784	0.561693	0.851199
TC000498	62	6	23	11	26	1	-5.9542	-2.49476	-1.25376	-1.43063	-3.36923
TC000499	1	1	1	1	1	1	0	0	0	0	0
TC000500	63	259	109	42	164	71	0.172467	-0.584963	1.38027	0.790904	2.03953
TC000501	37	30	37	30	52	40	0.112475	-0.302563	0.490986	0	-0.302563
TC000502	411	282	229	227	184	221	-0.895092	-0.856446	-1.15943	-0.843791	-0.543443
TC000503	1535	6250	5906	5316	5088	2903	0.919306	1.7921	1.72886	1.94394	2.02562
TC000504	13	158	45	99	85	122	3.2303	2.92892	2.70895	1.79141	3.60334
TC000505	784	1249	838	939	810	788	0.00734198	0.260272	0.0470683	0.0960966	0.671848
TC000506	130	183	123	145	156	110	-0.241008	0.157541	0.263034	-0.0798533	0.493332
TC000507	4	7	5	5	5	5	0.321928	0.321928	0.321928	0.321928	0.807355
TC000508	217	242	316	263	217	202	-0.10334	0.277368	0	0.54223	0.157312
TC000509	202	245	199	166	220	133	-0.602929	-0.283172	0.123148	-0.0215869	0.278426
TC000510	1	1	1	1	1	1	0	0	0	0	0
TC000511	281	215	458	548	945	311	0.146344	0.963606	1.74974	0.704777	-0.386233
TC000512	1	1	1	1	1	1	0	0	0	0	0
TC000513	1	1	1	1	1	1	0	0	0	0	0
TC000514	460	417	455	382	451	489	0.0882006	-0.268061	-0.0285064	-0.0157673	-0.141586
TC000515	10416	16	74	89	2	2	-12.3465	-6.87078	-12.3465	-7.13706	-9.34651
TC000516	3662	1	35	29	2	1	-11.8384	-6.98044	-10.8384	-6.70913	-11.8384
TC000517	452	192	1553	252	342	345	-0.389726	-0.842899	-0.402326	1.78066	-1.23522
TC000518	39	2	10	1	31	6	-2.70044	-5.2854	-0.331206	-1.96347	-4.2854
TC000520	854	488	491	363	449	2281	1.41736	-1.23427	-0.927521	-0.798513	-0.807355
TC000521	14	1	6	6	7	24	0.777608	-1.22239	-1	-1.22239	-3.80735
TC000522	1123	1042	809	609	732	670	-0.745125	-0.882844	-0.617442	-0.473146	-0.108003
TC000523	228	21	14	6	11	4	-5.83289	-5.24793	-4.37346	-4.02554	-3.44057
TC000524	703	1634	1894	1732	2474	3269	2.21725	1.30084	1.81525	1.42984	1.21681
TC000525	323	94	57	57	82	46	-2.81183	-2.5025	-1.97784	-2.5025	-1.7808
TC000526	2	1	1	1	973	1	-1	-1	8.9263	-1	-1
TC000527	17	1	1	1	3	1	-4.08746	-4.08746	-2.5025	-4.08746	-4.08746
TC000528	254	247	248	201	248	191	-0.411256	-0.337633	-0.0344884	-0.0344884	-0.0403175
TC000529	723	461	404	368	440	470	-0.621335	-0.97429	-0.716492	-0.83964	-0.649229
TC000530	248	434	424	423	415	384	0.630766	0.770318	0.742771	0.773724	0.807355
TC000531	527	726	785	807	1053	810	0.620119	0.614766	0.998631	0.57489	0.462167
TC000532	6261	3500	2137	1756	2366	2441	-1.35892	-1.8341	-1.40394	-1.55081	-0.839038
TC000533	907	783	583	588	662	531	-0.772391	-0.625286	-0.454271	-0.637607	-0.21209
TC000534	518	364	148	121	188	222	-1.22239	-2.09795	-1.46222	-1.80735	-0.509014
TC000535	78	55	69	51	88	76	-0.0374747	-0.612977	0.174029	-0.176878	-0.504043
TC000536	70	89	100	106	99	138	0.979241	0.598637	0.500074	0.514573	0.34645
TC000537	1417	2146	2409	2314	2398	1925	0.442019	0.707549	0.758992	0.765595	0.59881
TC000538	1333	1801	952	898	1220	1264	-0.0766803	-0.569889	-0.127796	-0.485643	0.434121
TC000539	301	352	321	281	378	261	-0.205714	-0.0991934	0.328623	0.0928098	0.225812
TC000540	747	1275	883	923	938	919	0.298957	0.305222	0.32848	0.241305	0.771317
TC000541	2305	2261	1674	1509	2476	1743	-0.403194	-0.611174	0.103245	-0.461467	-0.0278058
TC000542	1018	11976	10032	10455	5316	2398	1.23609	3.36038	2.3846	3.3008	3.55634
TC000543	469	23	24	22	89	26	-4.173	-4.41401	-2.39771	-4.28848	-4.34988
TC000544	270	56	558	707	771	523	0.953852	1.38875	1.51377	1.04731	-2.26946
TC000545	13	4	13	24	9	6	-1.11548	0.884523	-0.530515	0	-1.70044
TC000546	3	1	1	2	3	1	-1.58496	-0.584963	0	-1.58496	-1.58496
TC000547	52	18	33	46	114	79	0.603341	-0.176878	1.13245	-0.656046	-1.53051
TC000548	1	1	1	1	1	1	0	0	0	0	0
TC000549	2	1	7	2	58	1	-1	0	4.85798	1.80735	-1
TC000550	34	1	1	1	2	1	-5.08746	-5.08746	-4.08746	-5.08746	-5.08746
TC000551	1	1	1	1	1	1	0	0	0	0	0
TC000552	1	1	1	1	1	1	0	0	0	0	0
TC000553	1	1	1	1	1	1	0	0	0	0	0
TC000554	1	1	1	1	1	1	0	0	0	0	0
TC000555	1	1	1	1	1	1	0	0	0	0	0
TC000556	1	1	1	1	1	1	0	0	0	0	0
TC000557	14	12	31	29	17	26	0.893085	1.05063	0.280108	1.14684	-0.222392
TC000558	1	4	7	2	250	1	0	1	7.96578	2.80735	2
TC000559	1	1	1	1	1	14	3.80735	0	0	0	0
TC000560	1	4	1	1	26	1	0	0	4.70044	0	2
TC000561	1105	3574	1470	1192	1476	3840	1.79706	0.109338	0.417646	0.41177	1.69349
TC000562	226	25	46	28	14	12	-4.23522	-3.01282	-4.01282	-2.29662	-3.17632
TC000563	1	1	1	1	1	1	0	0	0	0	0
TC000564	6	1	4	1	8	1	-2.58496	-2.58496	0.415037	-0.584963	-2.58496
TC000565	53	14	11	5	19	32	-0.72792	-3.40599	-1.47999	-2.26849	-1.92057
TC000566	1	1	1	1	1	1	0	0	0	0	0
TC000567	437	619	787	816	857	627	0.520832	0.900936	0.971662	0.84873	0.502306
TC000568	427	342	279	288	307	336	-0.345775	-0.568167	-0.475997	-0.613971	-0.32024
TC000569	376	555	554	465	497	460	0.290901	0.306498	0.402513	0.559153	0.561755
TC000570	1655	1237	1152	1026	1161	587	-1.4954	-0.6898	-0.511463	-0.522691	-0.419986
TC000571	705	273	258	259	332	2053	1.54204	-1.44467	-1.08644	-1.45025	-1.36872
TC000572	4808	3607	2018	1499	6148	2800	-0.78001	-1.68144	0.35468	-1.25251	-0.414637
TC000573	605	1625	1404	1511	2965	1233	1.02717	1.3205	2.29303	1.21454	1.42543
TC000574	4	1	1	1	1	1	-2	-2	-2	-2	-2
TC000575	597	735	720	750	822	872	0.546597	0.32916	0.461407	0.270266	0.300013
TC000576	6517	861	1131	815	703	2648	-1.2993	-2.99934	-3.21261	-2.52661	-2.92012
TC000577	357	785	548	652	700	764	1.09765	0.868948	0.971431	0.618252	1.13677
TC000578	804	277	228	245	247	246	-1.70854	-1.71441	-1.70268	-1.81816	-1.53731
TC000579	1	1	1	1	1	1	0	0	0	0	0
TC000580	1	1	1	1	1	1	0	0	0	0	0
TC000581	276	1	1	1	1	1	-8.10852	-8.10852	-8.10852	-8.10852	-8.10852
TC000582	475	1	2	5	1	1	-8.89178	-6.56986	-8.89178	-7.89178	-8.89178
TC000583	441	13	17	16	51	2185	2.30878	-4.78463	-3.11221	-4.69717	-5.0842
TC000584	82	143	118	137	113	99	0.271805	0.74048	0.462627	0.525091	0.802319
TC000585	657	300	288	250	190	71	-3.21	-1.39397	-1.78989	-1.18982	-1.13093
TC000586	205	20	35	24	71	19	-3.43155	-3.09452	-1.52973	-2.5502	-3.35755
TC000587	78	250	264	181	388	2546	5.02861	1.21444	2.31451	1.75899	1.68038
TC000588	284	16	13	6	4	2430	3.09699	-5.56478	-6.14975	-4.44931	-4.14975
TC000589	664	525	480	480	570	474	-0.486296	-0.468149	-0.220221	-0.468149	-0.338866
TC000590	2620	9057	12248	11608	12997	6393	1.28693	2.14748	2.31054	2.22491	1.78947
TC000591	1471	736	446	351	569	1224	-0.265194	-2.06725	-1.3703	-1.72168	-0.99902
TC000592	1	1	1	1	254	2	1	0	7.98868	0	0
TC000593	115	49	25	23	48	23	-2.32193	-2.32193	-1.26053	-2.20163	-1.23078
TC000594-GA	60	21	13	11	28	11	-2.44746	-2.44746	-1.09954	-2.20645	-1.51457
TC000595	244	1	1	1	7	223	-0.129837	-7.93074	-5.12338	-7.93074	-7.93074
TC000596	399	1042	2266	1185	8478	75733	7.56839	1.57043	4.40926	2.50569	1.38489
TC000597	4	1	2	1	8	15	1.90689	-2	1	-1	-2
TC000598	9	1	1	1	26	4	-1.16993	-3.16993	1.53051	-3.16993	-3.16993
TC000599	2	1	1	1	1	1	-1	-1	-1	-1	-1
TC000600	2	1	1	1	1	2	0	-1	-1	-1	-1
TC000601	6	1	3	1	1	1	-2.58496	-2.58496	-2.58496	-1	-2.58496
TC000602	1	1	9	1	30	751	9.55267	0	4.90689	3.16993	0
TC000603	382	299	250	213	272	394	0.044623	-0.842719	-0.489966	-0.611645	-0.353427
TC000604	6	1	1	1	1	1	-2.58496	-2.58496	-2.58496	-2.58496	-2.58496
TC000605	550	190	99	67	319	481	-0.193395	-3.0372	-0.785875	-2.47393	-1.53343
TC000606	3492	1537	745	654	692	719	-2.27999	-2.41669	-2.33521	-2.22874	-1.18394
TC000607	1	6	1	1	153	1	0	0	7.25739	0	2.58496
TC000608	384	755	542	601	1652	2119	2.46421	0.646259	2.10504	0.497187	0.97537
TC000609	284	300	296	296	282	374	0.397147	0.0597062	-0.0101958	0.0597062	0.0790716
TC000610	668	1147	887	877	681	637	-0.0685547	0.392729	0.0278067	0.409086	0.779945
TC000611	134	134	163	143	35	110	-0.284729	0.0937821	-1.93681	0.282639	0
TC000612	624	1539	822	801	618	438	-0.510615	0.360256	-0.0139392	0.397592	1.30238
TC000613	350	472	361	345	370	358	0.0326047	-0.0207586	0.0801703	0.0446439	0.431432
TC000614	1222	2495	2721	2862	3036	1542	0.335558	1.22778	1.31293	1.15489	1.0298
TC000615	287	488	315	291	337	486	0.759906	0.0199684	0.231698	0.134301	0.76583
TC000616	6855	28434	20331	16584	19080	13368	0.963555	1.27456	1.47683	1.56845	2.05239
TC000617	132	195	224	218	191	112	-0.237039	0.72379	0.533035	0.762961	0.562936
TC000618	1796	1717	989	949	1209	1312	-0.45302	-0.920307	-0.570973	-0.860745	-0.0648973
TC000619	315	187	251	213	120	109	-1.53102	-0.564498	-1.39232	-0.327664	-0.752314
TC000620	724	770	678	798	919	678	-0.0947044	0.140399	0.344075	-0.0947044	0.0888687
TC000621	361	502	553	453	448	430	0.252338	0.327512	0.3115	0.615281	0.475689
TC000622	1	1	1	1	1	1	0	0	0	0	0
TC000623	1	1	1	1	1	1	0	0	0	0	0
TC000624	1	1	1	1	1	1	0	0	0	0	0
TC000625	124	12	8	10	44	33	-1.9098	-3.63227	-1.49476	-3.9542	-3.36923
TC000626	576	1530	1073	972	619	727	0.335887	0.754888	0.103871	0.897509	1.40939
TC000627	716	578	751	709	713	620	-0.207691	-0.014174	-0.00605751	0.0688533	-0.30889
TC000628	1	1	1	1	1	1	0	0	0	0	0
TC000629	1	1	1	1	5	34	5.08746	0	2.32193	0	0
TC000630	5374	7525	6817	5509	3764	2945	-0.867729	0.0357941	-0.51373	0.343141	0.485695
TC000631	90	114	100	50	96	93	0.0473057	-0.847997	0.0931094	0.152003	0.341037
TC000632	627	477	397	355	624	467	-0.425043	-0.820646	-0.00691941	-0.659326	-0.394476
TC000634	2125	1694	1799	1547	1792	1958	-0.118082	-0.45799	-0.245892	-0.240268	-0.327029
TC000635	5	1	2	1	1	1	-2.32193	-2.32193	-2.32193	-1.32193	-2.32193
TC000636	31	1	1	4	1	72	1.21573	-2.9542	-4.9542	-4.9542	-4.9542
TC000637	27	1	1	1	1	63	1.22239	-4.75489	-4.75489	-4.75489	-4.75489
TC000638	5748	24	27	27	1	59	-6.6062	-7.73396	-12.4888	-7.73396	-7.90388
TC000639	66	6	2	3	44	30	-1.1375	-4.45943	-0.584963	-5.04439	-3.45943
TC000640	3	1	1	1	11	15	2.32193	-1.58496	1.87447	-1.58496	-1.58496
TC000641	2142	2367	1749	1828	2054	2571	0.263371	-0.228692	-0.0605223	-0.292428	0.144101
TC000642	1	1	2	1	1089	2	1	0	10.0888	1	0
TC000643	50	17	18	14	115	53	0.0840643	-1.8365	1.20163	-1.47393	-1.55639
TC000645	1	1	1	1	1	1	0	0	0	0	0
TC000646	3	1	1	1	1	1	-1.58496	-1.58496	-1.58496	-1.58496	-1.58496
TC000649	1	1	1	1	1	1	0	0	0	0	0
TC000650	1	1	1	1	1	1	0	0	0	0	0
TC000651	1	1	1	1	1	1	0	0	0	0	0
TC000654	3	1	1	1	2	2	-0.584963	-1.58496	-0.584963	-1.58496	-1.58496
TC000655	1	1	1	1	1	1	0	0	0	0	0
TC000656	1	2	2	1	1	1	0	0	0	1	1
TC000657	1	1	1	1	1	1	0	0	0	0	0
TC000659	1	1	1	1	1	1	0	0	0	0	0
TC000660	1	1	1	1	77	53	5.72792	0	6.26679	0	0
TC000661	1	1	1	1	1	1	0	0	0	0	0
TC000662	1	1	1	1	1	1	0	0	0	0	0
TC000663	1	1	1	1	1	2	1	0	0	0	0
TC000664	1701	2	3	1	1	1	-10.7322	-10.7322	-10.7322	-9.1472	-9.73217
TC000665	781	39	1	1	1	1	-9.60918	-9.60918	-9.60918	-9.60918	-4.32378
TC000666	1515	4	7	2	1	1	-10.5651	-9.5651	-10.5651	-7.75775	-8.5651
TC000667	185	226	229	226	194	269	0.540081	0.288798	0.0685314	0.307822	0.288798
TC000668	88	9	27	1	12	4	-4.45943	-6.45943	-2.87447	-1.70454	-3.28951
TC000669	1027	52	92	53	64	11	-6.54479	-4.2763	-4.00422	-3.48066	-4.30378
TC000670	3	17	25	23	18	16	2.41504	2.9386	2.58496	3.05889	2.5025
TC000671	1	1	1	1	1	1	0	0	0	0	0
TC000672	1	1	1	1	1	1	0	0	0	0	0
TC000673	46	62	58	34	101	70	0.605721	-0.436099	1.13465	0.334419	0.430634
TC000674	1	1	1	1	1	1	0	0	0	0	0
TC000675	319	537	9163	10266	33838	8804	4.78653	5.00817	6.72894	4.84419	0.751366
TC000676	923	1686	2797	2287	1555	3736	2.01709	1.30905	0.752512	1.59948	0.869202
TC000677	406	345	225	205	289	273	-0.572579	-0.985856	-0.49041	-0.851555	-0.234883
TC000678	509	1669	1110	960	5894	2176	2.09594	0.915369	3.53351	1.12482	1.71325
TC000679	624	45	99	82	959	543	-0.200594	-2.92785	0.619985	-2.65605	-3.79355
TC000680	50	23	76	52	66	195	1.96347	0.0565835	0.400538	0.604071	-1.12029
TC000681	34	39	85	85	6	52	0.612977	1.32193	-2.5025	1.32193	0.197939
TC000682	5	2	2	6	1	1	-2.32193	0.263034	-2.32193	-1.32193	-1.32193
TC000683	10	1	5	6	1	66	2.72247	-0.736966	-3.32193	-1	-3.32193
TC000684	18861	455	633	415	367	1848	-3.35137	-5.50615	-5.68348	-4.89706	-5.3734
TC000685	9831	4555	3738	3754	4770	4746	-1.05063	-1.38891	-1.04335	-1.39507	-1.10989
TC000686	1399	791	777	684	606	431	-1.69864	-1.03233	-1.20701	-0.848409	-0.822646
TC000687	289	201	153	124	123	190	-0.60507	-1.22073	-1.23241	-0.917538	-0.523874
TC000688	10789	13628	13920	10391	7063	3494	-1.62661	-0.0542267	-0.611208	0.367598	0.337013
TC000689	3997	3346	2763	2602	2097	1752	-1.18991	-0.619297	-0.930591	-0.532682	-0.25648
TC000691	1	1	1	1	1	1	0	0	0	0	0
TC000692	1	3	1	1	1	2	1	0	0	0	1.58496
TC000693	810	1083	1218	1225	1075	1032	0.349449	0.596788	0.408343	0.58852	0.419039
TC000694	1	1	1	1	1	1	0	0	0	0	0
TC000695	1	1	1	1	1	1	0	0	0	0	0
TC000696	1	1	1	1	1	1	0	0	0	0	0
TC000697	1	1	1	1	1	1	0	0	0	0	0
TC000698	1	1	1	1	2	1	0	0	1	0	0
TC000699	3040	6	12	11	3	22	-7.11042	-8.11042	-9.98489	-7.98489	-8.98489
TC000700	1	1	1	1	1	1	0	0	0	0	0
TC000701	17	7	10	9	6	4	-2.08746	-0.917538	-1.5025	-0.765535	-1.28011
TC000702	1	1	1	1	1	1	0	0	0	0	0
TC000703	1	1	1	1	1	1	0	0	0	0	0
TC000704	1	1	1	1	1	1	0	0	0	0	0
TC000705	3	2	2	1	1	4	0.415037	-1.58496	-1.58496	-0.584963	-0.584963
TC000706	147	117	105	67	121	128	-0.199672	-1.13358	-0.280809	-0.485427	-0.329308
TC000707	337	387	421	332	411	335	-0.0085875	-0.0215653	0.28639	0.321072	0.199585
TC000708	338	548	518	406	324	236	-0.518236	0.264456	-0.0610294	0.615929	0.697153
TC000710	15	13	19	25	45	11	-0.447459	0.736966	1.58496	0.341037	-0.206451
TC000711	248	688	670	740	582	306	0.303192	1.57719	1.23068	1.43382	1.47207
TC000712	151	50	22	55	45	45	-1.74655	-1.45705	-1.74655	-2.77897	-1.59455
TC000713	1052	472	273	436	326	518	-1.02211	-1.27073	-1.69019	-1.94616	-1.15628
TC000714	747	427	368	418	419	494	-0.596597	-0.837605	-0.834158	-1.0214	-0.806872
TC000715	426	783	485	409	436	1060	1.31514	-0.0587526	0.0334747	0.187131	0.878159
TC000716	1	1	1	1	1	1	0	0	0	0	0
TC000717	1	3	1	1	3	1	0	0	1.58496	0	1.58496
TC000718	1	1	1	1	1	1	0	0	0	0	0
TC000719	25	2	4	3	26	15	-0.736966	-3.05889	0.0565835	-2.64386	-3.64386
TC000720	15	32	9	32	5	1	-3.90689	1.09311	-1.58496	-0.736966	1.09311
TC000721	1	1	1	1	1	1	0	0	0	0	0
TC000722	3	2	1	1	1	1	-1.58496	-1.58496	-1.58496	-1.58496	-0.584963
TC000723	32	2	1	1	1	5	-2.67807	-5	-5	-5	-4
TC000724	22	2	1	1	1	1	-4.45943	-4.45943	-4.45943	-4.45943	-3.45943
TC000725	21	1	2	3	5	6	-1.80735	-2.80735	-2.07039	-3.39232	-4.39232
TC000726	6	1	3	1	9	93	3.9542	-2.58496	0.584963	-1	-2.58496
TC000727	3	4	1	1	4	1	-1.58496	-1.58496	0.415037	-1.58496	0.415037
TC000728	1	1	1	1	1	3	1.58496	0	0	0	0
TC000729	1	1	1	1	1	1	0	0	0	0	0
TC000730	1	1	1	1	1	1	0	0	0	0	0
TC000731	1	1	1	1	1	35	5.12928	0	0	0	0
TC000732	1	1	1	1	1	1	0	0	0	0	0
TC000733	40	24	60	39	11	1	-5.32193	-0.0365259	-1.8625	0.584963	-0.736966
TC000734	21	44	29	25	9	5	-2.07039	0.251539	-1.22239	0.465664	1.06711
TC000736	8	5	2	3	15	15	0.906891	-1.41504	0.906891	-2	-0.678072
TC000737	482	507	543	509	568	471	-0.0333061	0.0786325	0.236858	0.171919	0.0729526
TC000738	1	1	1	1	96	1	0	0	6.58496	0	0
TC000739	720	693	788	763	821	550	-0.388565	0.0836862	0.189385	0.130199	-0.0551416
TC000740	186	484	668	458	658	238	0.355659	1.30004	1.82278	1.84455	1.3797
TC000741	2	18	3	1	176	1	-1	-1	6.45943	0.584963	3.16993
TC000742	1	1	1	1	42	1	0	0	5.39232	0	0
TC000743	6	1	4	4	153	4	-0.584963	-0.584963	4.67243	-0.584963	-2.58496
TC000744	1	1	1	1	1	1	0	0	0	0	0
TC000745	208	10	4	5	2	1	-7.70044	-5.37851	-6.70044	-5.70044	-4.37851
TC000746	128	136	137	102	100	124	-0.0458037	-0.327575	-0.356144	0.0980321	0.0874628
TC000747	374	408	288	288	247	212	-0.818974	-0.376969	-0.598527	-0.376969	0.125531
TC000748	136	256	197	180	71	227	0.739086	0.40439	-0.937716	0.534589	0.912537
TC000749	10915	7688	6821	5419	7374	6056	-0.849875	-1.01021	-0.565793	-0.678257	-0.505632
TC000750	279	147	103	97	119	77	-1.85733	-1.52421	-1.2293	-1.43762	-0.924449
TC000751	8	136	1	1	22	6	-0.415037	-3	1.45943	-3	4.08746
TC000752	1	1	1	1	1	1	0	0	0	0	0
TC000753	138	6	7	21	21	76	-0.860597	-2.71621	-2.71621	-4.30117	-4.52356
TC000754	33	32	24	16	29	36	0.125531	-1.04439	-0.186413	-0.459432	-0.0443941
TC000755	1408	1903	1773	1761	1084	1047	-0.427386	0.322748	-0.377283	0.332545	0.434628
TC000756	157	180	84	146	43	23	-2.77106	-0.104796	-1.86836	-0.902303	0.197232
TC000757	606	1	1	3	1	1	-9.24317	-7.65821	-9.24317	-9.24317	-9.24317
TC000758	208	227	175	182	180	174	-0.257496	-0.192645	-0.208587	-0.249229	0.126109
TC000759	375	96	101	115	113	129	-1.53952	-1.70526	-1.73057	-1.89254	-1.96578
TC000760	1319	2494	3533	2523	1859	4752	1.84909	0.935696	0.495082	1.42145	0.919017
TC000761	4	1	1	1	3	7	0.807355	-2	-0.415037	-2	-2
TC000762	1	1	1	1	1	1	0	0	0	0	0
TC000763	1	1	5	8	1	1	0	3	0	2.32193	0
TC000764	17	1	23	49	1	1	-4.08746	1.52725	-4.08746	0.436099	-4.08746
TC000765	1	1	4	18	14	1	0	4.16993	3.80735	2	0
TC000766	533	1398	1330	1209	1256	1770	1.73154	1.18161	1.23663	1.31922	1.39116
TC000767	267	350	309	230	279	330	0.305626	-0.215206	0.0634254	0.210767	0.390515
TC000768	689	489	901	690	751	701	0.0249105	0.00209238	0.124309	0.387023	-0.49467
TC000769	102	80	91	90	55	85	-0.263034	-0.180572	-0.891066	-0.164631	-0.350497
TC000770	172	137	195	207	220	161	-0.0953479	0.267222	0.355095	0.181066	-0.328233
TC000771	651	740	805	701	636	534	-0.285818	0.106757	-0.0336308	0.306331	0.184868
TC000772	8	3	9	7	6	8	0	-0.192645	-0.415037	0.169925	-1.41504
TC000773	51	40	43	31	18	33	-0.628031	-0.718229	-1.5025	-0.246161	-0.350497
TC000774	1	1	1	1	1	1	0	0	0	0	0
TC000775	1	1	1	1	1	1	0	0	0	0	0
TC000776	1	1	1	1	1	1	0	0	0	0	0
TC000777	1	1	1	1	1	1	0	0	0	0	0
TC000778	1	1	1	1	1	1	0	0	0	0	0
TC000779	488	877	1057	995	1164	1236	1.34073	1.02782	1.25414	1.11502	0.845696
TC000780	369	303	260	277	247	370	0.00390445	-0.413735	-0.57911	-0.505109	-0.284303
TC000781	554	465	639	529	654	599	0.11267	-0.0666183	0.239405	0.20593	-0.252655
TC000782	2061	102	105	52	161	275	-2.90584	-5.30869	-3.67821	-4.29488	-4.3367
TC000783	98	8	11	8	35	21	-2.22239	-3.61471	-1.48543	-3.15528	-3.61471
TC000784	61	126	53	52	75	57	-0.0978473	-0.230298	0.298081	-0.202817	1.04654
TC000785	62	22	19	21	15	20	-1.63227	-1.56188	-2.04731	-1.70627	-1.49476
TC000786	1	1	1	1	1	1	0	0	0	0	0
TC000787	124	33	35	50	37	55	-1.17284	-1.31034	-1.74474	-1.82491	-1.9098
TC000788	36	16	17	18	14	22	-0.710493	-1	-1.36257	-1.08246	-1.16993
TC000789	1	1	2	1	1	1	0	0	0	1	0
TC000790	22	223	41	49	55	43	0.966833	1.15528	1.32193	0.89812	3.34147
TC000791	5363	8470	5168	3209	994	643	-3.06015	-0.740916	-2.43172	-0.0534342	0.659322
TC000792	507	334	269	235	350	350	-0.534631	-1.10932	-0.534631	-0.91438	-0.602138
TC000793	1220	7858	14648	14116	14500	5483	2.16808	3.53238	3.5711	3.58575	2.68728
TC000795	428	382	452	401	375	302	-0.503062	-0.0940086	-0.19072	0.078712	-0.164038
TC000796	1	1	6	3	1	1	0	1.58496	0	2.58496	0
TC000797	331	660	1188	1146	919	404	0.287524	1.7917	1.47323	1.84363	0.995635
TC000798	930	36	105	102	254	23513	4.66008	-3.18866	-1.8724	-3.14684	-4.69116
TC000799	45	10	6	3	73	283	2.65281	-3.90689	0.697971	-2.90689	-2.16993
TC000800	650	224	9	6	22	15	-5.43741	-6.75933	-4.88486	-6.17437	-1.53694
TC000801	333	387	312	276	322	413	0.31062	-0.270854	-0.0484615	-0.0939761	0.216811
TC000802	6	1	1	1	1	1	-2.58496	-2.58496	-2.58496	-2.58496	-2.58496
TC000803	1713	7	7	10	1	1	-10.7423	-7.42038	-10.7423	-7.93495	-7.93495
TC000804	220	1	1	1	26	1	-7.78136	-7.78136	-3.08092	-7.78136	-7.78136
TC000805	246	318	163	144	163	145	-0.762605	-0.77259	-0.593786	-0.593786	0.370368
TC000806	581	756	697	577	602	447	-0.378263	-0.00996684	0.0512253	0.26262	0.379848
TC000807	1779	2755	1589	1524	2227	2115	0.249591	-0.223204	0.324035	-0.162947	0.630986
TC000808	175	23	8	24	45	6	-4.86625	-2.86625	-1.95936	-4.45121	-2.92765
TC000810	6324	8633	6991	5664	5513	3243	-0.963508	-0.159016	-0.198	0.144661	0.449025
TC000811	228	252	254	237	270	283	0.311768	0.0558532	0.243926	0.155795	0.14439
TC000812	11	3	12	12	14	17	0.628031	0.125531	0.347923	0.125531	-1.87447
TC000813	3	1	1	1	15	63	4.39232	-1.58496	2.32193	-1.58496	-1.58496
TC000814	54	68	23	19	8	11	-2.29546	-1.50696	-2.75489	-1.23133	0.332575
TC000815	623	1652	664	616	166	311	-1.00232	-0.0163018	-1.90805	0.0919511	1.40691
TC000816	20	1	1	1	1	1	-4.32193	-4.32193	-4.32193	-4.32193	-4.32193
TC000817	120	226	15	24	116	62	-0.952694	-2.32193	-0.0489096	-3	0.913288
TC000818	1443	2556	2432	2168	739	587	-1.29764	0.587293	-0.965425	0.753072	0.824817
TC000819	55	1	2	6	2	1	-5.78136	-3.1964	-4.78136	-4.78136	-5.78136
TC000820	81	2	1	1	1	1	-6.33985	-6.33985	-6.33985	-6.33985	-5.33985
TC000821	770	2061	1898	2041	2173	1192	0.630454	1.40635	1.49676	1.30155	1.42041
TC000822	7	1	5	11	2	2	-1.80735	0.652077	-1.80735	-0.485427	-2.80735
TC000823	152	127	106	93	109	80	-0.925999	-0.708769	-0.479743	-0.520007	-0.259243
TC000824	565	1076	1342	1154	1168	1169	1.04895	1.03032	1.04772	1.24806	0.929355
TC000825	876	483	566	484	454	489	-0.841096	-0.855924	-0.948239	-0.630129	-0.858908
TC000826	1	1	1	1	1	1	0	0	0	0	0
TC000827	1504	410	347	224	361	726	-1.05076	-2.74723	-2.05873	-2.1158	-1.87511
TC000828	334	361	348	327	323	324	-0.0438543	-0.0305575	-0.0483139	0.0592392	0.112151
TC000829	650	4872	4077	3132	8343	3773	2.5372	2.26857	3.68205	2.649	2.906
TC000830	50	1	2	2	1	2	-4.64386	-4.64386	-5.64386	-4.64386	-5.64386
TC000831	646	258	166	141	124	197	-1.71334	-2.19584	-2.38119	-1.96035	-1.32416
TC000832	66	4	1	3	6	5	-3.72247	-4.45943	-3.45943	-6.04439	-4.04439
TC000833	6	11	9	15	374	3	-1	1.32193	5.96193	0.584963	0.874469
TC000834	16	1	1	1	577	1	-4	-4	5.17243	-4	-4
TC000835	687	764	574	505	598	543	-0.339358	-0.444027	-0.200165	-0.259259	0.153263
TC000836	1865	840	435	368	426	329	-2.50302	-2.3414	-2.13025	-2.10009	-1.15071
TC000837	149	65	45	72	51	31	-2.26497	-1.04924	-1.54674	-1.72732	-1.1968
TC000838	114	124	108	52	97	119	0.0619277	-1.13245	-0.232977	-0.0780025	0.121306
TC000840	193	121	99	81	125	92	-1.0689	-1.25261	-0.626673	-0.9631	-0.673594
TC000841	1	1	1	2	1	1	0	1	0	0	0
TC000842	1	1	1	1	2	1	0	0	1	0	0
TC000843	1	1	2	1	1	1	0	0	0	1	0
TC000844	460	378	426	319	292	251	-0.873946	-0.528077	-0.655665	-0.11078	-0.283248
TC000845	1	1	1	1	1	1	0	0	0	0	0
TC000846	1	1	1	1	1	1	0	0	0	0	0
TC000847	994	1629	1020	844	918	573	-0.794711	-0.236003	-0.114752	0.0372514	0.712669
TC000848	24	1	1	1	1	1	-4.58496	-4.58496	-4.58496	-4.58496	-4.58496
TC000849	200	319	278	190	209	227	0.182692	-0.0740006	0.0635029	0.475085	0.673556
TC000850	17	1	1	1	1	1	-4.08746	-4.08746	-4.08746	-4.08746	-4.08746
TC000851	32	1	1	1	2	1	-5	-5	-4	-5	-5
TC000852	2	1	1	1	1	1	-1	-1	-1	-1	-1
TC000853	1	1	3	1	1	1	0	0	0	1.58496	0
TC000854	531	249	150	169	112	516	-0.0413408	-1.65169	-2.24521	-1.82375	-1.09257
TC000855	1980	1105	1161	1078	959	2216	0.162457	-0.877143	-1.0459	-0.770132	-0.841454
TC000856	12	13	20	15	46	28	1.22239	0.321928	1.9386	0.736966	0.115477
TC000857	2	2	2	1	12	1	-1	-1	2.58496	0	0
TC000858	1	1	1	1	1	1	0	0	0	0	0
TC000859	4	1	1	3	3	11	1.45943	-0.415037	-0.415037	-2	-2
TC000860	1	1	1	1	7	1	0	0	2.80735	0	0
TC000861	1067	3864	2146	1889	607	428	-1.31788	0.824063	-0.813792	1.00809	1.85653
TC000862	1	1	1	1	1	1	0	0	0	0	0
TC000863	23	5	9	7	3	2	-3.52356	-1.71621	-2.9386	-1.35364	-2.20163
TC000864	6	1	1	1	1	1	-2.58496	-2.58496	-2.58496	-2.58496	-2.58496
TC000865	42	2	5	2	15	14	-1.58496	-4.39232	-1.48543	-3.07039	-4.39232
TC000866	1	1	1	1	1	1	0	0	0	0	0
TC000867	1	1	1	1	1	1	0	0	0	0	0
TC000868	119	245	297	272	371	214	0.846649	1.19265	1.64046	1.3195	1.04182
TC000869	1	1	1	1	1	1	0	0	0	0	0
TC000870	39	536	378	725	427	100	1.35845	4.21643	3.45269	3.27684	3.78069
TC000871	5490	2448	1173	792	1464	1237	-2.14996	-2.79323	-1.90689	-2.2266	-1.1652
TC000872	544	307	291	213	289	283	-0.942805	-1.35275	-0.912537	-0.902587	-0.825368
TC000873	139	176	126	112	122	85	-0.70955	-0.311586	-0.188204	-0.141661	0.340491
TC000874	864	895	1348	1119	1251	1404	0.70044	0.373107	0.533979	0.641717	0.0508564
TC000875	2738	1689	1858	1628	1828	1857	-0.560149	-0.750022	-0.582856	-0.559372	-0.696953
TC000876	478	1176	744	583	113	178	-1.42513	0.286485	-2.08069	0.638292	1.29881
TC000877	21	61	158	101	106	108	2.36257	2.26589	2.3356	2.91146	1.53842
TC000878	1	1	1	1	1	1	0	0	0	0	0
TC000879	1	1	1	1	1	1	0	0	0	0	0
TC000880	1310	1151	1048	967	1038	1111	-0.237708	-0.437979	-0.33576	-0.321928	-0.186679
TC000881	2135	151	295	188	796	838	-1.34921	-3.50543	-1.4234	-2.85545	-3.82162
TC000882	366	353	679	596	578	404	0.142512	0.703469	0.659226	0.891568	-0.0521755
TC000883	1	1	1	1	1	1	0	0	0	0	0
TC000884	1	1	1	1	1	1	0	0	0	0	0
TC000885	157	67	144	113	54	10	-3.97269	-0.474442	-1.53973	-0.124696	-1.22853
TC000886	350	176	177	187	144	140	-1.32193	-0.904317	-1.28129	-0.983606	-0.991779
TC000887	5	1	6	1	1	1	-2.32193	-2.32193	-2.32193	0.263034	-2.32193
TC000889	2	1	2	1	898	2460	10.2644	-1	8.81057	0	-1
TC000890	1	1	1	1	1	1	0	0	0	0	0
TC000891	1	1	1	1	1	1	0	0	0	0	0
TC000892	1	1	1	1	1	1	0	0	0	0	0
TC000893	1	1	1	1	47	25	4.64386	0	5.55459	0	0
TC000894	21	1	1	1	764	934	5.47496	-4.39232	5.18511	-4.39232	-4.39232
TC000897	1	1	1	1	1	1	0	0	0	0	0
TC000898	1	1	2	1	1	1	0	0	0	1	0
TC000899	1	1	1	1	1	1	0	0	0	0	0
TC000900	1	1	1	1	1	1	0	0	0	0	0
TC000901	1	1	1	1	1	1	0	0	0	0	0
TC000902	3	13	6	7	5	7	1.22239	1.22239	0.736966	1	2.11548
TC000903	121	1	1	1	79	55	-1.1375	-6.91886	-0.615082	-6.91886	-6.91886
TC000907	1	1	1	1	1	1	0	0	0	0	0
TC000908	1	1	1	1	1	1	0	0	0	0	0
TC000909	1	1	1	1	1	1	0	0	0	0	0
TC000910	1	1	1	1	2	1	0	0	1	0	0
TC000912	492	1478	2793	3010	754	346	-0.507886	2.61303	0.615906	2.50509	1.58692
TC000913	1	1	1	1	1	1	0	0	0	0	0
TC000914	1	1	1	1	1	1	0	0	0	0	0
TC000915	1	1	1	1	1	1	0	0	0	0	0
TC000916	1	2	5	1	1	1	0	0	0	2.32193	1
TC000917	247	1293	1212	1037	6	2	-6.94837	2.06983	-5.3634	2.29481	2.38814
TC000920	1	121	1	2	4	1	0	1	2	0	6.91886
TC000921	1	1	1	1	1	1	0	0	0	0	0
TC000922	1	1	1	1	1	1	0	0	0	0	0
TC000923	1	1	1	1	1	1	0	0	0	0	0
TC000924	1	1	1	1	1	1	0	0	0	0	0
TC000925	3	2	1	1	1	1	-1.58496	-1.58496	-1.58496	-1.58496	-0.584963
TC000926	65	7	4	8	10	2	-5.02237	-3.02237	-2.70044	-4.02237	-3.21501
TC000928	5206	4539	3892	3263	3666	3545	-0.55439	-0.673976	-0.505969	-0.419664	-0.197801
TC000929	1552	1590	1122	1162	1750	1110	-0.483569	-0.417518	0.173226	-0.468056	0.0348982
TC000930	3369	3168	2692	3370	3284	6523	0.953215	0.000428163	-0.0368663	-0.323642	-0.0887481
TC000931	565	481	417	383	611	261	-1.1142	-0.560906	0.112922	-0.438203	-0.232214
TC000932	309	390	368	317	290	209	-0.564104	0.036876	-0.0915539	0.252099	0.335867
TC000933	71590	2282	4749	2510	3455	15790	-2.18075	-4.834	-4.373	-3.91406	-4.97139
TC000934	10	3	3	6	1	3	-1.73697	-0.736966	-3.32193	-1.73697	-1.73697
TC000935	124	23	36	27	25	2	-5.9542	-2.19931	-2.31034	-1.78427	-2.43063
TC000936	11800	23	36	36	2	1	-13.5265	-8.35657	-12.5265	-8.35657	-9.00294
TC000937	18347	87	55	55	2	1	-14.1633	-8.3819	-13.1633	-8.3819	-7.72031
TC000938	21405	53	58	72	2	3	-12.8007	-8.21574	-13.3857	-8.52768	-8.65774
TC000939	15889	56	41	57	1	3	-12.3708	-8.12285	-13.9557	-8.59819	-8.14839
TC000940	7069	27	22	28	2	1	-12.7873	-7.97994	-11.7873	-8.32786	-8.0324
TC000941	116	224	80	77	24	35	-1.7287	-0.591194	-2.27302	-0.536053	0.949374
TC000942	2361	9	5	14	1	1	-11.2052	-7.39783	-11.2052	-8.88325	-8.03526
TC000943	4994	23	14	22	1	1	-12.286	-7.82655	-12.286	-8.47863	-7.76242
TC000944	217	282	163	161	57	56	-1.9542	-0.430634	-1.92866	-0.412823	0.378
TC000945	154	36	61	53	36	3	-5.68182	-1.53887	-2.09686	-1.33605	-2.09686
TC000946	42	10	13	12	12	1	-5.39232	-1.80735	-1.80735	-1.69188	-2.07039
TC000947	167	318	263	239	453	228	0.449186	0.517163	1.43966	0.655215	0.929179
TC000948	322	485	799	680	183	2313	2.84463	1.07847	-0.815217	1.31113	0.590924
TC000949	244	251	256	234	274	297	0.283582	-0.0603726	0.167295	0.0692627	0.0408062
TC000950	16	6	13	4	21	13	-0.29956	-2	0.392317	-0.29956	-1.41504
TC000951	1	1	1	1	1	1	0	0	0	0	0
TC000952	1	1	1	1	1	1	0	0	0	0	0
TC000953	1278	810	553	533	624	603	-1.08366	-1.26168	-1.03427	-1.20854	-0.657894
TC000954	620	1445	1178	1299	883	800	0.367732	1.06706	0.510145	0.925999	1.22073
TC000955	1895	44	32	21	10	15	-6.98109	-6.49566	-7.56605	-5.88798	-5.42855
TC000956	417	525	461	382	498	453	0.119464	-0.126475	0.256098	0.144719	0.33227
TC000957	1253	1124	694	604	696	856	-0.549704	-1.05277	-0.848227	-0.852379	-0.156744
TC000958	1	1	1	1	1	1	0	0	0	0	0
TC000959	1	4	17	39	93	25	4.64386	5.2854	6.53916	4.08746	2
TC000960	2387	6596	5118	3596	4051	5934	1.31381	0.591194	0.76308	1.10038	1.46639
TC000961	117	116	150	159	178	102	-0.197939	0.442518	0.605369	0.358454	-0.0123837
TC000962	516	1029	1038	954	1086	726	0.492598	0.886618	1.07358	1.00836	0.9958
TC000963	1173	1465	1294	1217	1457	1202	0.0352339	0.0531262	0.312798	0.141635	0.320698
TC000964	1092	18	15	7	5	28	-5.2854	-7.2854	-7.77083	-6.18587	-5.92283
TC000965	211	428	309	287	255	292	0.468725	0.443808	0.273254	0.550364	1.02037
TC000966	6	8	7	10	19	8	0.415037	0.736966	1.66297	0.222392	0.415037
TC000967	922	849	706	659	908	788	-0.226571	-0.484488	-0.0220745	-0.385099	-0.119002
TC000968	836	563	417	314	416	511	-0.71018	-1.41274	-1.00692	-1.00346	-0.570368
TC000969	3002	3093	2593	2258	2619	2248	-0.417282	-0.410878	-0.196908	-0.211302	0.0430829
TC000970	1492	1649	870	857	1577	1848	0.308717	-0.79988	0.0799351	-0.77816	0.144344
TC000971	2309	2051	1288	1132	1548	953	-1.27672	-1.02839	-0.576863	-0.842136	-0.170941
TC000972	2019	2308	2129	2246	1567	1491	-0.437361	0.153717	-0.365636	0.076535	0.193002
TC000973	407	352	342	277	327	468	0.20148	-0.555143	-0.315738	-0.251032	-0.209453
TC000974	278	397	332	307	354	334	0.264763	0.143154	0.348664	0.256098	0.514054
TC000975	108	96	108	82	88	78	-0.469485	-0.397335	-0.295456	0	-0.169925
TC000976	2	1	1	1	490	17	3.08746	-1	7.93664	-1	-1
TC000977	1	3	1	1	139	2	1	0	7.11894	0	1.58496
TC000979	210	1	1	2	94	11	-4.25481	-6.71425	-1.15966	-7.71425	-7.71425
TC000980	14	1	1	1	1	1	-3.80735	-3.80735	-3.80735	-3.80735	-3.80735
TC000981	267	35	17	14	257	87	-1.61775	-4.25334	-0.0550714	-3.97323	-2.93141
TC000982	39	12	105	39	458	125	1.68038	0	3.5538	1.42884	-1.70044
TC000985	221	136	354	251	360	325	0.556393	0.183641	0.703951	0.679703	-0.70044
TC000986	441	565	565	493	571	543	0.300174	0.160809	0.372712	0.357472	0.357472
TC000987	22	7	9	4	4	13	-0.758992	-2.45943	-2.45943	-1.28951	-1.65208
TC000988	517	576	391	319	483	526	0.0248985	-0.696608	-0.0981411	-0.402996	0.155905
TC000990	10	1	1	1	3	1	-3.32193	-3.32193	-1.73697	-3.32193	-3.32193
TC000991	162	2919	1620	1774	1804	742	2.19543	3.45294	3.47713	3.32193	4.17141
TC000992	6209	3878	3696	3553	2881	2473	-1.3281	-0.805323	-1.10779	-0.748396	-0.679048
TC000993	1	1	1	1	91	1	0	0	6.50779	0	0
TC000994	1078	610	521	507	650	738	-0.546664	-1.0883	-0.729846	-1.049	-0.821476
TC000995	824	702	704	608	827	801	-0.0408421	-0.438573	0.00524299	-0.227069	-0.231173
TC000996	2	1	1	1	3	1	-1	-1	0.584963	-1	-1
TC000997	1007	847	652	619	928	683	-0.560106	-0.702052	-0.117867	-0.62712	-0.24963
TC000998	3473	10879	8726	8199	12229	10295	1.56769	1.23927	1.81605	1.32914	1.64729
TC001000	475	398	279	323	384	367	-0.372147	-0.556393	-0.306821	-0.767662	-0.255159
TC001001	1869	53	87	56	103	132	-3.82366	-5.0607	-4.18155	-4.42511	-5.14013
TC001002	45	25	17	27	12	27	-0.736966	-0.736966	-1.90689	-1.40439	-0.847997
TC001003	342	271	322	256	259	240	-0.510962	-0.417853	-0.401044	-0.0869356	-0.335703
TC001004	6170	8501	8662	7283	6880	7693	0.318276	0.239262	0.157138	0.48943	0.462362
TC001005	1	1	1	1	1	1	0	0	0	0	0
TC001006	3	1	2	1	5	2	-0.584963	-1.58496	0.736966	-0.584963	-1.58496
TC001007	7	1	1	3	12	4	-0.807355	-1.22239	0.777608	-2.80735	-2.80735
TC001008	4	1	3	1	1	1	-2	-2	-2	-0.415037	-2
TC001009	20	165	31	20	194	53	1.40599	0	3.27798	0.632268	3.04439
TC001010	1	5	1	1	30	1	0	0	4.90689	0	2.32193
TC001011	1	1	4	2	1	1	0	1	0	2	0
TC001012	9	9	3	1	11	14	0.63743	-3.16993	0.289507	-1.58496	0
TC001013	1	1	1	1	1	2	1	0	0	0	0
TC001014	1288	4688	2585	2606	2415	628	-1.0363	1.0167	0.906891	1.00503	1.86384
TC001015	1	1	1	1	1	1	0	0	0	0	0
TC001016	1	1	1	1	1	1	0	0	0	0	0
TC001017	1	1	1	1	3	1	0	0	1.58496	0	0
TC001018	91	1	2	1	28	1	-6.50779	-6.50779	-1.70044	-5.50779	-6.50779
TC001019	98	305	68	56	40	72	-0.444785	-0.807355	-1.29278	-0.527247	1.63796
TC001020	1112	979	484	443	571	575	-0.951523	-1.32778	-0.961594	-1.20008	-0.183776
TC001022	778	899	1068	1063	1118	1558	1.00185	0.4503	0.523078	0.45707	0.208551
TC001023	12	1	1	1	4	1	-3.58496	-3.58496	-1.58496	-3.58496	-3.58496
TC001024	1	1	1	1	27	4	2	0	4.75489	0	0
TC001025	477	424	486	397	533	331	-0.527158	-0.26485	0.160146	0.026967	-0.169925
TC001026	927	1259	1253	1173	1279	1020	0.137928	0.339562	0.464375	0.434745	0.441637
TC001027	4223	6731	19047	17330	10796	3678	-0.199347	2.03693	1.35416	2.17322	0.672553
TC001028	1	1	1	1	1	1	0	0	0	0	0
TC001029	847	1261	1348	1153	1315	1135	0.422258	0.444959	0.634629	0.670387	0.574134
TC001030	645	2412	2554	1746	354	320	-1.01123	1.43668	-0.86555	1.98539	1.90286
TC001031	54	230	118	104	169	624	3.53051	0.945552	1.64599	1.12776	2.0906
TC001032	156	201	182	153	368	237	0.603341	-0.0280144	1.23816	0.222392	0.365649
TC001033	4910	2322	1473	1208	1543	1563	-1.65141	-2.0231	-1.66998	-1.73697	-1.08036
TC001034	1042	1493	1068	1050	1176	1084	0.0570095	0.0110341	0.174533	0.0355564	0.518859
TC001035	1465	1723	1115	953	883	804	-0.865633	-0.620353	-0.730415	-0.393857	0.234022
TC001036	573	518	565	514	832	403	-0.507755	-0.156767	0.538048	-0.0202843	-0.145583
TC001037	287	255	277	259	263	183	-0.649207	-0.148099	-0.125988	-0.0511648	-0.170553
TC001038	124	5	4	4	37	11	-3.49476	-4.9542	-1.74474	-4.9542	-4.63227
TC001039	663	781	553	500	517	600	-0.144046	-0.407081	-0.358845	-0.261729	0.236314
TC001040	723	653	721	668	738	476	-0.603034	-0.114148	0.0296252	-0.00399639	-0.146913
TC001041	397	586	626	581	686	542	0.449154	0.549399	0.78907	0.657024	0.561762
TC001042	174	125	169	112	123	95	-0.873088	-0.635589	-0.500429	-0.0420641	-0.477159
TC001043	703	1644	1575	1342	1852	1833	1.38261	0.932788	1.39749	1.16376	1.22561
TC001044	47	9	13	10	15	1	-5.55459	-2.23266	-1.6477	-1.85415	-2.38466
TC001045	2	1	1	1	2	1	-1	-1	0	-1	-1
TC001046	27	9	16	6	20	1	-4.75489	-2.16993	-0.432959	-0.754888	-1.58496
TC001047	4	1	1	1	425	1	-2	-2	6.73132	-2	-2
TC001048	14333	1606	3311	1717	1707	10742	-0.416078	-3.06138	-3.06981	-2.114	-3.1578
TC001049	32886	121	4	8	4	2	-14.0052	-12.0052	-13.0052	-13.0052	-8.08632
TC001050	685	2894	1699	1399	2384	996	0.540042	1.03022	1.79921	1.31051	2.07889
TC001051	420	821	604	568	623	571	0.443101	0.435502	0.568843	0.524159	0.966993
TC001052	83	202	81	76	110	103	0.311461	-0.127112	0.40632	-0.0351894	1.28317
TC001053	290	228	360	284	542	276	-0.0713846	-0.030162	0.90224	0.311944	-0.347019
TC001054	353	2158	1298	1052	1352	437	0.307965	1.57539	1.93736	1.87855	2.61195
TC001055	1	1	1	1	1	1	0	0	0	0	0
TC001056	72	1	3	2	18	12	-2.58496	-5.16993	-2	-4.58496	-6.16993
TC001057	229	227	228	160	258	185	-0.307822	-0.517276	0.172023	-0.00631377	-0.0126553
TC001058	622	343	279	252	377	789	0.343111	-1.30349	-0.72235	-1.15665	-0.858706
TC001059	14	14	5	2	4	6	-1.22239	-2.80735	-1.80735	-1.48543	0
TC001060	2179	863	459	316	762	791	-1.46192	-2.78567	-1.5158	-2.2471	-1.33623
TC001061	1425	1434	806	668	1525	1065	-0.420108	-1.09304	0.0978473	-0.82211	0.0090831
TC001062	90	90	60	62	40	60	-0.584963	-0.537657	-1.16993	-0.584963	0
TC001063	982	748	690	589	402	403	-1.28494	-0.737455	-1.28853	-0.509127	-0.392685
TC001064	13	3	2	1	3	1	-3.70044	-3.70044	-2.11548	-2.70044	-2.11548
TC001065	35	6	6	9	10	16	-1.12928	-1.95936	-1.80735	-2.54432	-2.54432
TC001066	481	150	127	116	145	339	-0.504752	-2.05191	-1.72998	-1.92121	-1.68107
TC001067	351	229	243	225	298	509	0.536195	-0.641546	-0.236159	-0.530515	-0.616123
TC001068	336	404	493	490	419	368	0.131245	0.544321	0.318489	0.553126	0.265894
TC001069	1	1	1	1	1	1	0	0	0	0	0
TC001069-GA	1	1	1	1	1	1	0	0	0	0	0
TC001070-GA	1	1	1	1	1	1	0	0	0	0	0
TC001071	690	864	595	612	742	1275	0.885829	-0.173065	0.104823	-0.213707	0.324435
TC001072	421	436	249	215	301	253	-0.734683	-0.969484	-0.484057	-0.757674	0.0505079
TC001073	2282	3164	2727	2506	3022	2655	0.218413	0.135088	0.405205	0.257016	0.471451
TC001074	1161	698	474	488	561	614	-0.919057	-1.25041	-1.0493	-1.29241	-0.734069
TC001075	1	1	3	1	565	1	0	0	9.14211	1.58496	0
TC001076	72	124	93	59	98	39	-0.884523	-0.287282	0.444785	0.369234	0.784271
TC001077	1	1	2	1	1	1	0	0	0	1	0
TC001078	1	1	1	1	1	1	0	0	0	0	0
TC001079	1	1	1	1	2	1	0	0	1	0	0
TC001080	1	1	1	1	1	1	0	0	0	0	0
TC001081	160	151	90	77	113	62	-1.36773	-1.05514	-0.501749	-0.830075	-0.0835234
TC001082	2	1	1	1	2	1	-1	-1	0	-1	-1
TC001083	37	21	12	15	44	49	0.405256	-1.30256	0.249978	-1.62449	-0.817136
TC001084	306	2150	1329	1450	1519	766	1.32381	2.24445	2.31152	2.11874	2.81273
TC001085	41	368	227	241	311	174	2.08539	2.55534	2.92322	2.469	3.16601
TC001086	915	638	454	382	371	365	-1.32588	-1.2602	-1.30235	-1.01108	-0.520215
TC001087	1535	1132	663	657	556	612	-1.32664	-1.22427	-1.46508	-1.21116	-0.439365
TC001088	51	1	2	1	1	4	-3.67243	-5.67243	-5.67243	-4.67243	-5.67243
TC001089	480	566	480	425	443	459	-0.0645403	-0.175572	-0.115728	0	0.237768
TC001090	1	1	1	1	3	1	0	0	1.58496	0	0
TC001091	357	379	392	442	408	653	0.871159	0.308122	0.192645	0.13493	0.0862738
TC001092	21747	44198	47606	49021	48351	38204	0.812907	1.17258	1.15273	1.13033	1.02316
TC001093	491	419	253	238	238	225	-1.1258	-1.04476	-1.04476	-0.956586	-0.228773
TC001094	315	462	605	531	627	539	0.774933	0.75336	0.993114	0.941583	0.552541
TC001095	1	1	1	1	1	1	0	0	0	0	0
TC001096	9	1	1	1	1	1	-3.16993	-3.16993	-3.16993	-3.16993	-3.16993
TC001097	95	252	321	212	219	155	0.706269	1.15806	1.20493	1.75657	1.40742
TC001098	575	794	779	797	1039	648	0.172432	0.471018	0.853562	0.438061	0.465577
TC001099	301	856	860	874	1025	849	1.496	1.53787	1.76779	1.51457	1.50785
TC001100	359	426	347	339	345	331	-0.117153	-0.0826986	-0.0573875	-0.0490482	0.24687
TC001101	510	431	428	345	429	388	-0.394441	-0.563901	-0.24952	-0.252886	-0.242809
TC001102	1230	538	306	290	327	428	-1.52298	-2.08453	-1.9113	-2.00705	-1.19298
TC001103	1149	1385	1774	1697	1798	1079	-0.0906839	0.562608	0.646014	0.626627	0.269507
TC001104	792	854	883	768	942	740	-0.0979752	-0.0443941	0.250227	0.156913	0.108736
TC001105	73	78	76	53	119	64	-0.189825	-0.461904	0.704993	0.058103	0.0955777
TC001106	176	114	76	69	120	69	-1.35091	-1.35091	-0.552541	-1.2115	-0.626542
TC001107	746	705	556	634	747	791	0.0845021	-0.234693	0.00193261	-0.424091	-0.0815524
TC001108	2755	2402	1242	1069	1757	1455	-0.921033	-1.36579	-0.648938	-1.14939	-0.197816
TC001109	13890	4256	2693	1986	2862	4031	-1.78484	-2.80611	-2.27895	-2.36676	-1.70648
TC001110	1	2	1	1	291	1	0	0	8.18488	0	1
TC001111	1	2	1	1	142	1	0	0	7.14975	0	1
TC001112	55	21	5	8	1	1	-5.78136	-2.78136	-5.78136	-3.45943	-1.38904
TC001114	71	270	158	199	136	61	-0.21901	1.48688	0.937716	1.15403	1.92707
TC001115	1655	516	487	269	5383	16637	3.32949	-2.62115	1.70158	-1.76484	-1.68139
TC001116	134	1	1	1	1	1	-7.06609	-7.06609	-7.06609	-7.06609	-7.06609
TC001117	5	5	1	1	1	1	-2.32193	-2.32193	-2.32193	-2.32193	0
TC001118	4445	419	854	629	3096	2154	-1.04517	-2.82105	-0.521778	-2.37988	-3.40716
TC001119	4201	1117	202	108	72	209	-4.32916	-5.28163	-5.86659	-4.37831	-1.9111
TC001120	1024	82	181	139	361	1210	0.240791	-2.88106	-1.50414	-2.50015	-3.64245
TC001121	64	1	9	3	4	2	-5	-4.41504	-4	-2.83007	-6
TC001122	1	1	1	1	1	1	0	0	0	0	0
TC001123	11	2	3	6	4	8	-0.459432	-0.874469	-1.45943	-1.87447	-2.45943
TC001124	294	174	156	124	237	171	-0.78182	-1.24548	-0.310929	-0.91427	-0.756729
TC001125	23	23	40	35	104	28	0.283793	0.605721	2.17688	0.798366	0
TC001126	280	4	4	6	7	13	-4.42884	-5.54432	-5.32193	-6.12928	-6.12928
TC001127	1	1	1	1	1	1	0	0	0	0	0
TC001128	722	515	510	413	606	177	-2.02825	-0.805857	-0.252681	-0.501502	-0.487426
TC001129	30	18	18	40	22	14	-1.09954	0.415037	-0.447459	-0.736966	-0.736966
TC001131	1	1	1	1	1	1	0	0	0	0	0
TC001132	1	1	1	1	1	1	0	0	0	0	0
TC001133	53	48	59	34	69	46	-0.204358	-0.640458	0.380604	0.154723	-0.142958
TC001134	366	368	483	378	325	395	0.110009	0.0465426	-0.171404	0.40018	0.00786212
TC001135	3790	3106	1828	1572	2145	2085	-0.86215	-1.2696	-0.82122	-1.05193	-0.28714
TC001136	1833	8736	5584	2001	1659	956	-0.939124	0.126514	-0.143893	1.60709	2.25277
TC001137	4330	15285	9190	6479	3802	2049	-1.07945	0.581404	-0.187608	1.0857	1.81968
TC001138	1	1	3	1	123	2	1	0	6.94251	1.58496	0
TC001139	1777	221	407	186	510	3232	0.862984	-3.25607	-1.80087	-2.12634	-3.00733
TC001140	1	1	1	1	63	1	0	0	5.97728	0	0
TC001141	91	2	2	1	6	8	-3.50779	-6.50779	-3.92283	-5.50779	-5.50779
TC001142	765	755	547	493	573	622	-0.298545	-0.633872	-0.416925	-0.483919	-0.0189831
TC001143	85	3	5	2	11	9	-3.23947	-5.40939	-2.94996	-4.08746	-4.82443
TC001144	491	495	357	320	236	256	-0.939579	-0.617651	-1.05694	-0.459799	0.0117055
TC001145	1	1	1	1	1	1	0	0	0	0	0
TC001146	1705	1485	1394	1118	545	1481	-0.2032	-0.608852	-1.64544	-0.290541	-0.199309
TC001147	1	1	1	1	1	1	0	0	0	0	0
TC001148	1194	1099	1422	1134	1095	1252	0.0684317	-0.0743822	-0.124872	0.252119	-0.119611
TC001149	26	8	5	1	1	1	-4.70044	-4.70044	-4.70044	-2.37851	-1.70044
TC001150	83	82	163	197	162	75	-0.146221	1.24701	0.964811	0.973689	-0.0174874
TC001151	668	304	632	536	433	381	-0.810057	-0.317615	-0.625481	-0.0799235	-1.13578
TC001152	6427	2785	2201	2064	2248	4793	-0.423217	-1.6387	-1.5155	-1.54599	-1.20647
TC001154	1	1	2	1	838	1	0	0	9.71081	1	0
TC001155	1	1	1	1	1	1	0	0	0	0	0
TC001156	1	1	1	1	1	1	0	0	0	0	0
TC001157	595	1	4	1	32	3	-7.63178	-9.21675	-4.21675	-7.21675	-9.21675
TC001159	159	1	1	1	1	1	-7.31288	-7.31288	-7.31288	-7.31288	-7.31288
TC001160	138	37	4	2	12	10	-3.7866	-6.10852	-3.52356	-5.10852	-1.89907
TC001161	568	2202	1324	1163	391	563	-0.012756	1.03389	-0.538722	1.22094	1.95485
TC001162	1217	1190	2151	2720	569	837	-0.54003	1.16028	-1.09683	0.821678	-0.0323676
TC001164	1	1	1	1	24	1	0	0	4.58496	0	0
TC001165	53	33	8	1	20	58	0.130061	-5.72792	-1.40599	-2.72792	-0.683526
TC001166	479	224	248	217	223	120	-1.99699	-1.14233	-1.10298	-0.949686	-1.09653
TC001167	86	137	1594	1159	344	147	0.773408	3.7524	2	4.21217	0.671767
TC001168	116	109	83	55	154	95	-0.288125	-1.07662	0.408806	-0.482942	-0.0897967
TC001169	2290	506	509	262	413	2765	0.271932	-3.12771	-2.47113	-2.16961	-2.17814
TC001170	320	383	533	461	468	407	0.346957	0.526695	0.548437	0.736064	0.259272
TC001171	1114	3148	2829	2506	3378	2780	1.31934	1.16964	1.60042	1.34454	1.49869
TC001172	256	345	593	502	469	345	0.430453	0.971544	0.873444	1.21189	0.430453
TC001173	319	255	333	302	276	217	-0.555861	-0.0790079	-0.208888	0.0619658	-0.323059
TC001174	78	179	166	150	178	175	1.16581	0.943416	1.19033	1.08964	1.19841
TC001175	14	28	21	7	13713	652	5.54137	-1	9.9359	0.584963	1
TC001176	5753	9658	15617	10711	7548	56986	3.30822	0.896707	0.39178	1.44073	0.74741
TC001177	15	1	1	1	1	1	-3.90689	-3.90689	-3.90689	-3.90689	-3.90689
TC001178	26	1	1	1	1	1	-4.70044	-4.70044	-4.70044	-4.70044	-4.70044
TC001179	284	920	443	631	85	81	-1.8099	1.15175	-1.74036	0.641416	1.69574
TC001180	5	1	1	1	1	1	-2.32193	-2.32193	-2.32193	-2.32193	-2.32193
TC001181	2840	202	761	573	49	1190	-1.25493	-2.30928	-5.85697	-1.89992	-3.81346
TC001182	36	58	9	7	1	16	-1.16993	-2.36257	-5.16993	-2	0.688056
TC001183	1040	377	572	633	36	63540	5.93301	-0.716306	-4.85244	-0.862496	-1.46395
TC001184	11	1	2	1	1	1	-3.45943	-3.45943	-3.45943	-2.45943	-3.45943
TC001185	324	22	29	19	43	187	-0.792956	-4.09192	-2.91359	-3.48187	-3.88042
TC001186	19	5	33	39	10	8	-1.24793	1.03747	-0.925999	0.796467	-1.926
TC001187	345	918	765	568	605	215	-0.68226	0.719295	0.810339	1.14886	1.4119
TC001188	3	32	9	5	14	4	0.415037	0.736966	2.22239	1.58496	3.41504
TC001189	409	789	863	756	1465	673	0.718506	0.886285	1.84073	1.07726	0.947924
TC001190	1	1	1	1	1	1	0	0	0	0	0
TC001191	12	17	11	8	8	7	-0.777608	-0.584963	-0.584963	-0.125531	0.5025
TC001192	2439	1360	1517	1310	2263	1072	-1.18598	-0.896723	-0.108053	-0.685069	-0.842683
TC001193	470	673	339	254	296	324	-0.536667	-0.887832	-0.667064	-0.471375	0.517946
TC001194	369	478	425	390	326	206	-0.840976	0.0798533	-0.178749	0.203842	0.37339
TC001195	176	485	315	217	115	132	-0.415037	0.30212	-0.613942	0.839776	1.46241
TC001196	1	1	1	1	1	2	1	0	0	0	0
TC001197	179	180	133	112	168	174	-0.0408723	-0.676461	-0.0914984	-0.428533	0.00803732
TC001198	18	1	1	5	1	2	-3.16993	-1.848	-4.16993	-4.16993	-4.16993
TC001199	271	10	4	2	20	3	-6.49719	-7.08215	-3.76022	-6.08215	-4.76022
TC001200	202	582	282	249	291	397	0.974784	0.30179	0.526664	0.48134	1.52666
TC001201	718	1038	1332	1235	1368	1518	1.08012	0.782455	0.930012	0.891538	0.531751
TC001202	969	944	778	715	798	953	-0.0240205	-0.438553	-0.280108	-0.316727	-0.0377098
TC001203	1	1	1	1	1	1	0	0	0	0	0
TC001204	51	16	14	17	23	40	-0.350497	-1.58496	-1.14886	-1.86507	-1.67243
TC001205	66	60	20	20	36	55	-0.263034	-1.72247	-0.874469	-1.72247	-0.137504
TC001206	508	319	249	219	362	417	-0.284781	-1.2139	-0.488839	-1.02868	-0.671272
TC001207	127	16	18	15	12	9	-3.81876	-3.08179	-3.40372	-2.81876	-2.98868
TC001208	1	1	1	1	1	1	0	0	0	0	0
TC001209	2954	15869	12696	10334	17510	7211	1.28753	1.80666	2.56744	2.10363	2.42547
TC001210	1078	1632	1442	1334	1435	1211	0.167842	0.307401	0.412694	0.419714	0.598284
TC001211	1	1	1	1	1	1	0	0	0	0	0
TC001212	1	1	1	1	1	1	0	0	0	0	0
TC001213	1	1	1	1	1	1	0	0	0	0	0
TC001214	145	191	162	179	372	141	-0.0403577	0.303907	1.35925	0.159941	0.39752
TC001215	1	1	1	1	1	1	0	0	0	0	0
TC001216	1	1	1	1	1	1	0	0	0	0	0
TC001217	58	29	19	32	11	36	-0.688056	-0.857981	-2.39855	-1.61005	-1
TC001218	1	1	1	1	1	1	0	0	0	0	0
TC001219	624	251	278	244	161	447	-0.481271	-1.35466	-1.95449	-1.16646	-1.31386
TC001220	379	469	413	388	627	447	0.238077	0.0338588	0.726268	0.123944	0.30739
TC001221	117	220	244	165	53	47	-1.31578	0.495957	-1.14244	1.06037	0.910995
TC001222	32	2	11	1	1	89	1.47573	-5	-5	-1.54057	-4
TC001223	124	1	1	1	1	1	-6.9542	-6.9542	-6.9542	-6.9542	-6.9542
TC001224	1383	2858	1792	1186	1641	1339	-0.0466452	-0.221697	0.246774	0.373769	1.0472
TC001225	9725	13319	17037	14359	14532	15783	0.698601	0.562185	0.579463	0.808901	0.453716
TC001226	1378	1087	801	709	962	966	-0.512481	-0.958718	-0.518467	-0.782702	-0.342224
TC001227	61	21	32	36	37	3	-4.34577	-0.760812	-0.721284	-0.930737	-1.53842
TC001228	591	561	615	678	1501	3536	2.58089	0.198127	1.34469	0.0574283	-0.0751574
TC001229	320	144	104	107	115	129	-1.3107	-1.58046	-1.47644	-1.62149	-1.152
TC001230	539	313	289	298	275	324	-0.734291	-0.854973	-0.970854	-0.899216	-0.784123
TC001231	527	883	747	741	945	762	0.531988	0.491671	0.842511	0.503305	0.74461
TC001232	14	19	17	17	39	8	-0.807355	0.280108	1.47805	0.280108	0.440573
TC001235	91	115	83	69	69	67	-0.441705	-0.39927	-0.39927	-0.132755	0.337695
TC001236	353	429	400	316	348	342	-0.0456719	-0.159744	-0.0205809	0.180332	0.281309
TC001237	420	883	548	541	621	524	0.319177	0.365239	0.564204	0.383787	1.07202
TC001238	11	8	4	2	4	1	-3.45943	-2.45943	-1.45943	-1.45943	-0.459432
TC001239	1320	1558	760	560	436	278	-2.24738	-1.23704	-1.59814	-0.796467	0.239157
TC001240	27	22	15	12	31	9	-1.58496	-1.16993	0.199309	-0.847997	-0.295456
TC001241	133	261	168	136	194	168	0.337035	0.0321804	0.54463	0.337035	0.972624
TC001242	750	882	563	439	828	590	-0.346176	-0.77267	0.14274	-0.413756	0.233888
TC001243	134	155	161	150	197	126	-0.0888093	0.16273	0.555963	0.264828	0.210035
TC001244	2	1	1	1	1	1	-1	-1	-1	-1	-1
TC001245	8	1	1	1	1	1	-3	-3	-3	-3	-3
TC001246	1	2	1	1	1	1	0	0	0	0	1
TC001247	1751	4917	1473	1303	2335	1232	-0.507177	-0.426342	0.415243	-0.249422	1.4896
TC001249	119	177	191	174	183	201	0.756234	0.548126	0.620882	0.682611	0.572788
TC001250	644	1034	848	706	1196	1040	0.691451	0.132607	0.893085	0.397004	0.683104
TC001251	6393	3518	3290	3303	3754	3169	-1.01247	-0.952716	-0.768064	-0.958406	-0.861738
TC001252	606	49	28	17	10	61	-3.31244	-5.15571	-5.92125	-4.43582	-3.62846
TC001253	564	51	25	20	197	568	0.0101958	-4.81762	-1.5175	-4.4957	-3.46713
TC001254	88	138	159	141	155	165	0.906891	0.68012	0.816693	0.853451	0.649093
TC001255	41	113	43	48	23	18	-1.18763	0.22741	-0.83399	0.0687128	1.46263
TC001256	426	444	398	392	434	367	-0.215073	-0.12	0.0268416	-0.098085	0.0597062
TC001257	117	93	113	111	145	82	-0.512813	-0.0759489	0.309544	-0.0501858	-0.331206
TC001258	512	117	128	100	54	5313	3.37531	-2.35614	-3.24511	-2	-2.12964
TC001259	200	1	2	2	8	42932	7.74591	-6.64386	-4.64386	-6.64386	-7.64386
TC001260	1799	1	2	1	69	344	-2.38671	-10.813	-4.70446	-9.81298	-10.813
TC001261	393	122	1	5	3	1	-8.61839	-6.29646	-7.03342	-8.61839	-1.68765
TC001262	50411	15	106	21	5	1	-15.6215	-11.2291	-13.2995	-8.89353	-11.7146
TC001263	1029	1186	1090	1029	1584	1405	0.449327	0	0.622329	0.0830852	0.204861
TC001264	124	211	181	131	239	665	2.42301	0.0792267	0.94667	0.54565	0.766903
TC001265	19	5	7	2	11	1	-4.24793	-3.24793	-0.788496	-1.44057	-1.926
TC001266	92	8	7	2	10	1	-6.52356	-5.52356	-3.20163	-3.71621	-3.52356
TC001267	1	1	1	1	1	1	0	0	0	0	0
TC001268	1533	368	316	554	545	284	-2.43239	-1.4684	-1.49203	-2.27836	-2.05858
TC001269	1	1	1	1	1	1	0	0	0	0	0
TC001270	31	1	1	2	154	9	-1.78427	-3.9542	2.31259	-4.9542	-4.9542
TC001271	83	1	1	1	1	26	-1.6746	-6.37504	-6.37504	-6.37504	-6.37504
TC001272	2	1	1	1	1	1	-1	-1	-1	-1	-1
TC001273	1	1	1	1	1	1	0	0	0	0	0
TC001275	1	1	1	1	1	1	0	0	0	0	0
TC001276	146	123	229	254	249	307	1.07227	0.79886	0.770177	0.649379	-0.24731
TC001277	90	174	168	154	182	128	0.508147	0.774933	1.01594	0.900464	0.95109
TC001278	2951	871	803	644	1291	3537	0.261322	-2.19607	-1.19271	-1.87773	-1.76046
TC001280	36	51	30	38	24	39	0.115477	0.0780025	-0.584963	-0.263034	0.5025
TC001281	2	2	1	1	150	2	0	-1	6.22882	-1	0
TC001282	168	359	578	375	196	242	0.526546	1.15843	0.222392	1.78261	1.09552
TC001283	1	1	1	1	1	1	0	0	0	0	0
TC001284	1	1	1	1	1	1	0	0	0	0	0
TC001285	1	1	1	1	1	1	0	0	0	0	0
TC001286	1	1	1	1	1	1	0	0	0	0	0
TC001287	673	298	231	246	179	199	-1.75784	-1.45195	-1.91065	-1.54271	-1.17529
TC001288	1	1	2	1	1	1	0	0	0	1	0
TC001289	6	1	3	3	5	6	0	-1	-0.263034	-1	-2.58496
TC001290	1	1	1	1	1	1	0	0	0	0	0
TC001291	37	1	1	1	26	1	-5.20945	-5.20945	-0.509014	-5.20945	-5.20945
TC001292	160	290	217	172	314	237	0.566815	0.104337	0.972693	0.439623	0.857981
TC001293	2607	447	340	385	961	282	-3.20862	-2.75946	-1.43978	-2.93878	-2.54404
TC001294	1	1	1	1	1	1	0	0	0	0	0
TC001295	1	1	1	1	1	1	0	0	0	0	0
TC001296	1	3	1	1	5	1	0	0	2.32193	0	1.58496
TC001297	1	1	1	1	9	1	0	0	3.16993	0	0
TC001299	12	11	7	6	3	3	-2	-1	-2	-0.777608	-0.125531
TC001300	195	314	607	596	41	88	-1.1479	1.61184	-2.24978	1.63822	0.68729
TC001301	667	2173	1363	1484	1026	873	0.388295	1.15373	0.621272	1.03103	1.70393
TC001302	416	758	6258	6528	1426	777	0.901331	3.97199	1.77732	3.91105	0.865614
TC001303	255	303	391	356	343	278	0.124588	0.48138	0.427711	0.616671	0.248821
TC001304	1	1	1	1	1	1	0	0	0	0	0
TC001305	1	1	1	1	1	1	0	0	0	0	0
TC001306	480	400	443	408	368	336	-0.514573	-0.234465	-0.383329	-0.115728	-0.263034
TC001309	1	1	1	1	87	1	0	0	6.44294	0	0
TC001310	30887	61	189	127	39	7	-12.1074	-7.92603	-9.62931	-7.35247	-8.98397
TC001311	33	6	5	5	4	1	-5.04439	-2.72247	-3.04439	-2.72247	-2.45943
TC001312	203	363	179	118	655	200	-0.0214797	-0.782693	1.69002	-0.18152	0.83849
TC001313	1	1	1	1	1	2	1	0	0	0	0
TC001314	3	1	1	1	1	3	0	-1.58496	-1.58496	-1.58496	-1.58496
TC001315	17	1	25	28	18	26	0.612977	0.719892	0.0824622	0.556393	-4.08746
TC001316	958	1690	1097	1126	1179	811	-0.240324	0.233109	0.299466	0.195466	0.818926
TC001317	6117	10314	10286	8004	8373	7613	0.315641	0.387897	0.45292	0.749786	0.753708
TC001318	148	69	39	21	57	42	-1.81714	-2.81714	-1.37656	-1.92405	-1.10093
TC001319	26	5	6	1	4	1	-4.70044	-4.70044	-2.70044	-2.11548	-2.37851
TC001320	386	369	251	178	317	222	-0.798041	-1.11672	-0.284118	-0.620913	-0.06498
TC001321	80	120	58	42	38	35	-1.19265	-0.929611	-1.074	-0.463947	0.584963
TC001322	1785	2780	2657	2061	2218	1384	-0.36708	0.20742	0.313335	0.573874	0.639161
TC001323	2887	807	764	708	2573	1062	-1.44279	-2.02775	-0.16612	-1.91793	-1.83893
TC001324	2621	4107	2790	3137	611	723	-1.85805	0.259268	-2.10087	0.0901478	0.647968
TC001325	827	1440	1347	1006	1503	2131	1.36557	0.282671	0.861886	0.703791	0.80011
TC001326	606	703	650	703	848	506	-0.26018	0.214207	0.484746	0.101122	0.214207
TC001327	1309	690	758	731	500	522	-1.32634	-0.840522	-1.38847	-0.788195	-0.923797
TC001328	101	149	101	96	98	109	0.109973	-0.073249	-0.0435016	0	0.560957
TC001329	146	279	295	277	428	262	0.843598	0.923918	1.55164	1.01475	0.934297
TC001330	1	1	3	1	135	2	1	0	7.07682	1.58496	0
TC001331	1	1	1	1	1	1	0	0	0	0	0
TC001332	1	1	1	1	1	1	0	0	0	0	0
TC001333	1	1	1	1	2	1	0	0	1	0	0
TC001334	58	95	83	97	87	80	0.463947	0.741932	0.584963	0.517058	0.711875
TC001335	91	60	52	49	50	63	-0.530515	-0.893085	-0.863938	-0.807355	-0.600904
TC001336	626	515	498	436	486	584	-0.100194	-0.521835	-0.365206	-0.330017	-0.28159
TC001337	1	1	1	1	20	1	0	0	4.32193	0	0
TC001338	295	10	11	7	82	17	-4.11711	-5.39722	-1.84702	-4.74514	-4.88264
TC001339	233	1	2	2	1	1	-7.86419	-6.86419	-7.86419	-6.86419	-7.86419
TC001340	50	1	1	1	1	1	-5.64386	-5.64386	-5.64386	-5.64386	-5.64386
TC001341	1002	1	1	1	1	1	-9.96867	-9.96867	-9.96867	-9.96867	-9.96867
TC001342	1	1	1	1	1	1	0	0	0	0	0
TC001343	1	1	1	1	1	1	0	0	0	0	0
TC001344	1	1	1	1	1	1	0	0	0	0	0
TC001345	1	1	1	1	1	1	0	0	0	0	0
TC001346	302	455	269	216	349	380	0.331451	-0.483517	0.208678	-0.166942	0.591318
TC001347	1590	670	735	731	718	802	-0.987353	-1.12108	-1.14697	-1.11321	-1.24679
TC001348	270	363	394	323	294	296	0.132638	0.258575	0.122857	0.545236	0.42701
TC001349	2	1	1	1	3	69	5.10852	-1	0.584963	-1	-1
TC001350	468	138	93	74	143	1281	1.45269	-2.66091	-1.71049	-2.33121	-1.76184
TC001351	2	1	1	1	2	1	-1	-1	0	-1	-1
TC001352	4395	1087	1325	939	283	810	-2.43987	-2.22667	-3.95699	-1.72987	-2.01551
TC001353	1	1	1	1	1	3	1.58496	0	0	0	0
TC001354	1	1	1	1	1	1	0	0	0	0	0
TC001355	956	1983	1477	1298	1852	2715	1.50587	0.441208	0.954002	0.627587	1.0526
TC001356	287	384	445	349	495	388	0.435006	0.282176	0.786378	0.632755	0.420056
TC001357	743	488	391	248	293	285	-1.3824	-1.58302	-1.34246	-0.926194	-0.606481
TC001358	1347	1473	1694	1551	2018	1452	0.108292	0.203449	0.583176	0.330684	0.129008
TC001359	324	532	414	403	348	282	-0.200299	0.314786	0.103093	0.353637	0.715432
TC001360	3344	48	26	26	19	22	-7.24793	-7.00692	-7.45943	-7.00692	-6.1224
TC001361	2	2	4	1	501	2	0	-1	7.96867	1	0
TC001362	553	1859	530	359	460	7963	3.84796	-0.623296	-0.265646	-0.0612871	1.74918
TC001363	19	1	1	1	2	208	3.45251	-4.24793	-3.24793	-4.24793	-4.24793
TC001364	58	4	5	1	20	977	4.07423	-5.85798	-1.53605	-3.53605	-3.85798
TC001365	269	280	206	219	295	105	-1.35722	-0.296675	0.133109	-0.384962	0.0578207
TC001366	1493	1736	1244	1114	1198	1016	-0.555314	-0.422465	-0.317586	-0.263228	0.217553
TC001367	605	1786	2048	1905	1874	1981	1.71122	1.65478	1.63111	1.75921	1.56173
TC001368	68	128	149	135	259	305	2.1652	0.989353	1.92935	1.13171	0.912537
TC001369	4	1	2	1	6	3	-0.415037	-2	0.584963	-1	-2
TC001370	938	706	491	439	339	394	-1.25139	-1.09537	-1.4683	-0.933865	-0.40992
TC001371	868	996	835	836	1000	888	0.0328646	-0.0541921	0.204233	-0.0559188	0.198451
TC001372	2575	755	428	334	435	643	-2.00168	-2.94665	-2.56549	-2.58889	-1.77002
TC001374	497	59	46	20	92	171	-1.53925	-4.63517	-2.43354	-3.43354	-3.07446
TC001375	1293	2925	3837	2623	3887	1339	0.0504337	1.0205	1.58793	1.56926	1.17771
TC001376	43	4	1	1	2	1	-5.42626	-5.42626	-4.42626	-5.42626	-3.42626
TC001377	471	534	548	444	418	347	-0.440791	-0.0851674	-0.172224	0.218449	0.181113
TC001378	14	17	15	18	9	122	3.12338	0.36257	-0.63743	0.0995357	0.280108
TC001379	96	207	182	189	144	117	0.285402	0.97728	0.584963	0.922832	1.10852
TC001380	21	5	22	16	358	17	-0.304855	-0.392317	4.0915	0.0671142	-2.07039
TC001381	66	7	15	1	4	6	-3.45943	-6.04439	-4.04439	-2.1375	-3.23704
TC001382	937	1981	2698	2701	2925	992	0.0822911	1.52737	1.64232	1.52577	1.08011
TC001383	84	16	4	20	113	22	-1.93289	-2.07039	0.427862	-4.39232	-2.39232
TC001384	705	1253	924	969	1034	1078	0.612662	0.458873	0.552541	0.39027	0.829691
TC001385	61	2	2	1	1	1	-5.93074	-5.93074	-5.93074	-4.93074	-4.93074
TC001386	2	1	1	1	1	1	-1	-1	-1	-1	-1
TC001387	28	105	15	22	29	33	0.237039	-0.347923	0.0506261	-0.900464	1.90689
TC001388	1	1	1	1	1	1	0	0	0	0	0
TC001389	1	1	1	1	1	1	0	0	0	0	0
TC001390	2	4	4	2	4	1	-1	0	1	1	1
TC001391	154	1	65	37	57	38	-2.01886	-2.05733	-1.4339	-1.24442	-7.26679
TC001392	618	490	472	491	660	439	-0.493386	-0.331884	0.0948592	-0.38882	-0.334825
TC001393	151	399	251	242	318	263	0.800514	0.680458	1.07448	0.733139	1.40184
TC001394	234	333	380	359	316	232	-0.0123837	0.617475	0.433416	0.699491	0.509014
TC001395	3	4	2	5	5	9	1.58496	0.736966	0.736966	-0.584963	0.415037
TC001396	1	1	1	1	1	1	0	0	0	0	0
TC001397	1	4	1	1	2	1	0	0	1	0	2
TC001398	1	3	1	1	1	1	0	0	0	0	1.58496
TC001399	12	2	1	7	6	6	-1	-0.777608	-1	-3.58496	-2.58496
TC001400	28	52	28	18	43	37	0.402098	-0.63743	0.61891	0	0.893085
TC001401	60	44	87	44	111	136	1.18057	-0.447459	0.887525	0.536053	-0.447459
TC001402	55	33	23	25	17	21	-1.38904	-1.1375	-1.6939	-1.2578	-0.736966
TC001403	1	1	1	1	1	1	0	0	0	0	0
TC001404	1	1	1	1	1	2	1	0	0	0	0
TC001405	27	4	8	8	16	7	-1.94753	-1.75489	-0.754888	-1.75489	-2.75489
TC001406	5	3	10	3	1	2	-1.32193	-0.736966	-2.32193	1	-0.736966
TC001407	75	112	122	88	126	131	0.804604	0.230613	0.748461	0.701919	0.578536
TC001408	105	39	38	28	28	32	-1.71425	-1.90689	-1.90689	-1.46632	-1.42884
TC001409	151	432	140	125	188	146	-0.0485802	-0.27262	0.316184	-0.109122	1.51648
TC001410	68	15	16	8	11	18	-1.91754	-3.08746	-2.62803	-2.08746	-2.18057
TC001411	249	78	81	63	73	108	-1.20511	-1.98272	-1.77018	-1.62015	-1.6746
TC001412	955	47	54	58	246	614	-0.637262	-4.04138	-1.95684	-4.14447	-4.34477
TC001413	345	251	153	250	51	96	-1.84549	-0.464668	-2.75803	-1.17306	-0.458909
TC001414	581	581	263	473	92	144	-2.01247	-0.296698	-2.65883	-1.14348	0
TC001415	359	322	467	311	317	95	-1.91798	-0.207069	-0.179501	0.379439	-0.156923
TC001416	602	398	565	487	571	307	-0.971525	-0.305842	-0.0762727	-0.0915126	-0.596995
TC001417	3	12	1	1	1	2	-0.584963	-1.58496	-1.58496	-1.58496	2
TC001418	313	732	573	557	647	421	0.427658	0.831515	1.0476	0.872372	1.22568
TC001419	599	349	308	240	282	348	-0.783469	-1.31952	-1.08686	-0.959626	-0.779329
TC001420	1	1	1	1	60	1	0	0	5.90689	0	0
TC001421	5	1	1	1	1	1	-2.32193	-2.32193	-2.32193	-2.32193	-2.32193
TC001422	1	1	3	2	1	2	1	1	0	1.58496	0
TC001423	1	1	1	1	1	2	1	0	0	0	0
TC001424	1	1	1	2	1	1	0	1	0	0	0
TC001425	1	1	1	1	1	1	0	0	0	0	0
TC001426	1	1	2	1	5	2	1	0	2.32193	1	0
TC001427	1	1	1	1	9	3	1.58496	0	3.16993	0	0
TC001428	40	17	2	1	2	3	-3.73697	-5.32193	-4.32193	-4.32193	-1.23447
TC001429	75	25	139	91	30	40	-0.906891	0.278976	-1.32193	0.890122	-1.58496
TC001430	102	65	29	31	38	43	-1.24616	-1.71823	-1.4245	-1.81444	-0.650058
TC001431	118	6	1	1	16	1	-6.88264	-6.88264	-2.88264	-6.88264	-4.29768
TC001432	93	3	5	5	12	4	-4.53916	-4.21723	-2.9542	-4.21723	-4.9542
TC001433	1589	888	609	536	734	990	-0.682619	-1.56781	-1.11427	-1.3836	-0.839488
TC001434	1133	344	215	237	3339	965	-0.231547	-2.25719	1.55927	-2.39774	-1.71967
TC001435	264	69	46	29	38	68	-1.95693	-3.18641	-2.79647	-2.52083	-1.93587
TC001436	19	30	26	16	21	34	0.839535	-0.247928	0.14439	0.452512	0.658963
TC001437	1307	3133	2556	2300	3026	2593	0.988363	0.815375	1.21115	0.967629	1.26129
TC001438	500	436	415	264	379	395	-0.340075	-0.92139	-0.39973	-0.268817	-0.1976
TC001439	376	355	285	301	401	356	-0.0788554	-0.320969	0.0928696	-0.399771	-0.0829136
TC001440	25	32	12	10	27	10	-1.32193	-1.32193	0.111031	-1.05889	0.356144
TC001441	1	1	1	1	2	4	2	0	1	0	0
TC001442	356	319	267	198	287	368	0.0478285	-0.846377	-0.310827	-0.415037	-0.158321
TC001443	1642	6995	4378	4192	4503	2584	0.654152	1.35218	1.45543	1.41482	2.09087
TC001444	3679	1188	1098	1191	1187	2222	-0.727455	-1.62714	-1.63199	-1.74444	-1.63078
TC001445	1	1	1	1	1	1	0	0	0	0	0
TC001446	1	1	1	1	1	1	0	0	0	0	0
TC001447	1	1	1	1	1	1	0	0	0	0	0
TC001448	278	16	31	19	213	152	-0.871014	-3.87101	-0.384231	-3.16474	-4.11894
TC001449	1408	608	291	158	73	168	-3.06711	-3.15565	-4.26961	-2.27456	-1.2115
TC001450	278	412	377	331	349	296	0.0905123	0.251746	0.328142	0.43948	0.567559
TC001451	199	474	449	507	427	382	0.940804	1.34922	1.10147	1.17395	1.25212
TC001452	270	306	242	322	213	306	0.180572	0.254101	-0.342106	-0.157952	0.180572
TC001453	4	1	1	1	2	1	-2	-2	-1	-2	-2
TC001454	1	1	1	1	1	1	0	0	0	0	0
TC001455	1	1	1	1	1	1	0	0	0	0	0
TC001456	15	3	1	1	3	2	-2.90689	-3.90689	-2.32193	-3.90689	-2.32193
TC001457	1	1	1	1	1	1	0	0	0	0	0
TC001458	512	465	320	311	298	223	-1.1991	-0.719229	-0.780831	-0.678072	-0.138913
TC001459	59	177	11	10	15	21	-1.49033	-2.56071	-1.97575	-2.42321	1.58496
TC001460	153	173	162	124	110	94	-0.702799	-0.303192	-0.476028	0.0824622	0.17724
TC001461	589	908	819	657	908	801	0.443535	0.157626	0.624425	0.475596	0.624425
TC001462	369	629	508	513	461	448	0.279878	0.475338	0.321146	0.461208	0.769439
TC001463	700	893	941	819	725	586	-0.256454	0.226509	0.0506261	0.42684	0.351305
TC001464	2216	1632	1340	1091	1397	1713	-0.371433	-1.02231	-0.665626	-0.725725	-0.441317
TC001465	670	437	348	311	400	602	-0.154398	-1.10725	-0.744161	-0.945074	-0.616528
TC001466	1667	1238	988	1008	1414	1417	-0.234414	-0.725758	-0.237472	-0.754671	-0.429243
TC001467	6676	2822	1434	1331	1466	1862	-1.84213	-2.32647	-2.1871	-2.21894	-1.24227
TC001468	270	53	34	20	24	29	-3.21883	-3.75489	-3.49185	-2.98935	-2.3489
TC001469	47	1	4	1	18	6	-2.96963	-5.55459	-1.38466	-3.55459	-5.55459
TC001470	1035	971	883	869	803	752	-0.460826	-0.252203	-0.366159	-0.229145	-0.0920876
TC001471	1	2	1	1	1	1	0	0	0	0	1
TC001472	317	332	314	331	346	321	0.0180905	0.0623484	0.126289	-0.0137183	0.0667004
TC001473	5	1	1	1	1	1	-2.32193	-2.32193	-2.32193	-2.32193	-2.32193
TC001474	3805	3669	1555	1517	1095	1502	-1.34101	-1.32668	-1.79697	-1.29098	-0.0525095
TC001475	2	1	1	1	1	1	-1	-1	-1	-1	-1
TC001476	1	1	1	1	1	1	0	0	0	0	0
TC001477	1020	627	709	712	844	601	-0.763132	-0.51862	-0.273254	-0.524712	-0.702032
TC001478	323	492	624	508	478	317	-0.0270513	0.653294	0.565476	0.950012	0.607124
TC001479	1	4	1	1	1	1	0	0	0	0	2
TC001480	14	38	28	31	38	81	2.5325	1.14684	1.44057	1	1.44057
TC001481	1	2	1	3	1	1	0	1.58496	0	0	1
TC001482	1	1	1	1	1	1	0	0	0	0	0
TC001483	1	4	1	1	1	1	0	0	0	0	2
TC001484	3	1	3	3	1	1	-1.58496	0	-1.58496	0	-1.58496
TC001485	1	1	2	1	1	1	0	0	0	1	0
TC001486	4	2	5	8	2	11	1.45943	1	-1	0.321928	-1
TC001487	58	60	29	22	17	19	-1.61005	-1.39855	-1.77052	-1	0.0489096
TC001488	1	1	1	1	1	1	0	0	0	0	0
TC001489	3	7	2	1	1	1	-1.58496	-1.58496	-1.58496	-0.584963	1.22239
TC001490	1	1	1	1	1	1	0	0	0	0	0
TC001491	214	73	14	24	8	22	-3.28204	-3.1565	-4.74147	-3.93411	-1.55164
TC001492	35	10	3	1	4	3	-3.54432	-5.12928	-3.12928	-3.54432	-1.80735
TC001493	78	560	16	11	13	19	-2.03747	-2.82597	-2.58496	-2.2854	2.84388
TC001494	1	1	1	1	1	1	0	0	0	0	0
TC001495	25	35	69	75	62	282	3.4957	1.58496	1.31034	1.46467	0.485427
TC001496	1	2	1	1	1	3	1.58496	0	0	0	1
TC001497	72	19	26	46	42	36	-1	-0.646363	-0.777608	-1.46949	-1.922
TC001498	1	1	1	1	1	1	0	0	0	0	0
TC001499	2	1	1	1	1	1	-1	-1	-1	-1	-1
TC001500	1	1	1	1	1	1	0	0	0	0	0
TC001501	1	1	1	1	1	1	0	0	0	0	0
TC001502	1	1	2	1	2	1	0	0	1	1	0
TC001503	6	1	3	4	2	5	-0.263034	-0.584963	-1.58496	-1	-2.58496
TC001504	10	1	1	4	2	1	-3.32193	-1.32193	-2.32193	-3.32193	-3.32193
TC001505	2	1	1	1	1	1	-1	-1	-1	-1	-1
TC001506	1	1	1	1	1	1	0	0	0	0	0
TC001507	1	1	1	1	1	1	0	0	0	0	0
TC001508	10	17	4	8	9	7	-0.514573	-0.321928	-0.152003	-1.32193	0.765535
TC001509	1	1	2	1	1	1	0	0	0	1	0
TC001510	305	241	232	254	268	276	-0.144141	-0.263981	-0.186576	-0.394684	-0.339776
TC001511	544	665	523	566	777	572	0.0724085	0.0571954	0.514308	-0.0567957	0.289748
TC001512	983	717	328	260	330	324	-1.6012	-1.91868	-1.57473	-1.5835	-0.455218
TC001513	13	223	128	134	77	37	1.50901	3.36565	2.56635	3.29956	4.10046
TC001514	1	1	1	1	1	1	0	0	0	0	0
TC001515	2	1	1	1	1	1	-1	-1	-1	-1	-1
TC001516	1	1	1	1	1	1	0	0	0	0	0
TC001517	1	1	1	1	1	1	0	0	0	0	0
TC001518	1	1	1	1	1	1	0	0	0	0	0
TC001519	1	1	1	1	1	1	0	0	0	0	0
TC001520	1	1	1	1	1	1	0	0	0	0	0
TC001521	19	1	2	1	1	1	-4.24793	-4.24793	-4.24793	-3.24793	-4.24793
TC001522	25	1	4	3	4	1	-4.64386	-3.05889	-2.64386	-2.64386	-4.64386
TC001523	190	12	241	249	308	134	-0.503766	0.390146	0.696931	0.343034	-3.98489
TC001524	3051	5059	5310	3782	3789	3604	0.240317	0.309867	0.312535	0.79943	0.72957
TC001525	403	362	330	278	420	338	-0.253757	-0.535695	0.0596095	-0.288314	-0.15479
TC001526	47	33	35	52	79	47	0	0.145851	0.749192	-0.425306	-0.510195
TC001527	1025	590	469	415	502	786	-0.383023	-1.30444	-1.02986	-1.12796	-0.796837
TC001528	996	89	65	65	73	147	-2.76033	-3.93763	-3.77018	-3.93763	-3.48427
TC001529	2683	893	935	761	1293	2121	-0.339102	-1.81788	-1.05312	-1.52081	-1.58711
TC001530	1	1	1	1	1	1	0	0	0	0	0
TC001531	1	1	1	1	1	1	0	0	0	0	0
TC001532	1	1	1	1	1	1	0	0	0	0	0
TC001533	1	1	1	1	51	1	0	0	5.67243	0	0
TC001534	1	1	1	1	1	1	0	0	0	0	0
TC001535	1	1	1	1	1	1	0	0	0	0	0
TC001536	1	1	1	1	1	1	0	0	0	0	0
TC001537	1	1	1	1	1	1	0	0	0	0	0
TC001538	1	1	1	1	1	1	0	0	0	0	0
TC001539	1	1	1	1	1	1	0	0	0	0	0
TC001540	18	11	16	3	7	1	-4.16993	-2.58496	-1.36257	-0.169925	-0.710493
TC001541	939	852	761	746	991	972	0.0498312	-0.33195	0.0777599	-0.303229	-0.140272
TC001542	1	1	1	1	1	1	0	0	0	0	0
TC001543	397	378	321	289	394	352	-0.173564	-0.45807	-0.0109434	-0.306566	-0.0707528
TC001544	153	95	107	99	100	97	-0.657475	-0.628031	-0.613532	-0.515921	-0.687532
TC001545	1	1	1	1	1	1	0	0	0	0	0
TC001546	1214	6	662	592	1064	962	-0.33566	-1.0361	-0.19027	-0.874865	-7.66059
TC001547	1	1	1	1	1	1	0	0	0	0	0
TC001548	1	1	1	1	1	1	0	0	0	0	0
TC001549	145	143	752	762	172	1681	3.53519	2.39374	0.246356	2.37468	-0.0200378
TC001550	1	6	1	1	4	1	0	0	2	0	2.58496
TC001551	69	112	19	23	61	33	-1.06413	-1.58496	-0.177787	-1.8606	0.69883
TC001552	1	1	1	1	1	1	0	0	0	0	0
TC001553	14	5	2	1	9	1	-3.80735	-3.80735	-0.63743	-2.80735	-1.48543
TC001554	30	10	6	3	25	7	-2.09954	-3.32193	-0.263034	-2.32193	-1.58496
TC001555	382	350	262	223	293	280	-0.448146	-0.776529	-0.382672	-0.544006	-0.126218
TC001556	1111	85	103	63	415	1064	-0.0623607	-4.14036	-1.42068	-3.43114	-3.70825
TC001557	174	117	209	178	232	175	0.00826762	0.0327899	0.415037	0.264416	-0.572579
TC001558	1156	1857	1822	1545	2751	1292	0.160465	0.418465	1.25081	0.656382	0.683832
TC001559	240	200	86	109	120	184	-0.383329	-1.13871	-1	-1.48063	-0.263034
TC001560	250	236	182	167	245	194	-0.365871	-0.58208	-0.0291463	-0.45799	-0.0831412
TC001561	215	220	122	103	85	111	-0.953777	-1.06169	-1.3388	-0.817456	0.0331669
TC001562	1	1	1	1	1	1	0	0	0	0	0
TC001563	1735	2313	1982	1834	2384	3593	1.05025	0.080058	0.458449	0.192021	0.41483
TC001564	12	3	1	1	1	1	-3.58496	-3.58496	-3.58496	-3.58496	-2
TC001565	193	138	126	110	131	140	-0.463174	-0.811097	-0.559034	-0.615177	-0.483933
TC001566	676	1504	1225	1171	1226	1764	1.38376	0.792646	0.858864	0.857687	1.15371
TC001567	564	349	270	271	275	331	-0.768864	-1.0574	-1.03626	-1.06274	-0.692468
TC001568	686	560	546	472	557	926	0.432804	-0.539422	-0.300531	-0.329308	-0.292782
TC001569	1499	7686	5150	3801	2675	4757	1.66605	1.34238	0.835539	1.78057	2.35823
TC001570	2167	2026	1717	2796	1757	3509	0.695361	0.367665	-0.302585	-0.335809	-0.097065
TC001571	629	636	586	748	678	1066	0.761076	0.249978	0.108225	-0.102159	0.0159667
TC001572	613	376	356	284	508	498	-0.299741	-1.11	-0.271059	-0.78401	-0.705154
TC001573	1048	564	418	411	545	525	-0.997249	-1.35043	-0.943311	-1.32606	-0.893872
TC001574	7431	6021	4985	5136	6012	4947	-0.587002	-0.532911	-0.305711	-0.575963	-0.303553
TC001575	302	183	181	149	193	182	-0.73061	-1.01924	-0.645948	-0.738559	-0.722705
TC001576	124	1	2	1	4	2	-5.9542	-6.9542	-4.9542	-5.9542	-6.9542
TC001577	1131	400	299	196	291	278	-2.02444	-2.52867	-1.95851	-1.91938	-1.49953
TC001578	1	1	1	1	1	1	0	0	0	0	0
TC001579	384	177	113	74	55	1486	1.95226	-2.37551	-2.8036	-1.76478	-1.11736
TC001580	503	173	149	118	166	182	-1.46662	-2.09177	-1.59938	-1.75525	-1.53979
TC001581	365	182	166	179	127	140	-1.38247	-1.02794	-1.52307	-1.13671	-1.00396
TC001582	983	905	728	825	543	590	-0.736476	-0.252797	-0.856239	-0.433253	-0.119274
TC001583	1	10	4	9	1	3	1.58496	3.16993	0	2	3.32193
TC001584	3	1	1	1	1	1	-1.58496	-1.58496	-1.58496	-1.58496	-1.58496
TC001585	1662	1	3	1	2	3	-9.11374	-10.6987	-9.6987	-9.11374	-10.6987
TC001586	1	1	1	2	1	1	0	1	0	0	0
TC001587	11	14	6	5	1	3	-1.87447	-1.1375	-3.45943	-0.874469	0.347923
TC001588	1	1	1	1	1	2	1	0	0	0	0
TC001589	1	1	1	1	1	1	0	0	0	0	0
TC001590	4	10	3	5	5	5	0.321928	0.321928	0.321928	-0.415037	1.32193
TC001591	1	1	1	1	1	1	0	0	0	0	0
TC001592	273	505	367	337	303	353	0.370767	0.303848	0.150417	0.426879	0.887382
TC001593	5	1	1	1	1	3	-0.736966	-2.32193	-2.32193	-2.32193	-2.32193
TC001594	5112	1093	1424	653	1722	1433	-1.83485	-2.96873	-1.5698	-1.84394	-2.22559
TC001595	1	7	2	1	4	1	0	0	2	1	2.80735
TC001596	1	1	2	2	2	1	0	1	1	1	0
TC001597	5	2	1	1	1	1	-2.32193	-2.32193	-2.32193	-2.32193	-1.32193
TC001598	24	8	7	7	7	8	-1.58496	-1.77761	-1.77761	-1.77761	-1.58496
TC001599	1	1	1	1	1	1	0	0	0	0	0
TC001600	615	846	781	879	837	757	0.299707	0.515277	0.444641	0.344736	0.460071
TC001601	997	1068	720	597	760	850	-0.230131	-0.739863	-0.391594	-0.469597	0.0992462
TC001602	147	152	130	142	135	135	-0.122857	-0.0499252	-0.122857	-0.177305	0.0482552
TC001603	1	1	1	1	1	1	0	0	0	0	0
TC001604	1020	684	509	346	550	715	-0.512554	-1.55973	-0.891066	-1.00283	-0.576501
TC001605	1	1	1	1	1	1	0	0	0	0	0
TC001606	1779	2464	3933	6300	5651	2449	0.461126	1.82429	1.66744	1.14456	0.469936
TC001607	910	445	340	255	404	646	-0.494332	-1.83537	-1.17151	-1.42033	-1.03206
TC001608	2	2	1	1	1	1	-1	-1	-1	-1	0
TC001609	684	287	136	145	70	58	-3.55987	-2.23794	-3.28857	-2.33039	-1.25295
TC001610	8	8	17	4	6	2	-2	-1	-0.415037	1.08746	0
TC001611	2764	3041	1914	1474	877	1086	-1.34773	-0.907021	-1.65611	-0.530167	0.137788
TC001612	433	280	231	239	306	267	-0.697527	-0.857356	-0.500835	-0.906474	-0.62894
TC001613	469	1114	905	902	847	1445	1.62341	0.94354	0.852774	0.94833	1.24809
TC001614	4	5	8	5	7	7	0.807355	0.321928	0.807355	1	0.321928
TC001615	4	2	5	1	6	2	-1	-2	0.584963	0.321928	-1
TC001616	595	792	768	719	731	472	-0.334103	0.273102	0.296982	0.368217	0.412611
TC001617	99	93	148	142	64	97	-0.0294438	0.52039	-0.629357	0.580097	-0.0901978
TC001618	377	1549	3294	3758	1783	634	0.749918	3.31733	2.24167	3.1272	2.0387
TC001619	1	1	1	1	1	1	0	0	0	0	0
TC001620	235	343	342	331	372	372	0.662642	0.49417	0.662642	0.541336	0.545548
TC001621	886	653	560	381	435	514	-0.785538	-1.21752	-1.02629	-0.66188	-0.440224
TC001622	619	1316	1061	1038	1177	839	0.438731	0.745795	0.927103	0.777413	1.08815
TC001623	437	522	355	347	453	371	-0.236214	-0.332698	0.0518778	-0.299814	0.256417
TC001624	91	127	160	98	154	213	1.22691	0.106915	0.758992	0.814133	0.48089
TC001625	113	109	46	40	40	53	-1.09226	-1.49825	-1.49825	-1.29662	-0.0519946
TC001626	1	1	1	1	1	1	0	0	0	0	0
TC001627	1	1	1	1	1	1	0	0	0	0	0
TC001628	6	6	12	6	4	13	1.11548	0	-0.584963	1	0
TC001629	1798	3638	2696	3161	1433	1273	-0.498161	0.813988	-0.327354	0.584427	1.01675
TC001630	799	4107	5691	6532	2787	1992	1.31795	3.03126	1.80245	2.83241	2.36182
TC001631	305	240	216	169	230	249	-0.292664	-0.851786	-0.407175	-0.497778	-0.345775
TC001632	234	323	192	204	322	950	2.02142	-0.197939	0.460552	-0.285402	0.465026
TC001633	16	3	4	1	3	9	-0.830075	-4	-2.41504	-2	-2.41504
TC001634	1072	732	541	468	412	802	-0.418631	-1.19572	-1.37959	-0.986604	-0.550389
TC001635	2962	1756	1161	1176	1647	2407	-0.299335	-1.33268	-0.846731	-1.3512	-0.754279
TC001636	432	30	16	1	31	14	-4.94753	-8.75489	-3.80069	-4.75489	-3.848
TC001637	300	296	305	286	304	196	-0.614109	-0.0689474	0.0191088	0.0238467	-0.0193653
TC001638	513	896	1043	843	859	621	0.275634	0.716574	0.743699	1.02371	0.80454
TC001639	964	739	357	337	485	467	-1.04561	-1.51628	-0.991048	-1.43311	-0.383459
TC001640	804	959	823	724	988	982	0.288528	-0.151206	0.297316	0.0336969	0.254335
TC001641	1	1	1	1	1	1	0	0	0	0	0
TC001642	29	24	18	15	52	11	-1.39855	-0.95109	0.842459	-0.688056	-0.273018
TC001643	1031	2448	1369	1185	1552	2294	1.15382	0.200843	0.590084	0.409078	1.24756
TC001644	1	4	1	1	1	1	0	0	0	0	2
TC001645	5	2	1	2	1	1	-2.32193	-1.32193	-2.32193	-2.32193	-1.32193
TC001646	2	7	2	1	2	1	-1	-1	0	0	1.80735
TC001647	1	1	1	1	1	1	0	0	0	0	0
TC001648	11	11	3	8	1	1	-3.45943	-0.459432	-3.45943	-1.87447	0
TC001649	5	1	2	1	1	3	-0.736966	-2.32193	-2.32193	-1.32193	-2.32193
TC001650	1	1	1	1	1	1	0	0	0	0	0
TC001651	35	33	66	72	106	97	1.47063	1.04064	1.59864	0.915111	-0.0848889
TC001652	1	1	1	1	1	1	0	0	0	0	0
TC001653	4	8	1	1	1	1	-2	-2	-2	-2	1
TC001654	3	10	6	3	6	1	-1.58496	0	1	1	1.73697
TC001655	1	1	1	1	1	1	0	0	0	0	0
TC001656	2	1	1	1	7	1	-1	-1	1.80735	-1	-1
TC001657	1	1	1	1	1	2	1	0	0	0	0
TC001658	5	7	2	3	7	5	0	-0.736966	0.485427	-1.32193	0.485427
TC001659	1	1	1	4	1	1	0	2	0	0	0
TC001660	4	7	3	3	2	1	-2	-0.415037	-1	-0.415037	0.807355
TC001661	6	4	2	3	1	3	-1	-1	-2.58496	-1.58496	-0.584963
TC001662	3	1	2	2	1	2	-0.584963	-0.584963	-1.58496	-0.584963	-1.58496
TC001663	3	8	2	2	1	2	-0.584963	-0.584963	-1.58496	-0.584963	1.41504
TC001664	10	8	5	7	10	16	0.678072	-0.514573	0	-1	-0.321928
TC001665	14	7	3	1	1	6	-1.22239	-3.80735	-3.80735	-2.22239	-1
TC001666	174	315	473	391	322	217	0.318608	1.16808	0.887973	1.44275	0.856265
TC001667	7023	608	656	366	1478	4003	-0.811006	-4.26217	-2.24844	-3.42032	-3.52994
TC001668	990	566	475	418	540	635	-0.640672	-1.24393	-0.874469	-1.0595	-0.806626
TC001669	303	12	14	14	20	21	-3.85086	-4.43582	-3.92125	-4.43582	-4.65821
TC001670	225	315	317	323	346	436	0.954403	0.521609	0.620847	0.494558	0.485427
TC001671	4807	7863	9856	6992	6395	7316	0.605918	0.540568	0.411808	1.03587	0.709943
TC001672	256	2002	372	353	3022	1516	2.56605	0.463524	3.56129	0.539159	2.96723
TC001673	72	7	13	4	61	16	-2.16993	-4.16993	-0.239188	-2.46949	-3.36257
TC001674	540	131	80	63	75	91	-2.56902	-3.09954	-2.848	-2.75489	-2.04339
TC001675	1	1	1	1	1	1	0	0	0	0	0
TC001676	969	560	410	562	549	1128	0.219198	-0.785927	-0.819691	-1.24087	-0.79107
TC001677	1701	897	687	732	775	868	-0.970616	-1.21647	-1.13411	-1.308	-0.923203
TC001678	13	14	14	4	8	22	0.758992	-1.70044	-0.70044	0.106915	0.106915
TC001679	65	105	24	50	32	16	-2.02237	-0.378512	-1.02237	-1.43741	0.691878
TC001680	133	106	41	34	105	57	-1.22239	-1.96782	-0.341037	-1.69773	-0.327362
TC001681	468	396	363	342	406	217	-1.10881	-0.452512	-0.205029	-0.366539	-0.241008
TC001682	605	677	728	688	678	748	0.306103	0.185473	0.16435	0.267003	0.162221
TC001683	95	45	23	28	28	24	-1.98489	-1.7625	-1.7625	-2.04629	-1.078
TC001684	84	33	80	57	63	68	-0.304855	-0.559427	-0.415037	-0.0703893	-1.34792
TC001685	5	1	3	1	2	5	0	-2.32193	-1.32193	-0.736966	-2.32193
TC001686	1	1	1	1	1	1	0	0	0	0	0
TC001687	1	1	1	1	1	1	0	0	0	0	0
TC001688	5	1	3	1	1	1	-2.32193	-2.32193	-2.32193	-0.736966	-2.32193
TC001689	1	1	1	1	1	1	0	0	0	0	0
TC001690	3	1	9	11	7	3	0	1.87447	1.22239	1.58496	-1.58496
TC001691	3	3	2	2	6	1	-1.58496	-0.584963	1	-0.584963	0
TC001692	2	2	1	1	1	1	-1	-1	-1	-1	0
TC001693	270	201	131	79	53	45	-2.58496	-1.77303	-2.3489	-1.04339	-0.425764
TC001694	662	1667	1013	1270	1210	1169	0.820372	0.939925	0.870104	0.613731	1.33235
TC001695	329	7	4	2	2	10	-5.04002	-7.36194	-7.36194	-6.36194	-5.55459
TC001696	20	6	8	7	5	1	-4.32193	-1.51457	-2	-1.32193	-1.73697
TC001697	617	349	342	288	382	394	-0.647075	-1.0992	-0.691698	-0.851274	-0.822043
TC001698	863	2357	2017	2205	587	561	-0.62136	1.35335	-0.556	1.22478	1.44952
TC001699	1148	5416	16801	16746	19059	7155	2.63983	3.86662	4.05328	3.87135	2.23811
TC001700	2	1	4	1	15	2	0	-1	2.90689	1	-1
TC001701	155	248	152	146	138	160	0.0458037	-0.0862998	-0.1676	-0.0281969	0.678072
TC001702	870	1269	759	734	765	1181	0.440922	-0.245235	-0.185556	-0.196916	0.544605
TC001703	524	1252	895	853	974	1092	1.05933	0.702979	0.894355	0.772321	1.2566
TC001704	268	243	220	136	166	219	-0.291302	-0.978626	-0.69105	-0.284729	-0.141277
TC001705	106	12	14	4	27	34	-1.64046	-4.72792	-1.97303	-2.92057	-3.14296
TC001706	81	29	31	40	27	1	-6.33985	-1.01792	-1.58496	-1.38565	-1.48187
TC001707	85	40	64	41	18	5	-4.08746	-1.05184	-2.23947	-0.409391	-1.08746
TC001708	28	16	15	19	9	1	-4.80735	-0.559427	-1.63743	-0.900464	-0.807355
TC001709	776	1054	1057	900	1300	1755	1.17734	0.213868	0.744383	0.445847	0.441746
TC001710	140	297	236	278	196	209	0.578076	0.989658	0.485427	0.75336	1.08504
TC001711	1360	533	378	376	416	433	-1.65117	-1.8548	-1.70895	-1.84715	-1.3514
TC001712	24	7	17	10	36	8	-1.58496	-1.26303	0.584963	-0.4975	-1.77761
TC001713	484	663	700	570	683	1166	1.26849	0.235955	0.496879	0.532348	0.454002
TC001714	726	323	244	186	218	294	-1.30415	-1.96467	-1.73564	-1.57309	-1.16844
TC001715	1670	3212	4553	4911	5317	2034	0.284472	1.55617	1.67076	1.44697	0.943624
TC001716	2	1	1	4	1	2	0	1	-1	-1	-1
TC001717	1	1	1	1	1	1	0	0	0	0	0
TC001718	77	6	2	8	19	8	-3.26679	-3.26679	-2.01886	-5.26679	-3.68182
TC001719	21	9	12	7	4	5	-2.07039	-1.58496	-2.39232	-0.807355	-1.22239
TC001720	647	119	49	42	33	58	-3.47964	-3.9453	-4.29323	-3.72291	-2.4428
TC001721	2	1	1	3	1	2	0	0.584963	-1	-1	-1
TC001722	666	742	481	622	168	195	-1.77205	-0.0986076	-1.98706	-0.469485	0.155897
TC001723	40	42	33	35	33	21	-0.929611	-0.192645	-0.277534	-0.277534	0.0703893
TC001724	388	375	553	786	535	342	-0.18206	1.01847	0.463482	0.511223	-0.0491661
TC001725	784	581	398	372	344	343	-1.19265	-1.07555	-1.18845	-0.978085	-0.432315
TC001726	3	103	6	2	2	2	-0.584963	-0.584963	-0.584963	1	5.10154
TC001727	1	13	1	1	17	2	1	0	4.08746	0	3.70044
TC001728	8	70	12	19	31	7	-0.192645	1.24793	1.9542	0.584963	3.12928
TC001729	1	1	1	1	6	1	0	0	2.58496	0	0
TC001730	1	1	1	1	1	2	1	0	0	0	0
TC001731	1	32	2	1	1	1	0	0	0	1	5
TC001732	1	1	1	1	1	1	0	0	0	0	0
TC001733	922	1005	1015	951	824	762	-0.274976	0.0446786	-0.162122	0.138641	0.124357
TC001734	21	16	12	6	9	8	-1.39232	-1.80735	-1.22239	-0.807355	-0.392317
TC001735	32	13	17	13	8	21	-0.607683	-1.29956	-2	-0.912537	-1.29956
TC001736	888	446	382	286	310	596	-0.575247	-1.63454	-1.51829	-1.21699	-0.993516
TC001737	848	184	150	80	116	126	-2.75064	-3.40599	-2.86994	-2.4991	-2.20436
TC001738	1374	924	680	616	578	821	-0.742928	-1.15738	-1.24924	-1.01478	-0.572417
TC001739	35	5	4	4	3	8	-2.12928	-3.12928	-3.54432	-3.12928	-2.80735
TC001740	309	14	15	18	14	32	-3.27146	-4.10154	-4.46411	-4.36457	-4.46411
TC001741	111	58	89	100	55	15	-2.88753	-0.15056	-1.01306	-0.318682	-0.936435
TC001742	835	943	348	252	447	160	-2.3837	-1.72835	-0.901501	-1.26269	0.175482
TC001743	9734	23417	23956	25565	30886	39542	2.02228	1.39307	1.66585	1.29928	1.26645
TC001744	896	1342	1269	1117	1069	748	-0.26046	0.318059	0.254691	0.502121	0.582814
TC001745	838	1108	1281	1063	1145	1686	1.00858	0.343119	0.450325	0.612248	0.402936
TC001746	1069	1075	1060	1097	1276	855	-0.322266	0.0373017	0.255366	-0.0121976	0.00807481
TC001747	431	407	360	292	291	347	-0.312752	-0.56172	-0.566669	-0.259691	-0.0826591
TC001748	1	1	1	1	1	1	0	0	0	0	0
TC001749	2380	2865	2862	2708	2599	2590	0.121991	0.186266	0.126995	0.266062	0.267574
TC001750	315	264	120	110	139	139	-1.18027	-1.51785	-1.18027	-1.39232	-0.254814
TC001751	2746	120	131	28	40	31	-6.46892	-6.61576	-6.10119	-4.38969	-4.51623
TC001752	1465	1783	1265	1116	1629	1915	0.386444	-0.392564	0.153086	-0.211763	0.283406
TC001753	76	122	95	79	82	83	0.127112	0.0558532	0.109624	0.321928	0.68281
TC001754	761	871	1195	924	1502	901	0.243631	0.279996	0.980916	0.651042	0.194776
TC001755	930	1398	1465	1558	1837	1318	0.503048	0.744393	0.982049	0.655598	0.588062
TC001756	1400	1783	1726	1912	1428	1927	0.46093	0.449656	0.0285692	0.302006	0.34888
TC001757	371	644	663	635	654	665	0.841935	0.775337	0.817871	0.83759	0.795642
TC001758	88	25	51	37	19	1	-6.45943	-1.24998	-2.2115	-0.787006	-1.81558
TC001759	1475	386	333	227	351	651	-1.17999	-2.69995	-2.07117	-2.14712	-1.93404
TC001760	462	66	52	30	187	146	-1.66192	-3.94486	-1.30485	-3.15131	-2.80735
TC001761	322	389	371	251	358	426	0.403793	-0.359373	0.152899	0.204358	0.272709
TC001762	876	1023	1071	996	1201	913	0.059684	0.185215	0.455233	0.289956	0.223803
TC001763	328	201	191	124	254	379	0.208502	-1.40336	-0.368867	-0.780123	-0.7065
TC001765	1708	1104	822	662	714	772	-1.14564	-1.3674	-1.25831	-1.0551	-0.629568
TC001766	1194	1258	1269	821	1516	497	-1.26449	-0.540349	0.344467	0.0878892	0.0753291
TC001767	10	10	4	4	1	6	-0.736966	-1.32193	-3.32193	-1.32193	0
TC001768	23	32	23	16	20	22	-0.0641303	-0.523562	-0.201634	0	0.476438
TC001769	4738	3804	2265	1933	3316	2395	-0.984253	-1.29344	-0.514834	-1.06477	-0.316761
TC001770	1050	6	13	3	27	40	-4.71425	-8.45121	-5.28129	-6.33573	-7.45121
TC001771	191	174	105	132	140	172	-0.151164	-0.533035	-0.448146	-0.863183	-0.134485
TC001772	402	100	163	133	178	163	-1.30232	-1.59577	-1.17532	-1.30232	-2.0072
TC001773	344	802	1433	948	1068	881	1.35673	1.46248	1.63443	2.05856	1.22119
TC001774	1179	1532	1567	1372	1695	1460	0.308405	0.218717	0.523722	0.410441	0.377853
TC001775	3405	61	55	33	37	150	-4.50462	-6.68904	-6.52399	-5.95208	-5.8027
TC001776	1	1	1	1	1	1	0	0	0	0	0
TC001777	1	1	1	1	1	1	0	0	0	0	0
TC001778	1	1	1	1	1	1	0	0	0	0	0
TC001779	1	1	1	1	1	1	0	0	0	0	0
TC001780	1	1	1	1	1	1	0	0	0	0	0
TC001781	3	1	1	1	1	1	-1.58496	-1.58496	-1.58496	-1.58496	-1.58496
TC001782	4	2	1	2	6	3	-0.415037	-1	0.584963	-2	-1
TC001783	456	3	2	3	79	20	-4.51096	-7.24793	-2.52911	-7.83289	-7.24793
TC001784	86	84	90	114	45	8	-3.42626	0.406625	-0.934412	0.0655883	-0.0339473
TC001785	4	2	5	3	1	1	-2	-0.415037	-2	0.321928	-1
TC001786	1	15	6	7	2	3	1.58496	2.80735	1	2.58496	3.90689
TC001787	1	1	1	1	2	3	1.58496	0	1	0	0
TC001788	1	1	2	1	1	1	0	0	0	1	0
TC001789	6	1	1	1	1	1	-2.58496	-2.58496	-2.58496	-2.58496	-2.58496
TC001790	5	4	1	1	1	1	-2.32193	-2.32193	-2.32193	-2.32193	-0.321928
TC001791	5	21	3	1	4	1	-2.32193	-2.32193	-0.321928	-0.736966	2.07039
TC001792	38	13	1	1	2	4	-3.24793	-5.24793	-4.24793	-5.24793	-1.54749
TC001793	183	212	21	5	52	80	-1.19377	-5.19377	-1.81526	-3.12338	0.212221
TC001794	3	1	4	3	1	1	-1.58496	0	-1.58496	0.415037	-1.58496
TC001795	1	1	1	4	1	1	0	2	0	0	0
TC001796	26	20	1	5	1	10	-1.37851	-2.37851	-4.70044	-4.70044	-0.378512
TC001797	4	1	3	2	1	1	-2	-1	-2	-0.415037	-2
TC001798	1	1	1	1	1	3	1.58496	0	0	0	0
TC001799	1	1	5	4	1	1	0	2	0	2.32193	0
TC001800	1	1	1	1	1	1	0	0	0	0	0
TC001801	1	1	1	1	1	1	0	0	0	0	0
TC001802	1	1	1	1	1	1	0	0	0	0	0
TC001803	119	55	112	91	124	1429	3.58597	-0.387023	0.0593785	-0.0874628	-1.11346
TC001804	1	1	1	1	1	1	0	0	0	0	0
TC001805	1	7	1	2	1	1	0	1	0	0	2.80735
TC001806	1	1	1	1	1	1	0	0	0	0	0
TC001807	12	89	5	3	6	3	-2	-2	-1	-1.26303	2.89077
TC001808	14	157	8	7	8	3	-2.22239	-1	-0.807355	-0.807355	3.48727
TC001809	10	127	13	2	2	5	-1	-2.32193	-2.32193	0.378512	3.66676
TC001810	1	1	1	1	1	1	0	0	0	0	0
TC001811	5	1	2	2	1	1	-2.32193	-1.32193	-2.32193	-1.32193	-2.32193
TC001812	32	11	13	10	1	9	-1.83007	-1.67807	-5	-1.29956	-1.54057
TC001813	211	88	67	55	46	42	-2.32878	-1.93974	-2.19754	-1.65501	-1.26167
TC001814	56	78	50	55	12	16	-1.80735	-0.0259952	-2.22239	-0.163499	0.478047
TC001815	1	140	1	1	1	1	0	0	0	0	7.12928
TC001816	1326	1171	1054	1012	1040	921	-0.525808	-0.389871	-0.350497	-0.331206	-0.17934
TC001817	38	138	61	101	133	38	0	1.41028	1.80735	0.68281	1.8606
TC001818	3	8	11	8	10	7	1.22239	1.41504	1.73697	1.87447	1.41504
TC001819	1	1	1	4	1	1	0	2	0	0	0
TC001820	1	2	1	1	1	1	0	0	0	0	1
TC001821	1	1	1	1	1	1	0	0	0	0	0
TC001822	21	3	4	1	2	10	-1.07039	-4.39232	-3.39232	-2.39232	-2.80735
TC001823	1	1	1	1	1	3	1.58496	0	0	0	0
TC001824	1	2	1	2	2	2	1	1	1	0	1
TC001825	1	1	1	1	1	1	0	0	0	0	0
TC001826	2	4	2	1	1	1	-1	-1	-1	0	1
TC001827	1	1	1	1	1	1	0	0	0	0	0
TC001828	6	24	9	14	12	4	-0.584963	1.22239	1	0.584963	2
TC001829	1	1	1	1	1	1	0	0	0	0	0
TC001830	5	17	12	5	3	12	1.26303	0	-0.736966	1.26303	1.76553
TC001831	1	1	1	1	1	1	0	0	0	0	0
TC001832	1	7	1	1	1	1	0	0	0	0	2.80735
TC001833	2	13	3	1	1	1	-1	-1	-1	0.584963	2.70044
TC001834	4	8	4	7	6	1	-2	0.807355	0.584963	0	1
TC001835	1	1	1	1	1	1	0	0	0	0	0
TC001836	1	2	1	1	1	1	0	0	0	0	1
TC001837	2	67	22	15	10	92	5.52356	2.90689	2.32193	3.45943	5.06609
TC001838	1	1	1	1	1	1	0	0	0	0	0
TC001839	1	1	1	1	1	1	0	0	0	0	0
TC001840	1	1	1	1	1	1	0	0	0	0	0
TC001841	1	1	1	1	1	1	0	0	0	0	0
TC001842	1	1	1	1	1	1	0	0	0	0	0
TC001843	1	1	1	1	1	1	0	0	0	0	0
TC001844	1	1	1	1	1	1	0	0	0	0	0
TC001845	1	2	1	1	1	1	0	0	0	0	1
TC001846	1	1	1	1	1	1	0	0	0	0	0
TC001847	1	1	1	1	1	1	0	0	0	0	0
TC001848	2	4	3	1	2	1	-1	-1	0	0.584963	1
TC001849	21	3	34	38	10	14	-0.584963	0.85561	-1.07039	0.695145	-2.80735
TC001850	425	370	153	160	270	145	-1.55141	-1.40939	-0.654503	-1.47393	-0.199938
TC001851	235	202	132	126	168	159	-0.563634	-0.899237	-0.4842	-0.832123	-0.218305
TC001852	1	1	1	1	1	2	1	0	0	0	0
TC001853	2	1	1	3	1	1	-1	0.584963	-1	-1	-1
TC001854	4	1	1	1	1	1	-2	-2	-2	-2	-2
TC001855	3	6	2	1	1	1	-1.58496	-1.58496	-1.58496	-0.584963	1
TC001856	49	63	51	48	39	54	0.140178	-0.0297473	-0.329308	0.0577155	0.36257
TC001857	1	1	1	1	1	1	0	0	0	0	0
TC001858	1	1	1	1	1	1	0	0	0	0	0
TC001859	1	2	9	8	3	7	2.80735	3	1.58496	3.16993	1
TC001860	5	5	1	1	1	1	-2.32193	-2.32193	-2.32193	-2.32193	0
TC001861	43	1	27	30	9	5	-3.10434	-0.519374	-2.25634	-0.671377	-5.42626
TC001862	13811	6911	8760	7706	6136	5205	-1.40785	-0.841764	-1.17045	-0.656815	-0.998851
TC001863	90	81	93	81	60	91	0.0159415	-0.152003	-0.584963	0.0473057	-0.152003
TC001864	590	357	658	628	577	801	0.441087	0.0900496	-0.0321436	0.157373	-0.724791
TC001865	35	2	1	1	1	1	-5.12928	-5.12928	-5.12928	-5.12928	-4.12928
TC001866	403	36	77	48	126	32	-3.65464	-3.06967	-1.67736	-2.38785	-3.48471
TC001867	587	768	841	799	820	712	0.278517	0.444835	0.482263	0.518745	0.387746
TC001868	1	1	1	1	1	1	0	0	0	0	0
TC001869	1	1	1	1	1	1	0	0	0	0	0
TC001870	1	1	1	1	1	1	0	0	0	0	0
TC001871	1	1	1	1	1	1	0	0	0	0	0
TC001872	1247	2146	1175	925	880	1159	-0.105581	-0.430936	-0.502886	-0.0858007	0.783189
TC001873	261	348	378	211	354	168	-0.635589	-0.306807	0.4397	0.534336	0.415037
TC001874	2512	1827	1402	1039	1642	2117	-0.246815	-1.27364	-0.613382	-0.84135	-0.45936
TC001875	1606	1	3	1	1	1	-10.6493	-10.6493	-10.6493	-9.06429	-10.6493
TC001876	186	207	165	163	26	19	-3.29123	-0.190431	-2.83872	-0.172837	0.154328
TC001877	5811	2931	2611	2062	2576	1920	-1.59768	-1.49474	-1.17365	-1.15418	-0.987393
TC001878	405	282	196	160	235	345	-0.231326	-1.33985	-0.785261	-1.04707	-0.522227
TC001879	469	166	129	115	107	150	-1.64463	-2.02795	-2.13198	-1.86222	-1.4984
TC001880	49815	93615	84077	66147	74877	89684	0.84827	0.409096	0.587942	0.755131	0.910159
TC001882	1	1	1	1	1	1	0	0	0	0	0
TC001883	1	1	1	1	1	1	0	0	0	0	0
TC001884	1	1	2	1	1	1	0	0	0	1	0
TC001885	243	263	208	214	117	76	-1.67688	-0.183346	-1.05445	-0.224373	0.114106
TC001886	2153	3826	4349	4369	3443	3186	0.565398	1.02095	0.677318	1.01434	0.829489
TC001887	110	30	47	44	14	11	-3.32193	-1.32193	-2.974	-1.22677	-1.87447
TC001888	727	367	338	301	291	365	-0.994059	-1.27219	-1.32094	-1.10493	-0.986175
TC001889	3602	3252	2000	1713	2972	2905	-0.31026	-1.07227	-0.277364	-0.848798	-0.147471
TC001890	1	1	1	1	1	1	0	0	0	0	0
TC001891	1	1	2	1	1	2	1	0	0	1	0
TC001892	1	1	1	1	1	1	0	0	0	0	0
TC001893	1	5	3	4	5	2	1	2	2.32193	1.58496	2.32193
TC001894	2	1	1	1	1	1	-1	-1	-1	-1	-1
TC001895	1	2	5	3	3	1	0	1.58496	1.58496	2.32193	1
TC001896	1	1	1	2	1	1	0	1	0	0	0
TC001897	3	4	3	1	2	2	-0.584963	-1.58496	-0.584963	0	0.415037
TC001898	1	1	1	1	1	1	0	0	0	0	0
TC001899	1	1	6	15	6	1	0	3.90689	2.58496	2.58496	0
TC001900	6	1	1	1	1	1	-2.58496	-2.58496	-2.58496	-2.58496	-2.58496
TC001901	1	1	1	1	1	1	0	0	0	0	0
TC001902	5	1	5	1	3	5	0	-2.32193	-0.736966	0	-2.32193
TC001903	1	1	2	1	1	1	0	0	0	1	0
TC001904	2	1	1	1	1	1	-1	-1	-1	-1	-1
TC001905	1	1	1	1	1	1	0	0	0	0	0
TC001906	1	1	1	1	1	1	0	0	0	0	0
TC001907	2055	1529	1111	1019	1341	1651	-0.315798	-1.01198	-0.615829	-0.88728	-0.42655
TC001908	3	10	4	6	5	2	-0.584963	1	0.736966	0.415037	1.73697
TC001909	2	20	6	3	4	15	2.90689	0.584963	1	1.58496	3.32193
TC001910	56	44	33	29	22	21	-1.41504	-0.949374	-1.34792	-0.762961	-0.347923
TC001911	1	1	1	1	1	1	0	0	0	0	0
TC001912	1	1	1	1	1	1	0	0	0	0	0
TC001913	1	1	1	1	32	1	0	0	5	0	0
TC001914	1	1	1	1	1	1	0	0	0	0	0
TC001915	1	1	1	1	1	1	0	0	0	0	0
TC001916	56	540	299	317	439	717	3.67847	2.50098	2.97072	2.41665	3.26946
TC001918	71	104	130	86	124	87	0.293196	0.276518	0.804449	0.872621	0.550693
TC001919	408	5	39	23	66	46	-3.14886	-4.14886	-2.62803	-3.38702	-6.3505
TC001920	873	1037	865	824	924	770	-0.181123	-0.0833373	0.0819112	-0.0132815	0.248362
TC001921	174	114	70	79	63	149	-0.223775	-1.13916	-1.46566	-1.31366	-0.610053
TC001922	341	470	401	408	452	697	1.03139	0.258797	0.406551	0.23383	0.462889
TC001923	59	65	61	32	66	75	0.346176	-0.882643	0.161751	0.0480943	0.139725
TC001924	5	10	1	2	1	1	-2.32193	-1.32193	-2.32193	-2.32193	1
TC001925	6	14	17	5	29	12	1	-0.263034	2.27302	1.5025	1.22239
TC001926	1	1	1	1	1	1	0	0	0	0	0
TC001927	2	1	1	1	80	1	-1	-1	5.32193	-1	-1
TC001928	1	1	1	1	45	1	0	0	5.49185	0	0
TC001929	1	1	1	1	1	1	0	0	0	0	0
TC001930	2	1	1	1	44	1	-1	-1	4.45943	-1	-1
TC001931	4	4	4	3	52	7	0.807355	-0.415037	3.70044	0	0
TC001932	18	1	1	1	38	5	-1.848	-4.16993	1.078	-4.16993	-4.16993
TC001933	1	1	2	1	462	1	0	0	8.85175	1	0
TC001934	573	946	1172	1360	1991	14069	4.61784	1.247	1.79689	1.03237	0.723305
TC001935	54	2	9	23	2	3	-4.16993	-1.23133	-4.75489	-2.58496	-4.75489
TC001936	88	11	26	33	2	10	-3.1375	-1.41504	-5.45943	-1.75899	-3
TC001937	5	21	451	473	710	134	4.74416	6.56377	7.14975	6.49506	2.07039
TC001938	1	1	1	1	5	1	0	0	2.32193	0	0
TC001939	18	8	3	2	8	7	-1.36257	-3.16993	-1.16993	-2.58496	-1.16993
TC001940	1	3	1	1	39	2	1	0	5.2854	0	1.58496
TC001941	2051	1886	1548	1307	1840	2530	0.30281	-0.650068	-0.156622	-0.405922	-0.120998
TC001942	524	531	441	413	463	506	-0.0504294	-0.343425	-0.178555	-0.248788	0.019145
TC001943	65	67	42	53	90	59	-0.139725	-0.294447	0.469485	-0.63005	0.0437214
TC001944	847	843	677	560	643	699	-0.27707	-0.596935	-0.397543	-0.323206	-0.00682934
TC001945	3188	2056	2146	2410	1657	1604	-0.990977	-0.403618	-0.944078	-0.571002	-0.632811
TC001946	3	2	2	1	29	3	0	-1.58496	3.27302	-0.584963	-0.584963
TC001947	393	748	515	289	130	230	-0.772895	-0.44346	-1.59602	0.390043	0.928509
TC001948	1	1	1	1	1	1	0	0	0	0	0
TC001949	1	4	1	1	1	1	0	0	0	0	2
TC001950	21570	102	108	101	10	7	-11.5894	-7.73853	-11.0748	-7.64185	-7.72431
TC001951	1	4	2	3	2	1	0	1.58496	1	1	2
TC001952	1	1	1	1	1	1	0	0	0	0	0
TC001953	1	3	15	6	11	9	3.16993	2.58496	3.45943	3.90689	1.58496
TC001954	198	842	481	359	82	36	-2.45943	0.858483	-1.2718	1.28054	2.08832
TC001955	1	1	1	1	1	1	0	0	0	0	0
TC001956	1	1	1	1	1	2	1	0	0	0	0
TC001957	22	24	14	13	12	22	0	-0.758992	-0.874469	-0.652077	0.125531
TC001958	58	6	31	39	76	185	1.6734	-0.572579	0.389947	-0.903785	-3.27302
TC001959	537	4	1	1	1	1	-9.06878	-9.06878	-9.06878	-9.06878	-7.06878
TC001960	297	310	305	293	337	310	0.0618053	-0.0195623	0.182286	0.0383463	0.0618053
TC001961	25	11	3	2	5	7	-1.8365	-3.64386	-2.32193	-3.05889	-1.18442
TC001962	1	2	1	1	69	6	2.58496	0	6.10852	0	1
TC001963	1	1	1	1	1	2	1	0	0	0	0
TC001964	562	325	297	288	332	347	-0.695634	-0.964501	-0.759387	-0.920107	-0.79013
TC001965	567	433	299	197	282	369	-0.619728	-1.52515	-1.00765	-0.923203	-0.388982
TC001966	46	2	1	9	3	19	-1.27563	-2.35364	-3.9386	-5.52356	-4.52356
TC001967	193	21	9	13	38	90	-1.1006	-3.89202	-2.34453	-4.42253	-3.20014
TC001968	2	1	1	2	1	3	0.584963	0	-1	-1	-1
TC001969	29	773	441	618	352	67	1.20811	4.41348	3.60145	3.92665	4.73634
TC001970	71	61	44	24	38	36	-0.979822	-1.56478	-0.90182	-0.690316	-0.21901
TC001971	4	1	11	1	1	1	-2	-2	-2	1.45943	-2
TC001972	1	1	1	1	1	1	0	0	0	0	0
TC001973	1	1	1	1	1	1	0	0	0	0	0
TC001974	1	1	1	1	1	1	0	0	0	0	0
TC001975	730	1199	495	415	338	365	-1	-0.814785	-1.11087	-0.560468	0.715863
TC001976	1619	2177	985	1105	1125	1946	0.265409	-0.551057	-0.525178	-0.716907	0.427238
TC001977	8	1	1	17	6	57	2.83289	1.08746	-0.415037	-3	-3
TC001978	1909	81	171	134	229	187	-3.35171	-3.83251	-3.0594	-3.48075	-4.55875
TC001979	308	231	272	177	319	424	0.461134	-0.799181	0.0506261	-0.179324	-0.415037
TC001980	48	28	37	38	52	56	0.222392	-0.337035	0.115477	-0.375509	-0.777608
TC001981	3137	2082	4036	4322	3763	2700	-0.216426	0.462314	0.262498	0.363541	-0.591415
TC001982	3678	5035	6589	4683	6923	6873	0.902018	0.348512	0.912476	0.841138	0.45307
TC001983	1075	1141	1020	921	1070	1216	0.177807	-0.223064	-0.00672586	-0.0757675	0.0859621
TC001984	10	20	12	5	4	18	0.847997	-1	-1.32193	0.263034	1
TC001985	3	4	1	1	1	1	-1.58496	-1.58496	-1.58496	-1.58496	0.415037
TC001986	1	12	1	1	1	3	1.58496	0	0	0	3.58496
TC001987	1	1	1	1	1	1	0	0	0	0	0
TC001988	1	1	1	1	1	1	0	0	0	0	0
TC001989	1	1	1	1	1	1	0	0	0	0	0
TC001990	10	8	11	4	6	6	-0.736966	-1.32193	-0.736966	0.137504	-0.321928
TC001991	93	1	100	109	24	34	-1.4517	0.229026	-1.9542	0.104697	-6.53916
TC001992	3	1	7	9	15	2	-0.584963	1.58496	2.32193	1.22239	-1.58496
TC001993	4	1	16	18	14	8	1	2.16993	1.80735	2	-2
TC001994	10	1	1	1	1	1	-3.32193	-3.32193	-3.32193	-3.32193	-3.32193
TC001995	1	2	8	26	1	1	0	4.70044	0	3	1
TC001997	98	134	165	166	152	117	0.255655	0.76033	0.633218	0.751612	0.451379
TC001998	346	155	130	94	89	240	-0.527738	-1.88004	-1.95889	-1.41226	-1.1585
TC001999	648	1350	1479	1220	1342	1055	0.703177	0.912815	1.05032	1.19056	1.05889
TC002000	157	159	215	202	197	276	0.813904	0.363591	0.327431	0.453572	0.0182622
TC002001	22	5	19	11	6	20	-0.137504	-1	-1.87447	-0.211504	-2.1375
TC002002	100	101	138	99	164	113	0.176323	-0.0144996	0.713696	0.464668	0.0143553
TC002003	1871	1167	1003	892	945	1933	0.0470321	-1.06869	-0.985423	-0.899488	-0.681005
TC002004	319	324	488	419	433	309	-0.0459496	0.393394	0.440811	0.613325	0.0224374
TC002005	229	47	11	18	9	30	-2.93231	-3.66928	-4.66928	-4.37977	-2.28461
TC002006	317	92	32	13	26	56	-2.50098	-4.6079	-3.6079	-3.30834	-1.78478
TC002007	1	1	1	1	1	1	0	0	0	0	0
TC002008	1	1	1	1	1	1	0	0	0	0	0
TC002009	1	4	2	3	3	1	0	1.58496	1.58496	1	2
TC002010	6	17	7	2	2	4	-0.584963	-1.58496	-1.58496	0.222392	1.5025
TC002011	4	11	5	1	2	6	0.584963	-2	-1	0.321928	1.45943
TC002012	3	5	1	5	1	1	-1.58496	0.736966	-1.58496	-1.58496	0.736966
TC002013	1	1	1	1	1	1	0	0	0	0	0
TC002014	1	1	1	1	1	1	0	0	0	0	0
TC002015	2	1	3	6	5	1	-1	1.58496	1.32193	0.584963	-1
TC002016	1	1	5	5	8	6	2.58496	2.32193	3	2.32193	0
TC002017	1	1	1	1	1	1	0	0	0	0	0
TC002018	1	1	1	1	1	1	0	0	0	0	0
TC002019	3	1	5	1	1	2	-0.584963	-1.58496	-1.58496	0.736966	-1.58496
TC002020	1	2	1	1	1	1	0	0	0	0	1
TC002021	2	1	1	1	1	1	-1	-1	-1	-1	-1
TC002022	1	2	1	1	1	1	0	0	0	0	1
TC002023	3	1	1	2	2	2	-0.584963	-0.584963	-0.584963	-1.58496	-1.58496
TC002024	23	5	3	5	5	9	-1.35364	-2.20163	-2.20163	-2.9386	-2.20163
TC002025	1	1	1	1	2	1	0	0	1	0	0
TC002026	1	1	1	1	2	1	0	0	1	0	0
TC002027	1	1	1	1	1	1	0	0	0	0	0
TC002028	1	2	1	1	1	1	0	0	0	0	1
TC002029	1	3	1	1	1	1	0	0	0	0	1.58496
TC002030	2	7	1	1	1	2	0	-1	-1	-1	1.80735
TC002031	9	61	13	3	9	4	-1.16993	-1.58496	0	0.530515	2.76081
TC002032	7	3	2	1	11	3	-1.22239	-2.80735	0.652077	-1.80735	-1.22239
TC002033	7	34	2	5	9	6	-0.222392	-0.485427	0.36257	-1.80735	2.28011
TC002034	5	1	1	1	1	1	-2.32193	-2.32193	-2.32193	-2.32193	-2.32193
TC002035	2	1	3	1	38	17	3.08746	-1	4.24793	0.584963	-1
TC002036	1	4	4	3	4	1	0	1.58496	2	2	2
TC002037	1	2	1	3	1	1	0	1.58496	0	0	1
TC002038	1	2	1	3	2	4	2	1.58496	1	0	1
TC002039	1	1	1	1	1	1	0	0	0	0	0
TC002040	1	38	4	1	2	1	0	0	1	2	5.24793
TC002041	1	97	15	10	1	3	1.58496	3.32193	0	3.90689	6.59991
TC002042	1	1	1	1	1	1	0	0	0	0	0
TC002043	1	29	6	24	9	27	4.75489	4.58496	3.16993	2.58496	4.85798
TC002044	7	16	5	1	2	3	-1.22239	-2.80735	-1.80735	-0.485427	1.19265
TC002045	36	44	34	27	19	20	-0.847997	-0.415037	-0.921997	-0.0824622	0.289507
TC002046	2	3	1	1	1	1	-1	-1	-1	-1	0.584963
TC002047	1	2	1	1	1	1	0	0	0	0	1
TC002048	5	3	1	3	7	1	-2.32193	-0.736966	0.485427	-2.32193	-0.736966
TC002052	23	64	44	16	40	212	3.20436	-0.523562	0.798366	0.93587	1.47644
TC002053	3	1	1	1	1	8	1.41504	-1.58496	-1.58496	-1.58496	-1.58496
TC002054	806	550	518	441	455	366	-1.13894	-0.870001	-0.824913	-0.637828	-0.551348
TC002055	8	11	12	7	355	13	0.70044	-0.192645	5.47168	0.584963	0.459432
TC002056	36	7	31	24	16	14	-1.36257	-0.584963	-1.16993	-0.215729	-2.36257
TC002057	14020	6505	6139	6027	5128	5301	-1.40315	-1.21797	-1.45102	-1.19141	-1.10787
TC002058	6	5	7	3	401	2	-1.58496	-1	6.0625	0.222392	-0.263034
TC002059	43	141	94	86	98	87	1.01668	1	1.18845	1.12832	1.71329
TC002060	675	778	806	633	708	793	0.232433	-0.092682	0.0688619	0.255892	0.204883
TC002061	23	25	29	10	35	60	1.38333	-1.20163	0.605721	0.334419	0.120294
TC002062	2	1	1	1	5	1	-1	-1	1.32193	-1	-1
TC002063	23	1	1	1	5	6	-1.9386	-4.52356	-2.20163	-4.52356	-4.52356
[truncated: 14,647 more rows]
