# Supplementary material for: Genome-wide identification of genes involved in beetle odoriferous defensive stink gland function recognizes Laccase2 as the phenoloxidase responsible for toxic para-benzoquinone synthesis
Source: PLoS Genet. 2025 Dec 15;21(12):e1011588. doi: 10.1371/journal.pgen.1011588 (PMC12716784; doi:10.1371/journal.pgen.1011588)
Supplement: S3 Table — The genes are listed by the Tc-number grouped according to the color code of S1 Fig, with the six genes also identified in iBeetle indicated in bold (color code respective to Fig 3). (XLSX) [file pgen.1011588.s006.xlsx]

## Sheet: 249 genes FC
	Table S3: Expression data of 249 transcriptomics-identified genes highly expressed in stink gland tissue
	Tc#	iB_#	OGS3 2020										FC≥2		Old Tc#	OGS2 2013									FC≥2	Group (Li et al., 2013)
			Gene Length	ref tissue (mid abd)	reads				log FC (sample reads/reference reads)							ref tissue (mid abd)	reads				log FC (sample reads/reference reads)
					Fm_ abd	Fm_ thx	Mal_ abd	Male_thx	Fm_ abd	Fm_ thx	Mal_ abd	Mal_ thx					Fm_ abd	Fm_ thx	Mal_ abd	Male_thx	Fm_ abd	Fm_ thx	Mal_ abd	Mal_ thx
	Tc_002187	iB_12091	954	1	18	31	83	17	4.16993	4.9542	6.37504	4.08746	x			2	15	17	49	9	2.90689	3.08746	4.61471	2.16993	x
	Tc_010790	iB_14406	285	1	21	19	78	215	4.39232	4.24793	6.2854	7.74819	x			1	17	14	66	163	4.08746	3.80735	6.04439	7.34873	x
	Tc_012136	iB_06435	1725	3	77	186	209	109	4.68182	5.9542	6.1224	5.18322	x			3	45	113	112	69	3.90689	5.23522	5.22239	4.52356	x
	Tc_031164	iB_15541	482	1	11959	49864	39982	47703	13.5458	15.6057	15.2871	15.5418	x
	Tc_031266	iB_13216	363	2	78	118	202	172	5.2854	5.88264	6.65821	6.42626	x
	Tc_031268	iB_14868	318	11	7317	34192	26767	38402	9.3776	11.6019	11.2487	11.7695	x
	Tc_031810	iB_14952	463	1	721	13344	3051	11729	9.49386	13.7039	11.5751	13.5178	x
	Tc_032405	iB_17585	693	1	799	7016	4452	10244	9.64205	12.7764	12.1202	13.3225	x
	Tc_032449		835	15	253	448	455	397	4.0761	4.90046	4.92283	4.7261	x		Tc_003632	152	1006	2346	2555	2132	2.72649	3.94806	4.07118	3.81006	x
	Tc_032450	iB_16355	876	1	67	284	276	464	6.06609	8.14975	8.10852	8.85798	x
	Tc_032523	iB_15033	448	1	51158	174820	170581	221816	15.6427	17.4155	17.3801	17.759	x
	Tc_032842	iB_07202	1066	6	219	287	533	346	5.18982	5.57994	6.47303	5.84967	x
	Tc_032979	iB_16087	1855	5	220	1407	937	1212	5.45943	8.13648	7.54998	7.92125	x
	Tc_032993	iB_07264	2361	97	1693	5235	4371	5603	4.12545	5.75406	5.49383	5.85207	x		Tc_013892	1139	1110	502	683	601	-0.0372081	-1.18201	-0.73781	-0.922331
	Tc_033013	iB_15097	1300	186	3948	24456	10764	32168	4.40775	7.03874	5.85477	7.43418	x
	Tc_033121	iB_16343	1016	1	59	532	286	611	5.88264	9.05528	8.15987	9.25503	x
	Tc_033641	iB_10308	1226	40	673	1870	2679	2475	4.07253	5.54689	6.06555	5.95128	x		Tc_009117	1673	802	2632	2190	2866	-1.06076	0.653722	0.388493	0.776601
	Tc_033678	iB_06277	1705	21	364	547	662	557	4.11548	4.70308	4.97837	4.72922	x		Tc_009749	8	105	152	182	133	3.71425	4.24793	4.50779	4.05528	x
															Tc_009750	9	109	206	248	178	3.59826	4.51658	4.78427	4.30581	x
	Tc_033805	iB_16924	1810	28	21182	47117	63763	45807	9.5632	10.7166	11.1531	10.6759	x
	Tc_034102	iB_07520	3783	75	13759	34886	39606	31078	7.51927	8.86154	9.04461	8.69479	x
	Tc_034113	iB_15278	276	1	9447	51	45775	184	13.2056	5.67243	15.4823	7.52356	x
	Tc_034210	iB_15291	447	4	4390	10259	14122	11429	10.1	11.3246	11.7857	11.4804	x
	Tc_034245	iB_15295	995	1	23	6726	126	6228	4.52356	12.7155	6.97728	12.6046	x
	Tc_034789		293	1	5111	28352	26401	33036	12.3194	14.7912	14.6883	15.0118	x
	Tc_035052	iB_15422	482	1	19956	56570	64195	57565	14.2845	15.7877	15.9702	15.8129	x
	Tc_000675	iB_13794	2242	331	9172	10651	35338	9667	4.79233	5.00801	6.73825	4.86817	x			319	8804	10266	33838	9163	4.78653	5.00817	6.72894	4.84419	x
	Tc_002805	iB_00447	1572	164	7154	5306	5611	5086	5.44698	5.01586	5.09649	4.95476	x			111	5647	4080	4404	3857	5.66885	5.19994	5.31018	5.11885	x
	Tc_003157	iB_03510	1683	7	150	185	356	175	4.42146	4.72403	5.66838	4.64386	x			6	146	181	350	173	4.60486	4.91488	5.86625	4.84967	x
	Tc_006497	iB_14142	2872	19	508	719	2978	989	4.74076	5.24192	7.2922	5.7019	x			17	466	666	2777	919	4.77672	5.29192	7.35185	5.75646	x
	Tc_011737	iB_05094	1016	8	225	322	626	448	4.81378	5.33092	6.29002	5.80735	x			8	227	325	631	437	4.82655	5.3443	6.3015	5.77149	x
	Tc_011749	iB_07694	1214	7	145	408	243	479	4.37255	5.86507	5.11746	6.09653	x			4	108	287	183	357	4.75489	6.16491	5.5157	6.47978	x
	Tc_012838	iB_05333	1561	279	5074	10843	17341	11469	4.18479	5.28036	5.95778	5.36133	x			273	4900	10357	16679	11107	4.16581	5.24556	5.93299	5.34642	x
	Tc_013137	iB_12761	612	1	236	44	189	41	7.88264	5.45943	7.56224	5.35755	x			1	206	40	174	35	7.6865	5.32193	7.44294	5.12928	x
	Tc_015349	iB_05799	1052	13	532	672	1137	869	5.35484	5.69188	6.45058	6.06277	x			12	518	639	1102	851	5.43185	5.73471	6.52095	6.14805	x
	Tc_015841	iB_05909	820	23	436	933	921	1966	4.24462	5.34217	5.3235	6.41749	x			23	428	915	868	1939	4.21791	5.31407	5.23799	6.39754	x
	Tc_031598	iB_03899	814	2	40	45	169	33	4.32193	4.49185	6.40088	4.04439	x		Tc_005078	2	43	58	201	44	4.42626	4.85798	6.65105	4.45943	x
	Tc_032266	iB_09709	1352	51	2223	3062	7550	2988	5.44587	5.90783	7.20984	5.87254	x		Tc_000189	18	783	1128	2520	978	5.44294	5.96963	7.12928	5.76377	x
															Tc_000190	21	931	1302	3411	1285	5.47032	5.9542	7.34366	5.93524	x
	Tc_033050	iB_05494	2356	73	2146	2478	5827	2252	4.87761	5.08514	6.31871	4.94717	x		Tc_013771	4	1	1	1	1	-2	-2	-2	-2
															Tc_013772	67	2084	2373	5563	2158	4.95905	5.14641	6.37556	5.00939	x
	Tc_000959	iB_13805	870	2	26	45	100	18	3.70044	4.49185	5.64386	3.16993	x			1	25	39	93	17	4.64386	5.2854	6.53916	4.08746	x
	Tc_004632	iB_08561	905	54	1394	631	321	848	4.69013	3.54661	2.57154	3.97303	x			6	781	255	141	367	7.02422	5.40939	4.55459	5.93467	x
	Tc_032826	iB_15066	772	4	32	29	57	36	3	2.85798	3.83289	3.16993	x		Tc_008158	1	19	22	35	24	4.24793	4.45943	5.12928	4.58496	x
	Tc_001937	iB_06143	6778	5	137	480	776	445	4.7761	6.58496	7.27798	6.47573	x			5	134	473	710	451	4.74416	6.56377	7.14975	6.49506	x	1*
	Tc_003110	iB_03500	686	1	1507064	302	48	234	20.5233	8.2384	5.58496	7.87036	x			1	1521358	308	46	240	20.5369	8.26679	5.52356	7.90689	x	9*
	Tc_003284	iB_03534	1708	1	3862	11185	10691	10247	11.9151	13.4493	13.3841	13.3229	x			1	4238	12067	11569	11359	12.0492	13.5588	13.498	13.4715	x	1*
	Tc_003437	iB_10615	1470	1	110	66	51	59	6.78136	6.04439	5.67243	5.88264	x			1	107	68	52	63	6.74147	6.08746	5.70044	5.97728	x	1
	Tc_003835	iB_12130	674	1	39	491	203	435	5.2854	8.93958	7.66534	8.76487	x			1	39	432	183	387	5.2854	8.75489	7.5157	8.59619	x	10*
	Tc_005384	iB_00841	1683	13	2402	8701	4579	6585	7.52958	9.38653	8.46038	8.98453	x			13	2354	8605	4456	6443	7.50046	9.37052	8.42109	8.95308	x	1*
	Tc_005389	iB_09413	1980	27	1696	4928	5900	4846	5.97303	7.5119	7.77161	7.48769	x			25	1632	4731	5706	4693	6.02857	7.56407	7.83441	7.55244	x	1*
	Tc_007254	iB_07205	1508	4	128	13729	143	15772	5	11.7449	5.15987	11.9451	x			4	88	9895	84	11308	4.45943	11.2725	4.39232	11.4651	x	2*
	Tc_007317	iB_04313	1821	40	15407	78596	56334	72661	8.58937	10.9402	10.4598	10.827	x			34	15012	75686	54352	70016	8.78637	11.1203	10.6426	11.0079	x	1*
	Tc_008412	iB_04481	3709	36	8655	19079	18610	17626	7.90939	9.04977	9.01387	8.93549	x			37	8885	19505	19076	18239	7.9077	9.0421	9.01002	8.94529	x	1*
	Tc_008413	iB_12396	1583	1	19048	32122	79838	40462	14.2174	14.9713	16.2848	15.3043	x			1	16793	27712	69675	34891	14.0356	14.7582	16.0884	15.0906	x	1*
	Tc_008414	iB_04482	1580	81	3108	19582	12785	19992	5.26192	7.91739	7.30231	7.94729	x			77	2915	18210	11937	18683	5.24249	7.88566	7.27637	7.92265	x	1*
	Tc_008780	iB_12424	1613	11	151830	507049	561986	495721	13.7527	15.4923	15.6407	15.4597	x			8	134925	452545	505794	436210	14.0418	15.7877	15.9482	15.7347	x	1*
	Tc_008804		994	1	283	775	954	648	8.14466	9.59805	9.89785	9.33985	x			1	16609	34223	47022	33437	14.0197	15.0627	15.521	15.0292	x	1*
	Tc_010551	iB_14396	516	71	44729	117207	103013	113217	9.29918	10.689	10.5027	10.639	x			36	18487	46485	43824	50744	9.0043	10.3346	10.2495	10.461	x	1*
	Tc_011149	iB_12592	497	1	706	126	2479	213	9.46352	6.97728	11.2755	7.73471	x			1	592	127	2409	196	9.20945	6.98868	11.2342	7.61471	x	1*
	Tc_011211	iB_01827	1750	98	17084	53238	57339	48435	7.44565	9.08546	9.19252	8.94905	x			87	16140	47146	52445	46017	7.53541	9.0819	9.23557	9.04694	x	1*
	Tc_011337	iB_05015	761	1	717	787	2533	1445	9.48583	9.62022	11.3066	10.4969	x			1	690	763	2427	1386	9.43045	9.57554	11.245	10.4367	x	1*
	Tc_012841	iB_05335	1359	4	145	4150	431	6291	5.17991	10.0189	6.75154	10.6191	x			3	106	3034	295	4536	5.14296	9.98204	6.61961	10.5622	x	1*
	Tc_013059	iB_14543	588	3292	79529	227960	254584	242103	4.59444	6.11367	6.27303	6.20051	x			2803	69128	192836	218320	206572	4.62423	6.10426	6.28333	6.20353	x	1*
	Tc_013108	iB_05385	3798	331	6684	35878	27043	34483	4.33581	6.76012	6.35228	6.70291	x			296	6186	33098	24886	31633	4.38534	6.805	6.39359	6.73969	x	1*
	Tc_013474	iB_05439	1455	20	766	2746	2924	2927	5.25927	7.10119	7.1918	7.19328	x			12	306	1136	1442	1236	4.67243	6.56478	6.90889	6.6865	x	1*
	Tc_013630	iB_08367	1292	1	203	690	485	740	7.66534	9.43045	8.92184	9.53138	x			1	145	517	383	548	7.17991	9.01402	8.5812	9.09803	x	1*
	Tc_014185	iB_12881	1083	3	467	1865	782	1346	7.28232	9.28	8.02606	8.8095	x			2	271	1032	446	789	7.08215	9.01123	7.8009	8.62388	x	1*
	Tc_014388	iB_12889	1450	10	980	2591	3531	2112	6.61471	8.01737	8.46393	7.72247	x			6	887	2344	3221	1889	7.20783	8.60979	9.06833	8.29844	x	1*
	Tc_014479	iB_06331	771	6	141	378	1117	375	4.55459	5.97728	7.54045	5.96578	x			3	114	301	919	296	5.24793	6.64866	8.25896	6.62449	x	1*
	Tc_015151	iB_05763	1777	78	45394	125016	177136	114755	9.18481	10.6464	11.1491	10.5228	x			76	45114	124457	176434	114281	9.21336	10.6774	11.1808	10.5543	x	1*
	Tc_015346		3768	405	23492	50801	75322	50743	5.8581	6.97079	7.53901	6.96914	x			408	23427	50191	74674	50369	5.84346	6.94272	7.51589	6.94782	x	1*
	Tc_015546		1513	24	431	9460	1511	9467	4.16658	8.62266	5.97633	8.62373	x			24	459	10088	1593	10047	4.25739	8.71539	6.05257	8.70951	x	1*
	Tc_016280	iB_13026	1246	5	1502	4461	5751	4806	8.23074	9.80122	10.1677	9.90869	x			3	1165	3227	4182	3670	8.60115	10.071	10.445	10.2566	x	1*
	Tc_031871	iB_14958	442	6	29911	101627	88030	150163	12.2834	14.048	13.8407	14.6112	x		Tc_004085	56	2376	6997	7839	16176	5.40696	6.96517	7.1291	8.17421	x	1*
	Tc_032539	iB_02722	1544	27	128680	636332	457694	537875	12.2185	14.5245	14.0491	14.282	x		Tc_003768	74	129261	641884	463311	539533	10.7705	13.0825	12.6122	12.8319	x	1*
	Tc_033302	iB_13406	2065	19	789	1012	1942	1093	5.37595	5.73507	6.6754	5.84615	x		Tc_015382	11	742	975	1880	1045	6.07584	6.46983	7.41709	6.56986	x	1*
															Tc_015383	10	15	7	35	24	0.584963	-0.514573	1.80735	1.26303
	Tc_033405	iB_05847	1552	115	10076	63301	37636	69916	6.45315	9.10445	8.35434	9.24784	x		Tc_015602	11	61	326	192	326	2.47131	4.8893	4.12553	4.8893	x	1*
															Tc_015603	97	8509	52245	31728	59376	6.45486	9.07309	8.35356	9.25768	x
	Tc_033612	iB_05924	5487	64	1967	6807	8261	6698	4.94178	6.7328	7.0121	6.70951	x		Tc_015917	1	9	11	9	11	3.16993	3.45943	3.16993	3.45943	x	1*
															Tc_015918	6	2063	7656	9110	7454	8.42557	10.3174	10.5683	10.2788	x
	Tc_034402	iB_15311	927	1	16	57	371	47	4	5.83289	8.53528	5.55459	x		Tc_012612	354	914	301	550	329	1.36844	-0.233986	0.635682	-0.105662		1*
															Tc_012613	1	26	83	455	66	4.70044	6.37504	8.82972	6.04439	x
	Tc_034776	iB_09217	1886	15	2926	9597	9149	7551	7.60782	9.32148	9.25251	8.97556	x		Tc_015932	8	598	2023	1764	1675	6.224	7.98228	7.78463	7.70995	x	1*
	Tc_002798		342	1	10	56	45	81	3.32193	5.80735	5.49185	6.33985	x			1	29	107	107	155	4.85798	6.74147	6.74147	7.27612	x	1*
	Tc_005635															7	9110	23168	26305	19437	10.3459	11.6925	11.8757	11.4392	x	1*
	Tc_010236															6	2983	15530	10497	16544	8.95759	11.3378	10.7727	11.4291	x	1*
	Tc_014784	iB_02333	1207	2	26	28	748	36	3.70044	3.80735	8.54689	4.16993	x			1	25	26	651	29	4.64386	4.70044	9.34651	4.85798	x	1
	Tc_015467	iB_02483	1566	1	11	47	134	28	3.45943	5.55459	7.06609	4.80735	x			1	17	52	136	31	4.08746	5.70044	7.08746	4.9542	x	1
	Tc_016081															26	3087	9379	8429	8807	6.89155	8.49478	8.34071	8.404	x	1*
	Tc_031761	iB_03899	3417	8	5	68	81	68	-0.678072	3.08746	3.33985	3.08746	x		Tc_010285	16	19	16	88	16	0.247928	0	2.45943	0		1
															Tc_010286	1	50	262	218	262	5.64386	8.03342	7.76818	8.03342	x
	Tc_000034															1	1	1	1	1	0	0	0	0		10
	Tc_000191	iB_15956	957	1	245	10	316	16	7.93664	3.32193	8.30378	4	x			1	210	10	284	17	7.71425	3.32193	8.14975	4.08746	x	3
	Tc_000238	iB_00050	6670	2254	2609	5	4275	7	0.211009	-8.81634	0.923437	-8.33092				2215	2568	5	4208	7	0.213339	-8.79116	0.925828	-8.30574		3
	Tc_000361	iB_03011 iB_06816	1899	3	885	1	2	1	8.20457	-1.58496	-0.584963	-1.58496				2	570	1	2	1	8.15482	-1	0	-1		9
	Tc_000602	iB_00137	737	1	881	1	37	12	9.783	0	5.20945	3.58496	x			1	751	1	30	9	9.55267	0	4.90689	3.16993	x	1
	Tc_000629		183	1	5	1	2	1	2.32193	0	1	0				1	34	1	5	1	5.08746	0	2.32193	0		3
	Tc_000660	iB_14976														1	53	1	77	1	5.72792	0	6.26679	0		3
	Tc_000765	iB_16550	327	1	1	18	14	6	0	4.16993	3.80735	2.58496	x			1	1	18	14	4	0	4.16993	3.80735	2	x	1
	Tc_000813	iB_10797	760	8	179	1	24	1	4.48382	-3	1.58496	-3				3	63	1	15	1	4.39232	-1.58496	2.32193	-1.58496		3
	Tc_000889	iB_03099	4737	5	3095	1	1154	2	9.2738	-2.32193	7.8505	-1.32193				2	2460	1	898	2	10.2644	-1	8.81057	0		3
	Tc_000893		264	1	15	1	24	1	3.90689	0	4.58496	0				1	25	1	47	1	4.64386	0	5.55459	0		3
	Tc_000894	iB_06451	3783	52	3939	5	2137	5	6.24317	-3.37851	5.36093	-3.37851				21	934	1	764	1	5.47496	-4.39232	5.18511	-4.39232		3
	Tc_000917	iB_00186	2080	174	1	674	3	832	-7.44294	1.95366	-5.85798	2.2575	x			247	2	1037	6	1212	-6.94837	2.06983	-5.3634	2.29481		2
	Tc_000920	iB_03103	2094	1	1	2	4	1	0	1	2	0				1	1	2	4	1	0	1	2	0		10
	Tc_001175	iB_03151	2036	20	936	14	16385	25	5.54844	-0.514573	9.67816	0.321928				14	652	7	13713	21	5.54137	-1	9.9359	0.584963		3
	Tc_001183	iB_09678	828	1037	62213	609	35	574	5.90673	-0.767902	-4.88892	-0.853293				1040	63540	633	36	572	5.93301	-0.716306	-4.85244	-0.862496		9
	Tc_001259	iB_00232	3137	208	43842	2	8	2	7.71959	-6.70044	-4.70044	-6.70044				200	42932	2	8	2	7.74591	-6.64386	-4.64386	-6.64386		9
	Tc_002041	iB_16526	531	1	3	11	5	14	1.58496	3.45943	2.32193	3.80735	x			1	3	10	1	15	1.58496	3.32193	0	3.90689	x	1
	Tc_002157	iB_17493	472	1	1	1	1	1	0	0	0	0				1	1	1	1	1	0	0	0	0		10
	Tc_002279		159	1	1	1	1	1	0	0	0	0				1	20	1	1	2	4.32193	0	0	1		1
	Tc_002325	iB_00355	4767	2	4	22	12	19	1	3.45943	2.58496	3.24793	x			1	3	23	13	16	1.58496	4.52356	3.70044	4	x	10
	Tc_002417		1748	3	1	1	1	1	-1.58496	-1.58496	-1.58496	-1.58496				1	1	1	1	1	0	0	0	0		10
	Tc_002439															1	2	3	75	8	1	1.58496	6.22882	3	x	1
	Tc_002483	iB_16935	1113	20	237043	5600	203	10385	13.5329	8.12928	3.34341	9.02029	x			17	197435	4577	175	8351	13.5036	8.07272	3.36375	8.94027	x	9
	Tc_002611	iB_11016	2743	5	1	5	11	9	-2.32193	0	1.1375	0.847997				4	1	5	9	8	-2	0.321928	1.16993	1		10
	Tc_002669	iB_00423	2854	23	28	1197	18	1118	0.283793	5.70165	-0.353637	5.60314				12	17	740	9	692	0.5025	5.94642	-0.415037	5.84967		2
	Tc_002938	iB_03472	6199	1	1	1	1	1	0	0	0	0				1	1	1	1	1	0	0	0	0		10
	Tc_003771	iB_16639	306	1	1	8	1	8	0	3	0	3				1	2	19	1	21	1	4.24793	0	4.39232	x	10
	Tc_003941	iB_16063	965	1	8330	1	3	1	13.0241	0	1.58496	0				2	8761	1	1	1	12.0969	-1	-1	-1		9
	Tc_004075	iB_16862	2140	1	3	1	1	1	1.58496	0	0	0				1	3	1	1	1	1.58496	0	0	0		10
	Tc_004179	iB_02481 iB_01100 iB_06779	810	39	56	52	50	36	0.521953	0.415037	0.358454	-0.115477				18	24	20	20	19	0.415037	0.152003	0.152003	0.0780025		10
	Tc_004446	iB_13280													Tc_004446	370	650	8	1590	7	0.812914	-5.53138	2.10343	-5.72403		3
															Tc_004445	4	5	6	14	8	0.321928	0.584963	1.80735	1
	Tc_004655	iB_14024	1253	1	1	26	1	71	0	4.70044	0	6.14975				1	1	3	1	16	0	1.58496	0	4		2
	Tc_005093	iB_12174	683	27	11657	4	7	7	8.75402	-2.75489	-1.94753	-1.94753				15	6260	1	2	3	8.70506	-3.90689	-2.90689	-2.32193		9
	Tc_005096	iB_12175	716	26	9498	2	1	1	8.51297	-3.70044	-4.70044	-4.70044				21	5984	2	2	1	8.15458	-3.39232	-3.39232	-4.39232		9
	Tc_005106	iB_15922	1668	1	1	1	1	1	0	0	0	0				1	1	1	1	1	0	0	0	0		10
	Tc_005529	iB_03974	625	29	1	8	118	9	-4.85798	-1.85798	2.02466	-1.68806				28	1	7	111	9	-4.80735	-2	1.98706	-1.63743		10
	Tc_005550	iB_09309	786	92	77	2179	142	2370	-0.256775	4.56589	0.626185	4.68711				112	93	2865	197	3154	-0.268196	4.67696	0.814697	4.81561		2
	Tc_005847															33	17	47	32	45	-0.956931	0.510195	-0.0443941	0.447459		10
	Tc_005911															819	1308	1	186	1	0.675427	-9.67772	-2.13856	-9.67772		3
	Tc_006027	iB_04056	1724	5	406	27	17452	35	6.34341	2.43296	11.7692	2.80735	x			4	364	28	16440	32	6.50779	2.80735	12.0049	3	x	3
	Tc_006120	iB_04069	1608	127	308	1	463	2	1.2781	-6.98868	1.86618	-5.98868				115	289	1	454	3	1.32944	-6.84549	1.98106	-5.26053		3
	Tc_006131	iB_13636	613	143	13	234	60	289	-3.45943	0.710493	-1.25298	1.01505				13	1	158	34	226	-3.70044	3.60334	1.38702	4.11974	x	10
	Tc_006250	iB_12239	581	25	7662	62	13	106	8.25965	1.31034	-0.943416	2.08406	x			22	6331	56	10	90	8.16879	1.34792	-1.1375	2.03242	x
	Tc_006292	iB_16884	982	6	1	163	97	322	-2.58496	4.76377	4.01495	5.74595	x			5	1	155	91	324	-2.32193	4.9542	4.18587	6.01792	x	10
	Tc_006376	iB_14131	342	1	12	1	1	1	3.58496	0	0	0				1	9	2	1	1	3.16993	1	0	0		1
	Tc_006800	iB_06393	1874	410	423	501	515	574	0.0450338	0.289187	0.328949	0.485427				1	12	50	72	46	3.58496	5.64386	6.16993	5.52356	x	1
	Tc_007019	iB_04256	1249	2	1	16	1	22	-1	3	-1	3.45943				1	1	16	1	21	0	4	0	4.39232		2
	Tc_007186	iB_01139	1234	57108	79195	295011	33	32	0.471716	2.369	-10.757	-10.8014				54178	73354	272134	30	32	0.437169	2.32854	-10.8185	-10.7254		5
	Tc_007601	iB_17560	299	208	37	68	323	116	-2.49099	-1.61298	0.634951	-0.842459				142	21	53	217	69	-2.75743	-1.42183	0.611804	-1.04122		10
	Tc_007689	iB_01245	6059	42229	21310	24	76901	36	-0.986703	-10.781	0.864768	-10.196				41392	21144	25	75046	36	-0.969104	-10.6932	0.858423	-10.1671		3
	Tc_007737	iB_12340	556	10	1224	5	16	15	6.93546	-1	0.678072	0.584963				10	1164	5	16	14	6.86295	-1	0.678072	0.485427		9
	Tc_007738	iB_07104	539	21	8394	17	9	17	8.64283	-0.304855	-1.22239	-0.304855				20	7039	12	7	16	8.45923	-0.736966	-1.51457	-0.321928		9
	Tc_007741	iB_12341	441	16	391	1	1540	3	4.61102	-4	6.58871	-2.41504				15	372	1	1504	3	4.63227	-3.90689	6.6477	-2.32193		3
	Tc_007742	iB_12342	444	1	331	1	1	1	8.37069	0	0	0				1	313	1	1	1	8.29002	0	0	0		9
	Tc_007775	iB_01261	3585	1	97	1	1	1	6.59991	0	0	0				1	85	1	1	1	6.40939	0	0	0		9
	Tc_007776	iB_01262	2540	9	1130	1	4	1	6.97218	-3.16993	-1.16993	-3.16993				3	810	1	1	1	8.07682	-1.58496	-1.58496	-1.58496		9
	Tc_008117	iB_14238	557	5	73	3	329	5	3.8679	-0.736966	6.04002	0				1	62	2	258	4	5.9542	1	8.01123	2	x	3
	Tc_008161	iB_12377	393	218	3	820	5	399	-6.18322	1.9113	-5.44626	0.872061				105	2	378	2	178	-5.71425	1.848	-5.71425	0.761488		2
	Tc_008203	iB_14246	480	2	27	1	35	1	3.75489	-1	4.12928	-1				1	16	1	20	1	4	0	4.32193	0		3
	Tc_008496															2	1	3	4	7	-1	0.584963	1	1.80735		10
	Tc_008610	iB_08834	3434	50	4	1339	85	2005	-3.64386	4.74308	0.765535	5.32553				44	1	1208	78	1810	-5.45943	4.77897	0.825971	5.36234		2
	Tc_008655															1	36	15	3	10	5.16993	3.90689	1.58496	3.32193	x	1
	Tc_008674	iB_14278	375	746	425	63770	2904	64122	-0.811713	6.41756	1.96079	6.4255	x			716	411	60867	2773	61143	-0.800821	6.40956	1.95342	6.41608	x	2
	Tc_008677	iB_14280	381	1	7	16970	85	3863	2.80735	14.0507	6.40939	11.9155	x			1	8	16907	87	3879	3	14.0453	6.44294	11.9215	x	2
	Tc_008735	iB_14290	2639	4	1	1	7	8	-2	-2	0.807355	1				1	1	1	1	1	0	0	0	0		10
	Tc_008803	iB_01418	869	299	987	8	1331	5	1.7229	-5.224	2.15429	-5.90207	x			289	929	8	1273	4	1.68461	-5.17493	2.13909	-6.17493		3
	Tc_008930	iB_01439	892	1	233101	1	2	1	17.8306	0	1	0				1	222237	1	2	1	17.7617	0	1	0		9
	Tc_008931															2	618	1	29	1	8.27146	-1	3.85798	-1		3
	Tc_008952	iB_01442	1232	20	595	1	1701	1	4.89482	-4.32193	6.41024	-4.32193				8	366	1	1063	1	5.5157	-3	7.05393	-3		3
	Tc_008960	iB_10355	1433	1	7	1	14	1	2.80735	0	3.80735	0				1	5	1	9	1	2.32193	0	3.16993	0		10
	Tc_009170	iB_10284	2728	1074	1546	361	3860	476	0.525546	-1.57292	1.84561	-1.17396				78	163	1	1840	1	1.06333	-6.2854	4.56009	-6.2854		3
	Tc_009273	iB_14321 iB_06779	2016	105	100	97	105	102	-0.0703893	-0.114333	0	-0.0418202				94	97	104	91	91	0.045324	0.145851	-0.0467942	-0.0467942		10
	Tc_009277	iB_04612	695	6	97	5	134	5	4.01495	-0.263034	4.48113	-0.263034				5	70	3	113	4	3.80735	-0.736966	4.49825	-0.321928		3
	Tc_009320															16	3287	8	346	12	7.68256	-1	4.43463	-0.415037		3
	Tc_009466		1275	25	15	1	25	1	-0.736966	-4.64386	0	-4.64386				22	16	1	22	1	-0.459432	-4.45943	0	-4.45943		3
	Tc_009694	iB_04683	1715	610	753	13840	831	12209	0.303841	4.50389	0.446039	4.32				573	720	13135	800	11442	0.329462	4.51874	0.481465	4.31966		2
	Tc_009785	iB_04699	1629	302	556	12	932	6	0.880536	-4.65344	1.62578	-5.65344				107	134	2	239	1	0.324622	-5.74147	1.1594	-6.74147		3
	Tc_010761	iB_01727	2295	21	60174	1	5	5	11.4845	-4.39232	-2.07039	-2.07039				17	54195	1	5	5	11.6384	-4.08746	-1.76553	-1.76553		9
	Tc_010839	iB_01744	5468	258179	150142	536216	38	90	-0.782044	1.05444	-12.7301	-11.4862				248415	144996	512865	34	84	-0.776739	1.04583	-12.8349	-11.5301		5
	Tc_010909															143	4	1884	31	2213	-5.15987	3.71971	-2.20568	3.95192		2
	Tc_011094		802	2	1	1	1	3	-1	-1	-1	0.584963				1	1	1	1	2	0	0	0	1		10
	Tc_011236	iB_04999	1889	33	1	64	2	74	-5.04439	0.955606	-4.04439	1.16506				24	1	58	1	72	-4.58496	1.27302	-4.58496	1.58496		2
	Tc_011356	iB_05020	1600	1	6	4	335	10	2.58496	2	8.38802	3.32193	x			1	6	4	343	10	2.58496	2	8.42206	3.32193	x	1
	Tc_011646	iB_17531	433	1	51	1	2	1	5.67243	0	1	0				1	67	7	4	1	6.06609	2.80735	2	0	x	1
	Tc_011748	iB_05096	1407	24	4382	1	1	1	7.51241	-4.58496	-4.58496	-4.58496				16	3387	1	1	1	7.72579	-4	-4	-4		9
	Tc_011780	iB_07688	1601	53	38	26	151	25	-0.479993	-1.02748	1.51048	-1.08406				1	5	1	108	1	2.32193	0	6.75489	0		1
	Tc_012263		255	7	16	113	69	64	1.19265	4.01282	3.30117	3.19265	x			1	2	5	11	3	1	2.32193	3.45943	1.58496	x	1
	Tc_012298	iB_01963	1273	136	4	2003	10	1517	-5.08746	3.88048	-3.76553	3.47954				132	4	1905	10	1459	-5.04439	3.85118	-3.72247	3.46637		2
	Tc_012558															1	554	1	8	1	9.11374	0	3	0		9
	Tc_012640	iB_05283	751	5	37	488	343	425	2.88753	6.60881	6.10014	6.40939	x			3	27	361	258	326	3.16993	6.91089	6.42626	6.76377	x	1
	Tc_013132	iB_12758	112	97	1561	44	1717	-0.207442	3.8009	-1.34792	3.93832	3.93832	x			92	79	1362	36	1479	-0.219781	3.88795	-1.35364	4.00684		2
	Tc_013136	iB_12760	443	1	37	9	1	19	5.20945	3.16993	0	4.24793	x			1	36	9	1	18	5.16993	3.16993	0	4.16993	x	1
	Tc_013174	iB_10108	2068	109	13	1	31	1	-3.06774	-6.76818	-1.81399	-6.76818				67	6	1	22	1	-3.48113	-6.06609	-1.60666	-6.06609		10
	Tc_013423	iB_14577	2454	1281	144	13	344	11	-3.15313	-6.62262	-1.89679	-6.86362				1244	123	1	330	1	-3.33826	-10.2808	-1.91445	-10.2808
	Tc_013434	iB_14579	734	5	1	29	1	123	-2.32193	2.53605	-2.32193	4.62059				6	1	40	1	134	-2.58496	2.73697	-2.58496	4.48113		2
	Tc_013602	iB_13675	5504	583496	327061	1311821	391	285	-0.835163	1.16878	-10.5433	-10.9995				569813	312449	1243270	371	258	-0.866868	1.12558	-10.5849	-11.1089		5
	Tc_013755	iB_16131	1239	4	4	1	4	3	0	-2	0	-0.415037				3	3	1	2	2	0	-1.58496	-0.584963	-0.584963		10
	Tc_013827	iB_05508	706	6	30	1150	141	1104	2.32193	7.58246	4.55459	7.52356	x			6	27	1052	138	1045	2.16993	7.45396	4.52356	7.44432	x
	Tc_013899	iB_16674	249	1	1	1	1	1	0	0	0	0				1	1	1	1	1	0	0	0	0		10
	Tc_013901	iB_08184 iB_15809	4218	55	10	24	38	29	-2.45943	-1.1964	-0.533432	-0.923379				1	1	1	1	1	0	0	0	0		10
	Tc_013910	iB_16246	312	1	2	23	14	20	1	4.52356	3.80735	4.32193	x			1	7	17	12	18	2.80735	4.08746	3.58496	4.16993	x	1
	Tc_014270	iB_07028 iB_02792	1288	7	3015	2	211	1	8.75059	-1.80735	4.91374	-2.80735				7	3156	4	213	1	8.81653	-0.807355	4.92735	-2.80735	x	3
	Tc_014701	iB_12918	3217	73	30685	1444	287	2646	8.71542	4.30603	1.97508	5.17977	x			67	28745	1276	261	2408	8.74493	4.25132	1.96182	5.16753	x	9
	Tc_014748	iB_10470	1201	17	1	7	1	1	-4.08746	-1.28011	-4.08746	-4.08746				15	1	7	1	1	-3.90689	-1.09954	-3.90689	-3.90689		10
	Tc_014939	iB_05727	1536	29	986	1	216	1	5.08746	-4.85798	2.89691	-4.85798				27	954	1	205	1	5.14296	-4.75489	2.92459	-4.75489		3
	Tc_014977	iB_14684	468	1	25	7	1	7	4.64386	2.80735	0	2.80735	x			1	39	12	1	6	5.2854	3.58496	0	2.58496	x	1
	Tc_015044	iB_12939	384	1	1	52	2	87	0	5.70044	1	6.44294	x			1	2	63	2	96	1	5.97728	1	6.58496	x	2
	Tc_015047	iB_14691	980	43	83	1	165	1	0.948775	-5.42626	1.94006	-5.42626				40	81	1	157	1	1.01792	-5.32193	1.97269	-5.32193		3
	Tc_015155	iB_05765	1577	454	548	6	6743	1	0.271484	-6.24159	3.89263	-8.82655				455	555	6	6828	1	0.286621	-6.24476	3.90752	-8.82972		3
	Tc_015190	iB_14699	857	1	10	7	49	8	3.32193	2.80735	5.61471	3	x			1	10	7	46	6	3.32193	2.80735	5.52356	2.58496	x	1
	Tc_015212	iB_14701	372	7	3	120	5	242	-1.22239	4.09954	-0.485427	5.11151				5	3	95	3	202	-0.736966	4.24793	-0.736966	5.33628		2
	Tc_015230	iB_02437	1805	1	2	2	91	2	1	1	6.50779	1	x			1	2	2	90	2	1	1	6.49185	1	x	1
	Tc_015337	iB_02464	6562	1288	1497	3	2182	2	0.216942	-8.74595	0.760519	-9.33092				1290	1484	1	2140	1	0.20212	-10.3332	0.73024	-10.3332		3
	Tc_015339	iB_12957	6496	1241	1481	4	2115	1	0.255069	-8.27729	0.769155	-10.2773				1170	1433	5	1991	2	0.29253	-7.87036	0.766985	-9.19229		3
	Tc_015344	iB_02466	825	2	668967	8	123	4	18.3516	2	5.94251	1	x			1	659481	8	120	4	19.331	3	6.90689	2	x	9
	Tc_015390	iB_09140	961	4	5765	1	85	1	10.4931	-2	4.40939	-2				3	4078	1	65	1	10.4087	-1.58496	4.43741	-1.58496		9
	Tc_015439	iB_05817	1684	325	172	2457	346	2368	-0.918031	2.91839	0.0903323	2.86516				48	50	1499	95	1437	0.0588937	4.96482	0.984893	4.90388	x	2
	Tc_015465	iB_09151	2184	2151	220382	929	1076	1028	6.67886	-1.21126	-0.999329	-1.06517				2240	227100	963	1094	1043	6.66369	-1.21789	-1.03389	-1.10276		9
	Tc_015553	iB_12978	1444	1	78	1	1	3	6.2854	0	0	1.58496				1	77	1	1	3	6.26679	0	0	1.58496		9
	Tc_015599	iB_10641	992	13	775	7	3	12	5.89761	-0.893085	-2.11548	-0.115477				11	669	5	2	13	5.92643	-1.1375	-2.45943	0.241008		9
	Tc_015620	iB_05851	689	1	1	45	2	100	0	5.49185	1	6.64386	x			1	1	45	2	97	0	5.49185	1	6.59991	x	2
	Tc_015902	iB_14740	375	109	13266	37	18	48	6.92726	-1.55873	-2.59826	-1.18322				136	14434	42	23	52	6.72972	-1.69515	-2.5639	-1.38702		9
	Tc_015270															1	1	10	1	42	0	3.32193	0	5.39232		10
	Tc_015722															1	1	1	1	1	0	0	0	0		10
	Tc_015885	iB_16340	1129	1	1	1	2	1	0	0	1	0				1	1	1	1	1	0	0	0	0		10
	Tc_015886															1	1	1	3	1	0	0	1.58496	0		10
	Tc_015950	iB_14743	360	1	154	20	1	45	7.26679	4.32193	0	5.49185	x			1	173	21	1	50	7.43463	4.39232	0	5.64386	x	10
	Tc_016264	iB_16580	210	1	1	8	4	13	0	3	2	3.70044	x			1	1	6	3	12	0	2.58496	1.58496	3.58496	x	1
	Tc_030065															136	20988	7	5	1	7.26981	-4.28011	-4.76553	-7.08746		9
	Tc_030069															11	164	373	459	452	3.89812	5.0836	5.38292	5.36075	x	10
	Tc_030082															1	81	4	288	9	6.33985	2	8.16993	3.16993	x	3
	Tc_030085	iB_14773	981	1	9	33	15	19	3.16993	5.04439	3.90689	4.24793	x			1	2	14	9	8	1	3.80735	3.16993	3	x	1
	Tc_030443	iB_13165	446	1	1	45	2	77	0	5.49185	1	6.26679	x													2
	Tc_030445	iB_13166	450	38	25269	3	1	4	9.37715	-3.66297	-5.24793	-3.24793				38	24380	3	1	4	9.32548	-3.66297	-5.24793	-3.24793		9
	Tc_030906	iB_08524	2368	20	3401	1	20	2	7.40982	-4.32193	0	-3.32193			Tc_015105	19	2626	3	23	3	7.11072	-2.66297	0.275634	-2.66297		9
	Tc_031159		3065	865	26743	949	689	1177	4.95032	0.133708	-0.328196	0.444342			Tc_013049	55	25089	26	86	59	8.83341	-1.08092	0.644905	0.101283		9
	Tc_031655	iB_07724	2103	1356	941	1036	1082	1086	-0.527091	-0.388333	-0.325657	-0.320333			Tc_001816	1326	921	1012	1040	1054	-0.525808	-0.389871	-0.350497	-0.331206		10
															Tc_001815	1	1	1	1	1	0	0	0	0
	Tc_031700	iB_13258	8009	16201	46945	36353	24706	44213	1.53489	1.16599	0.608779	1.44839	x		Tc_004333	35	13	22	33	16	-1.42884	-0.669851	-0.0848889	-1.12928		10
															Tc_004334	1	1	1	2	1	0	0	1	0
	Tc_031735		1439	1	1	1	1	1	0	0	0	0			Tc_010698	1	1	1	1	1	0	0	0	0		10
	Tc_032215	iB_03009	2546	12	688	14	5	20	5.8413	0.222392	-1.26303	0.736966			Tc_000336	10	628	15	5	20	5.97269	0.584963	-1	1		9
	Tc_032318	iB_00517	3140	1	1229485	1	16	8	20.2296	0	4	3	x		Tc_003112	1	1213796	1	23	9	20.2111	0	4.52356	3.16993	x	9
	Tc_032413	iB_15018	359	5	42	1	183	1	3.07039	-2.32193	5.19377	-2.32193			Tc_003552	4	12	1	65	1	1.58496	-2	4.02237	-2		3
	Tc_032516	iB_04866	2281	4	890	1	1	6	7.79766	-2	-2	0.584963			Tc_010536	1	107	1	1	3	6.74147	0	0	1.58496		9
	Tc_032687	iB_15049	1160	62	21	11	20	5	-1.56188	-2.49476	-1.63227	-3.63227			Tc_004016	1	12	1	8	1	3.58496	0	3	0		3
	Tc_032913	iB_02777	1728	309	497	8	1125	7	0.685639	-5.27146	1.86425	-5.46411			Tc_008469	81	143	4	293	1	0.820021	-4.33985	1.85491	-6.33985		3
	Tc_033142	iB_13384	2841	550	37	819	52	1484	-3.89383	0.574432	-3.40285	1.43199			Tc_014359	60	7	385	3	533	-3.09954	2.68182	-4.32193	3.1511		2
															Tc_014360	503	29	497	50	1034	-4.11643	-0.0173125	-3.33056	1.03961
	Tc_033194	iB_05653	1767	329	132	1153	34	150	-1.31755	1.80923	-3.27448	-1.13313			Tc_014584	89	68	573	1	1	-0.388271	2.68666	-6.47573	-6.47573		5
	Tc_033253	iB_15928	2181	1	1	1	298	1	0	0	8.21917	0			Tc_013065	1	1	1	223	1	0	0	7.8009	0		10
	Tc_033299	iB_02468	2898	678	1549	3915	2206	4077	1.19198	2.52966	1.70208	2.58815	x		Tc_015361	549	543	405	503	411	-0.015854	-0.438884	-0.126248	-0.417668		10
															Tc_015362	217	685	809	806	861	1.65841	1.89844	1.89308	1.98832	x
															Tc_015363	75	787	3156	1424	3311	3.3914	5.39506	4.24691	5.46423	x
	Tc_033338	iB_05819	2165	144	1909	27354	2215	25360	3.72868	7.56954	3.94317	7.46034	x		Tc_015448	3	5	360	1	690	0.736966	6.90689	-1.58496	7.84549		2
															Tc_015449	132	1853	26051	2144	23430	3.81125	7.62466	4.0217	7.47168	x
	Tc_033512	iB_13428	3613	1	360	1	1	1	8.49185	0	0	0			Tc_030151	1	413	1	1	1	8.69	0	0	0		9
	Tc_033536	iB_10250	2202	152	550	804	1059	734	1.85536	2.40312	2.80056	2.27171	x		Tc_009338	1	1	1	6	4	0	0	2.58496	2		1
															Tc_009339	85	256	403	564	371	1.59061	2.24525	2.73016	2.12588	x	1
	Tc_033619	iB_15170	993	1	27	2	985	4	4.75489	1	9.94398	2	x		Tc_015940	1	19	1	367	1	4.24793	0	8.51964	0
	Tc_033681	iB_02850	2544	257	22056	2301	1658	2115	6.42326	3.16242	2.6896	3.04082	x		Tc_030072	53	622	1347	1043	1324	3.55285	4.66761	4.2986	4.64277	x	9
															Tc_030073	146	19616	147	138	143	7.06992	0.00984779	-0.0813001	-0.0299532
	Tc_033924	iB_03922	7939	2101	6449	4773	3429	5744	1.618	1.18382	0.706712	1.45098	x		Tc_002207	708	2827	2050	1213	1944	1.99745	1.5338	0.776758	1.45721	x	10
															Tc_002209	1	1	1	3	2	0	0	1.58496	1
															Tc_002208	1	1	1	1	1	0	0	0	0
	Tc_033959	iB_04070	5443	401	829	5	1583	3	1.04777	-6.32553	1.98099	-7.0625			Tc_006121	358	692	2	1437	3	0.950812	-7.48382	2.00503	-6.89885		3
															Tc_006122	18	27	3	125	1	0.584963	-2.58496	2.79586	-4.16993
	Tc_034060		3309	8	504	6	166	20	5.97728	-0.415037	4.37504	1.32193	x		Tc_005744	2	158	1	72	7	6.30378	-1	5.16993	1.80735	x
															Tc_030079	6	226	5	52	11	5.23522	-0.263034	3.11548	0.874469
															Tc_030080	1	119	1	36	1	6.89482	0	5.16993	0		3
	Tc_034086	iB_05780	3584	116	2421	800	7272	1240	4.38341	2.78588	5.97016	3.41814	x		Tc_015225	2	144	3	647	10	6.16993	0.584963	8.33762	x		3
															Tc_015227	39	7	70	31	22	-2.47805	0.843881	-0.331206	-0.825971
	Tc_034116	iB_03981	2733	8	2	170	125	180	-2	4.40939	3.96578	4.49185	x		Tc_005566	2	1	1	23	1	-1	-1	3.52356	-1
															Tc_005568	4	2	133	48	145	-1	5.05528	3.58496	5.17991	x	10
	Tc_034155	iB_01074	4777	11772	22736	25	23	105	0.949619	-8.87922	-8.99951	-6.80883			Tc_006659	10915	15	19	10	59	-9.50713	-9.1661	-10.0921	-7.53138
															Tc_006657	213	1	1	1	29	-7.73471	-7.73471	-7.73471	-2.87673
															Tc_006658	426	24357	2	20	16	5.83734	-7.73471	-4.41278	-4.73471		9
	Tc_034385		1103	4	19885	1	6	1	12.2794	-2	0.584963	-2			Tc_012557	1	5195	1	1	1	12.3429	0	0	0		9
															Tc_012559	1	1	1	1	1	0	0	0	0		9
	Tc_034495	iB_13534	5171	9524	26046	22328	15667	28125	1.45142	1.22921	0.718089	1.56221			Tc_006911	3	1	10	6	11	-1.58496	1.73697	1	1.87447	x	10
	Tc_034897	iB_13578	1497	5	1	3	80	1	-2.3219	-0.737	4	-2.3219			Tc_012946	1	2	1	3	1	1	0	1.58496	0		10
	Comparison of different transcriptomics analyses (Tc number color code respective Supplementary Figure S1)																									* functionally analyzed by Li at. (2013)
	25	Genes identified only in the new re-analysis using OGS3
	13	Genes identified in the new re-analyses using OGS3 and OGS2, but not identified by Li et al. (2013)																								bold: also detected in iBeetle screen
	37	Genes identified in all three analyses																								(iB number color code respective Figure 3)
	3	Genes identified only in the new re-analysis using OGS2, but not identified by Li et al. (2013)
	7	Genes identified in the new re-analyses using OGS2 and also identified by Li et al. (2013)
	164	Genes only identified by Li et al. (2013)
