# Supplementary material for: Genome-wide identification of genes involved in beetle odoriferous defensive stink gland function recognizes Laccase2 as the phenoloxidase responsible for toxic para-benzoquinone synthesis
Source: PLoS Genet. 2025 Dec 15;21(12):e1011588. doi: 10.1371/journal.pgen.1011588 (PMC12716784; doi:10.1371/journal.pgen.1011588)
Supplement: S4 Table — The genes are listed by the iBeetle-number with the five genes also identified in transcriptomics analyses indicated in bold (color code respective to Fig 3). The further analyzed gene laccase2 (iB_12548; Tc_010490) is indicated by italics and grey background. (XLSX) [file pgen.1011588.s007.xlsx]

## Sheet: Sheet1
Table S4: Expression data of 178 iBeetle 3rd phase-detected genes involved in stink gland function
iB_#	Tc#	OGS3 2020										FC≥2		Old Tc#	OGS2 2013									FC≥2	Group (Li et al., 2013)
		Gene Length	ref tissue (mid abd)	reads				log FC (sample reads/reference reads)							ref tissue (mid abd)	reads				log FC (sample reads/reference reads)
				Fm_ abd	Fm_ thx	Mal_ abd	Male_thx	Fm_ abd	Fm_ thx	Mal_ abd	Mal_ thx					Fm_ abd	Fm_ thx	Mal_ abd	Male_thx	Fm_ abd	Fm_ thx	Mal_ abd	Mal_ thx
iB_06455	Tc_012436	1382	159	324	213	211	182	1.02697	0.42183	0.4082	0.1949				6	14	1	7	5	-2.58496	0.222392	1.22239	-0.263034
iB_06635	Tc_001001	10374	2169	224	106	171	140	-3.2755	-4.3549	-3.665	-3.9535				1869	132	56	103	87	-5.0607	-4.18155	-3.82366	-4.42511
iB_07379	Tc_001313	1196	1	2	1	1	1	1	0	0	0				1	2	1	1	1	0	0	1	0
iB_07536	Tc_006542	1509	3	6	2	2	1	1	-0.585	-0.585	-1.585				3	1	2	1	1	-0.584963	-1.58496	-1.58496	-1.58496
iB_07738	Tc_031704	5755	8	1	7	4	6	-3	-0.1926	-1	-0.415
iB_07787	Tc_004104	1168	355	168	255	254	284	-1.0794	-0.4773	-0.483	-0.3219				306	124	195	183	253	-0.650058	-0.741688	-1.30319	-0.274394
iB_07820	Tc_004888	1638	480	262	504	422	624	-0.8735	0.07039	-0.1858	0.3785				190	141	227	229	237	0.256693	0.269348	-0.430304	0.318888
iB_07886	Tc_000385	4007	519	213	210	254	242	-1.2849	-1.3053	-1.0309	-1.1007				314	91	61	106	86	-2.36388	-1.5667	-1.78683	-1.86836
iB_07950	Tc_001561	1277	286	161	149	126	167	-0.829	-0.9407	-1.1826	-0.7762				215	111	103	85	122	-1.06169	-1.3388	-0.953777	-0.817456
iB_07976	Tc_003545	3099	17	11	33	44	37	-0.628	0.95693	1.372	1.122				13	8	8	28	9	-0.70044	1.10692	-0.70044	-0.530515
iB_08057	Tc_002414	995	662	1902	1323	1579	1393	1.52261	0.99891	1.2541	1.0733	x			375	1093	678	900	784	0.854395	1.26303	1.54333	1.06396	x
iB_08160	Tc_008320	1028	463	897	927	938	923	0.9541	1.00156	1.0186	0.9953	x			388	738	759	809	791	0.968043	1.06008	0.927564	1.02762
iB_08263	Tc_010415	1381	169	111	6	34	19	-0.6065	-4.8159	-2.3134	-3.153				164	107	5	34	21	-5.03562	-2.27009	-0.616085	-2.96523
iB_08565	Tc_014905	1399	620	997	894	961	962	0.68533	0.52801	0.6323	0.6338				332	601	575	593	620	0.792379	0.836849	0.856182	0.901085
iB_08572	Tc_015824	2308	1044	820	782	1123	926	-0.3484	-0.4169	0.1052	-0.173				799	584	560	875	687	-0.512769	0.131088	-0.452227	-0.217885
iB_08877	Tc_031556	2938	1	2	1	1	1	1	0	0	0
iB_09271	Tc_006096	1806	321	668	105	1600	128	1.05727	-1.6122	2.3174	-1.3264				215	580	16	1371	6	-3.74819	2.67282	1.43172	-5.16323
iB_10094	Tc_014560	6627	2396	1582	907	4155	1177	-0.5989	-1.4015	0.7942	-1.0255				2184	1478	844	3635	1092	-1.37166	0.734983	-0.563327	-1
iB_10258	Tc_009294	2192	236	249	269	293	302	0.07736	0.18882	0.3121	0.3558				138	168	146	184	174	0.0813001	0.415037	0.283793	0.334419
iB_10282	Tc_009200	1078	1	1	1	9	1	0	0	3.1699	0				1	1	1	8	1	0	3	0	0
iB_10307	Tc_033640	3375	118	172	57	579	85	0.54362	-1.0498	2.2948	-0.4733
iB_10350	Tc_009870	1063	181	259	180	206	202	0.51696	-0.008	0.1867	0.1584				144	222	145	189	177	0.00998409	0.392317	0.624491	0.297681
iB_10379	Tc_008830	1052	343	169	259	297	289	-1.0212	-0.4053	-0.2077	-0.247139				296	143	222	247	260	-0.415037	-0.261086	-1.04958	-0.187086
iB_10398	Tc_033833	2981	1202	743	459	751	533	-0.694	-1.3889	-0.6786	-1.1732
iB_10399	Tc_010875	3900	938	155	258	149	268	-2.5973	-1.8622	-2.6543	-1.8074				444	74	100	75	96	-2.15056	-2.5656	-2.58496	-2.20945
iB_10410	Tc_008670	1112	33	13	31	16	18	-1.344	-0.0902	-1.0444	-0.8745				146	141	203	180	220	0.475511	0.302029	-0.0502732	0.591535
iB_10416	Tc_008693	5911	1736	522	396	498	509	-1.7336	-2.1322	-1.8015	-1.77				1579	448	329	417	424	-2.26285	-1.92089	-1.81744	-1.89688
iB_10636	Tc_006130	1217	99	268	215	219	253	1.43673	1.11884	1.1454	1.3536	x			86	251	180	211	224	1.06559	1.29483	1.54528	1.38109	x
iB_10818	Tc_012600	3465	35	3	5	9	9	-3.5443	-2.8074	-1.9594	-1.9594				13	1	1	3	3	-3.70044	-2.11548	-3.70044	-2.11548
iB_10843	Tc_001560	3092	298	222	202	284	217	-0.4248	-0.561	-0.0694	-0.4576				250	194	167	245	182	-0.58208	-0.0291463	-0.365871	-0.45799
iB_12106	Tc_002985	1640	4140	4781	5568	5973	7542	0.20768	0.42753	0.5288	0.8653				3427	3735	4612	4935	6156	0.428446	0.526104	0.124162	0.845047
iB_12119	Tc_003441	2275	220	234	185	473	209	0.08901	-0.25	1.1043	-0.074				195	218	172	446	199	-0.181066	1.19357	0.160854	0.0292943
iB_12132	Tc_003897	2910	-3700	-4313	-5198	-5027	-7124	-0.02966	-0.92753	1.6798	-1.0133				-3037	-3299	-4268	-4043	-5758	-0.790577	1.86104	0.197546	-0.786458
iB_12145	Tc_004353	3545	-7620	-8860	-10581	-10527	-14457	-0.14833	-1.60506	2.2553	-1.9526				-6269	-6816	-8708	-8532	-11715	-1.40009	2.5285	0.234238	-1.60221
iB_12151	Tc_004701	3192	9943	1179	631	611	1111	-3.0761	-3.978	-4.0244	-3.1618				9037	961	552	505	934	-4.0331	-4.16149	-3.23324	-3.27435
iB_12159	Tc_004875	1161	3	2	1	2	4	-0.585	-1.585	-0.585	0.415				3	2	1	2	4	-1.58496	-0.584963	-0.584963	0.415037
iB_12160	Tc_004877	1038	746	886	526	233	906	0.24813	-0.5041	-1.6788	0.2803				695	813	491	199	867	-0.50129	-1.80424	0.226242	0.319019
iB_12164	Tc_004940	724	4929	3279	6168	6263	5377	-0.588	0.32351	0.3456	0.1255				4559	2961	5728	5726	4987	0.329314	0.32881	-0.622633	0.129455
iB_12171	Tc_005040	693	3	4	40	22	9	0.41504	3.73697	2.8745	1.585	x			3	3	33	22	8	3.45943	2.87447	0	1.41504	x
iB_12179	Tc_005125	660	3	3	3	7	6	0	0	1.2224	1				2	2	1	4	5	-1	1	0	1.32193
iB_12227	Tc_006117	561	261	334	432	553	502	0.3558	0.72698	1.0832	0.9436				226	293	381	482	445	0.753468	1.09271	0.374578	0.977483
iB_12410	Tc_008647	6146	342	142	103	100	90	-1.2681	-1.7314	-1.774	-1.926				230	102	57	60	49	-2.0126	-1.9386	-1.17306	-2.23078
iB_12420	Tc_008757	399	3457	55085	13334	4352	16863	3.99407	1.94752	0.3322	2.2863	x			3105	48986	12084	3955	15231	1.96043	0.349084	3.9797	2.29435	x
iB_12424	Tc_008780	1613	11	151830	507049	561986	495721	13.7527	15.4923	15.6407	15.4597	x			8	134925	452545	505794	436210	14.0418	15.7877	15.9482	15.7347	x	1*
iB_12502	Tc_009891	3982	455	89	237	100	265	-2.354	-0.941	-2.1859	-0.7799				435	91	229	94	254	-0.925668	-2.21028	-2.25708	-0.776187
iB_12548	Tc_010490	1273	23	81	264	237	247	1.81629	3.52083	3.3652	3.4248	x			19	55	197	206	183	1.53343	3.37412	3.43857	3.26777	x	lac2
iB_12567	Tc_010739	1173	9	2	11	19	8	-2.1699	0.28951	1.078	-0.1699				23	2	17	34	16	-0.436099	0.563901	-3.52356	-0.523562
iB_12594	Tc_011162	612	704	635	902	1179	1146	-0.1488	0.35755	0.7439	0.703				566	497	710	942	934	0.327017	0.734925	-0.187556	0.72262
iB_12808	Tc_013415	1152	105	481	63	38	74	2.19565	-0.737	-1.4663	-0.5048				75	373	43	37	61	-0.802554	-1.01937	2.31421	-0.298081
iB_12904	Tc_014568	4467	4780	2827	2821	3210	3042	-0.7577	-0.7608	-0.5744	-0.652				3452	1670	1525	1824	1686	-1.17862	-0.920327	-1.04758	-1.03383
iB_12930	Tc_014956	2065	472	752	700	971	783	0.67195	0.56857	1.0407	0.7302				434	657	626	917	711	0.528468	1.07923	0.598198	0.712155
iB_12934	Tc_014988	2692	5	4	1	116	3	-0.3219	-2.3219	4.5361	-0.737				31	37	21	106	17	-0.561879	1.77372	0.255257	-0.866733
iB_12946	Tc_015183	504	1559	1750	1958	2525	2136	0.16673	0.32876	0.6957	0.4543				1313	1390	1608	2052	1717	0.2924	0.644164	0.082218	0.387023
iB_12953	Tc_015294	1981	1	1	1	1	1	0	0	0	0				1	1	1	1	1	0	0	0	0
iB_12957	Tc_015339	6496	1241	1481	4	2115	1	0.25507	-8.2773	0.7692	-10.277				1170	1433	5	1991	2	0.29253	-7.87036	0.766985	-9.19229		3
iB_12988	Tc_015711	845	12	1	1	1	1	-3.585	-3.585	-3.585	-3.585				835	357	464	973	480	-0.847651	0.220664	-1.22585	-0.798742
iB_12995	Tc_015806	1554	1082	537	753	1213	652	-1.0107	-0.523	0.1649	-0.7308				10	1	1	1	1	-3.32193	-3.32193	-3.32193	-3.32193
iB_12998	Tc_015831	2748	803	669	631	635	618	-0.2634	-0.3478	-0.3386	-0.3778				721	435	499	490	508	-0.530959	-0.557218	-0.728984	-0.505171
iB_13213	Tc_031234	1414	333	365	354	501	332	0.13237	0.08823	0.5893	-0.0043
iB_13267	Tc_031901	3470	138	109	75	128	102	-0.3403	-0.8797	-0.1085	-0.4361
iB_13286	Tc_032059	2356	433	63	173	114	115	-2.7809	-1.3236	-1.9253	-1.9127
iB_13287	Tc_032061	888	531	704	736	732	801	0.40686	0.47099	0.4631	0.5931
iB_13384	Tc_033142	2841	550	37	819	52	1484	-3.89383	0.574432	-3.40285	1.43199			Tc_014359	60	7	385	3	533	-3.09954	2.68182	-4.32193	3.1511		2
iB_13393	Tc_033231	1438	410	25	162	64	114	-4.0356	-1.3396	-2.6795	-1.8466
iB_13397	Tc_033244	2182	153	124	171	118	173	-0.3032	0.16046	-0.3747	0.1772
iB_13400	Tc_033252	1552	115	18	11	16	17	-2.6756	-3.3861	-2.8455	-2.758
iB_13404	Tc_033289	180	105	66	44	92	62	-0.6699	-1.2548	-0.1907	-0.76
iB_13418	Tc_033437	1793	3172	4819	4325	6582	4672	0.60334	0.44731	1.0531	0.5586
iB_13420	Tc_033443	1479	30	9	11	28	19	-1.737	-1.4475	-0.0995	-0.659
iB_13427	Tc_033511	2118	3	5	22	18	15	0.73697	2.87447	2.585	2.3219	x
iB_13436	Tc_033565	1156	1	77	13	35	17	6.26679	3.70044	5.1293	4.0875	x
iB_13442	Tc_033617	1800	54	24	36	20	24	-1.1699	-0.585	-1.433	-1.1699
iB_13443	Tc_033629	741	87	114	92	108	95	0.38995	0.08062	0.3119	0.1269
iB_13444	Tc_033633	3269	5040	3322	8781	6633	13153	-0.6014	0.80096	0.3962	1.3839
iB_13446	Tc_033680	25848	25987	5541	2284	4476	3096	-2.2296	-3.5082	-2.5375	-3.0693
iB_13447	Tc_033682	767	61	167	187	134	162	1.45297	1.61616	1.1354	1.4091	x
iB_13455	Tc_033734	2266	187	905	414	2233	1121	2.27488	1.14659	3.5779	2.5837	x
iB_13462	Tc_033825	2207	32	22	2	9	3	-0.5406	-4	-1.8301	-3.415
iB_13470	Tc_033891	2241	8	2	4	4	2	-2	-1	-1	-2
iB_13474	Tc_033927	3767	57	28	73	127	120	-1.0255	0.35693	1.1558	1.074
iB_13476	Tc_033970	703	148	1	3	2	1	-7.2095	-5.6245	-6.2095	-7.2095
iB_13479	Tc_034016	1063	126	181	176	252	218	0.52257	0.48215	1	0.7909
iB_13480	Tc_034021	1728	96	492	114	242	91	2.35755	0.24793	1.3339	-0.0772
iB_13481	Tc_034049	3018	215	245	187	440	225	0.18845	-0.2013	1.0332	0.0656
iB_13490	Tc_034143	2046	259	244	299	204	282	-0.0861	0.20719	-0.3444	0.1227
iB_13492	Tc_034186	7240	438	43	305	157	488	-3.3485	-0.5221	-1.4802	0.156
iB_13507	Tc_034300	1653	44	5	5	64	14	-3.1375	-3.1375	0.5406	-1.6521
iB_13520	Tc_034418	486	663	1869	1254	1763	1536	1.49519	0.91946	1.411	1.2121	x
iB_13523	Tc_034433	5139	230	215	206	248	336	-0.0973	-0.159	0.1087	0.5468
iB_13525	Tc_034455	1473	169	11	24	59	35	-3.9414	-2.8159	-1.5182	-2.2716
iB_13527	Tc_034461	1766	15	12	28	42	16	-0.3219	0.90046	1.4854	0.0931
iB_13531	Tc_034478	4187	2	1	1	1	3	-1	-1	-1	0.585
iB_13538	Tc_034552	894	1	1	2	1	1	0	1	0	0
iB_13539	Tc_034560	413	87	7	8	5	5	-3.6356	-3.4429	-4.121	-4.121
iB_13541	Tc_034598	601	25	17	26	27	33	-0.5564	0.05658	0.111	0.4005
iB_13546	Tc_034629	1028	1128	623	277	238	314	-0.8565	-2.0258	-2.2447	-1.8449
iB_13550	Tc_034643	513	305	609	326	327	459	0.99763	0.09606	0.1005	0.5897
iB_13552	Tc_034655	1208	7	20	23	37	31	1.51457	1.71621	2.4021	2.1468	x
iB_13556	Tc_034670	1206	865	10	10	1	12	-6.4346	-6.4346	-9.7566	-6.1716
iB_13558	Tc_034684	1252	141	22	2	9	10	-2.6801	-6.1396	-3.9696	-3.8176
iB_13560	Tc_034694	1762	473	105	104	102	150	-2.1715	-2.1853	-2.2133	-1.6569
iB_13565	Tc_034733	1182	1	1	1	1	1	0	0	0	0
iB_13568	Tc_034761	492	70	15	9	11	11	-2.2224	-2.9594	-2.6699	-2.6699
iB_13576	Tc_034847	2160	1	3	4	2	2	1.58496	2	1	1	x
iB_13578	Tc_034897	1497	5	1	3	80	1	-2.3219	-0.737	4	-2.3219			Tc_012946	1	2	1	3	1	1	0	1.58496	0		10
iB_13585	Tc_035033	331	1	1	1	11	1	0	0	3.4594	0
iB_13602	Tc_001666	1468	154	136	268	238	330	-0.1793	0.7993	0.628	1.0995				174	217	391	322	473	0.318608	1.16808	0.887973	1.44275
iB_13614	Tc_004281	1356	12	6	5	1	1	-1	-1.263	-3.585	-3.585				7	3	3	1	1	-1.22239	-1.22239	-2.80735	-2.80735
iB_13619	Tc_005085	993	1	1	1	1	1	0	0	0	0				1	1	1	1	1	0	0	0	0
iB_13626	Tc_005432	1552	145	40	26	22	28	-1.858	-2.4795	-2.7205	-2.3726				39	3	3	3	4	-3.70044	-3.70044	-3.70044	-3.2854
iB_13628	Tc_005475	354	5	1	1	1	2	-2.3219	-2.3219	-2.3219	-1.3219				11	1	1	1	3	-3.45943	-3.45943	-3.45943	-1.87447
iB_13639	Tc_006626	563	14	16	85	24	83	0.19265	2.60204	0.7776	2.5677				4	5	32	2	29	0.321928	3	-1	2.85798
iB_13656	Tc_011350	1705	599	629	602	404	518	0.0705	0.00721	-0.5682	-0.2096				408	405	416	276	356	-0.0106472	0.0280144	-0.563901	-0.196692
iB_13660	Tc_012397	925	203	423	984	1309	1185	1.05918	2.27718	2.6889	2.5453	x			186	349	834	1119	1044	0.907924	2.16474	2.58884	2.48875	x
iB_13667	Tc_012635	1353	1	1	1	1	1	0	0	0	0				1	1	1	1	1	0	0	0	0
iB_13673	Tc_013464	1183	16301	886	2316	1425	3235	-4.2015	-2.8153	-3.5159	-2.3331				15482	827	2202	1352	3018	-4.22656	-2.81371	-3.51742	-2.35893
iB_13677	Tc_013821	625	1	1	1	1	1	0	0	0	0				1	1	1	1	1	0	0	0	0
iB_13680	Tc_014087	4717	47	1	6	3	9	-5.5546	-2.9696	-3.9696	-2.3847				39	1	5	2	5	-5.2854	-2.96347	-4.2854	-2.96347
iB_13692	Tc_030268	1134	1	1	1	1	1	0	0	0	0				1	1	1	1	1	0	0	0	0
iB_13694	Tc_030367	1140	1	1	1	1	1	0	0	0	0				1	1	1	1	1	0	0	0	0
iB_13698	Tc_030961	303	20	11	11	1	16	-0.8625	-0.8625	-4.3219	-0.3219
iB_13701	Tc_031342	7728	5964	1	7	12	23	-12.542	-9.7347	-8.9571	-8.0185
iB_13704	Tc_032134	930	19	3	25	1	39	-2.663	0.39593	-4.2479	1.0375
iB_13707	Tc_032365	1221	249	159	60	138	75	-0.6471	-2.0531	-0.8515	-1.7312
iB_13712	Tc_032843	1542	3	1	3	4	5	-1.585	0	0.415	0.737
iB_13723	Tc_033974	2800	340	202	14	10	23	-0.7512	-4.602	-5.0875	-3.8858
iB_13730	Tc_034797	1451	4	5	82	24	82	0.32193	4.35755	2.585	4.3576	x
iB_13736	Tc_004248	705	1	1	1	1	1	0	0	0	0				1	1	1	1	1	0	0	0	0
iB_13739	Tc_034703	4492	114	39	52	18	37	-1.5475	-1.1325	-2.663	-1.6234
iB_13754	Tc_000145	411	1	1	1	1	1	0	0	0	0				1	1	1	1	1	0	0	0	0
iB_13761	Tc_000233	550	490	448	435	519	572	-0.1293	-0.1718	0.083	0.2232				454	382	378	474	503	-0.24912	-0.264306	0.0621948	0.147866
iB_13815	Tc_001141	4230	723	87	23	23	28	-3.0549	-4.9743	-4.9743	-4.6905				91	8	1	6	2	-3.50779	-6.50779	-3.92283	-5.50779
iB_13821	Tc_001282	324	197	267	432	209	672	0.43864	1.13284	0.0853	1.7703				168	242	375	196	578	0.526546	1.15843	0.222392	1.78261
iB_14407	Tc_010819	363	1	1	1	1	1	0	0	0	0				1	1	1	1	1	0	0	0	0
iB_14666	Tc_014799	2808	13	17	14	132	10	0.38702	0.10692	3.344	-0.3785				6	1	1	117	7	-2.58496	-2.58496	4.2854	0.222392
iB_14689	Tc_015027	516	220	1	2	12	2	-7.7814	-6.7814	-4.1964	-6.7814				206	1	2	12	2	-7.6865	-6.6865	-4.10154	-6.6865
iB_14948	Tc_031796	704	132	1	1	1	1	-7.0444	-7.0444	-7.0444	-7.0444
iB_14954	Tc_031816	743	154	177	202	174	175	0.20082	0.39142	0.1762	0.1844
iB_14977	Tc_032119	615	127	529	41	57	20	2.05844	-1.6311	-1.1558	-2.6668
iB_15009	Tc_032351	401	1	1	1	1	1	0	0	0	0
iB_15044	Tc_032638	1209	30	14	8	63	11	-1.0995	-1.9069	1.0704	-1.4475
iB_15047	Tc_032680	1439	7089	2666	2906	2129	5892	-1.4109	-1.2865	-1.7354	-0.2668
iB_15051	Tc_032701	1843	332	57	48	70	44	-2.5421	-2.7901	-2.2458	-2.9156
iB_15097	Tc_033013	1300	186	3948	24456	10764	32168	4.40775	7.03874	5.85477	7.43418	x
iB_15098	Tc_033033	668	48	1	3	1	1	-5.585	-4	-5.585	-5.585
iB_15099	Tc_033038	384	112	50	55	53	52	-1.1635	-1.026	-1.0794	-1.1069
iB_15103	Tc_033054	1328	36	4	10	21	19	-3.1699	-1.848	-0.7776	-0.922
iB_15108	Tc_033099	994	406	182	109	108	132	-1.1575	-1.8972	-1.9104	-1.6209
iB_15160	Tc_033548	2127	8	7	3	76	2	-0.1926	-1.415	3.2479	-2
iB_15169	Tc_033618	884	1	1	1	119	1	0	0	6.8948	0
iB_15175	Tc_033669	457	1	1	1	1	1	0	0	0	0
iB_15179	Tc_033697	913	26	1	1	3	2	-4.7004	-4.7004	-3.1155	-3.7004
iB_15181	Tc_033706	598	322	396	352	341	392	0.29844	0.12851	0.0827	0.2838
iB_15193	Tc_033767	1004	477	21	48	41	112	-4.5055	-3.3129	-3.5403	-2.0905
iB_15264	Tc_034059	3900	1	35	1	17	1	5.12928	0	4.0875	0
iB_15303	Tc_034372	2106	1895	35	290	57	319	-5.7587	-2.7081	-5.0551	-2.5706
iB_15413	Tc_035015	974	117	52	39	55	65	-1.1699	-1.585	-1.089	-0.848
iB_15423	Tc_002355	282	2	1	1	1	1	-1	-1	-1	-1				2	2	1	1	1	0	-1	-1	-1
iB_15460	Tc_004035	804	6328	18654	14825	10867	19387	1.55966	1.22821	0.7801	1.6153	x			3	6	5	5	2	1	0.736966	0.736966	-0.584963
iB_15474	Tc_033089	3940	4301	2349	517	912	621	-0.8726	-3.0564	-2.2376	-2.792
iB_15476	Tc_007783	2858	181	185	91	90	157	0.03154	-0.9921	-1.008	-0.2052				109	112	59	46	76	0.0391706	-0.885541	-1.24462	-0.520257
iB_15482	Tc_030990	654	15	2	1	1	1	-2.9069	-3.9069	-3.9069	-3.9069
iB_15490	Tc_032467	2503	2211	2173	1694	2112	1979	-0.025	-0.3843	-0.0661	-0.1599
iB_15493	Tc_032672	326	1	8	5	173	13	3	2.32193	7.4346	3.7004	x
iB_15516	Tc_003982	750	714	1608	7977	8104	7459	1.17127	3.48185	3.5046	3.385	x			527	1120	5303	5847	5939	1.08762	3.33093	3.47182	3.49435	x
iB_15531	Tc_000135	396	605	448	717	648	770	-0.4334	0.24504	0.0991	0.3479				567	400	707	596	763	-0.503349	0.318361	0.0719636	0.428334
iB_15626	Tc_013964	618	171	193	117	146	130	0.1746	-0.5475	-0.228	-0.3955				193	221	137	159	154	0.195446	-0.494425	-0.279574	-0.32567
iB_15646	Tc_034192	1276	355	235	83	134	138	-0.5952	-2.0966	-1.4056	-1.3632
iB.15676	Tc_014148	336	234	93	48	48	29	-1.3312	-2.2854	-2.2854	-3.0124				389	141	67	67	40	-1.46407	-2.53754	-2.53754	-3.2817
iB_15744	Tc_034027	400	324	1	1	1	20	-8.3399	-8.3399	-8.3399	-4.0179
iB_15758	Tc_031031	315	206	120	264	256	407	-0.7796	0.35789	0.3135	0.9824
iB.15780	Tc_003508	189	44	1	1	1	1	-5.4594	-5.4594	-5.4594	-5.4594				96	1	1	1	1	-6.58496	-6.58496	-6.58496	-6.58496
iB_15798	Tc_016343	989	1	1	1	112	1	0	0	6.8074	0				1	1	1	225	1	0	0	7.81378	0
iB_15842	Tc_035027	181	159	120	147	122	193	-0.406	-0.1132	-0.3821	0.2796
iB_15862	Tc_033874	3113	22	19	3	10	12	-0.2115	-2.8745	-1.1375	-0.8745
iB_15886	Tc_033024	961	66	4	4	4	8	-4.0444	-4.0444	-4.0444	-3.0444
iB_15894	Tc_007245	444	42	4	6	4	16	-3.3923	-2.8074	-3.3923	-1.3923				84	15	14	6	21	-2.48543	-2.58496	-3.80735	-2
iB_15895	Tc_012617	670	27	41	6	23	14	0.60266	-2.1699	-0.2313	-0.9475				12	7	2	9	5	-0.777608	-2.58496	-0.415037	-1.26303
bold: both detected in iBeetle screen and by transcriptomics analyses																									* functionally analyzed by Li at. (2013)
(color code respective Figure 3)																									italic: laccase2
