# Supplementary material for: Genome-wide identification of genes involved in beetle odoriferous defensive stink gland function recognizes Laccase2 as the phenoloxidase responsible for toxic para-benzoquinone synthesis
Source: PLoS Genet. 2025 Dec 15;21(12):e1011588. doi: 10.1371/journal.pgen.1011588 (PMC12716784; doi:10.1371/journal.pgen.1011588)
Supplement: S5 Table — The genes are listed by the Tc-number with gene Tc_033013 also identified in iBeetle indicated in bold. The morphological phenotype depiction is given in Fig 1 (color code respective to Fig 1I). In the GC-MS analysis, the analyzed substances were 2-Methyl-1,4-benzoquinone (MBQ) and 2-Ethyl-1,4-benzoquinone (EBQ), as well as 1-Pentadecene (1-C15) and 1-Heptadecene (1-C17). Column L indicates the color code for extraction of the data to generate Fig 2B. (XLSX) [file pgen.1011588.s008.xlsx]

## Sheet: S4 Table
Table S5:	Morphology and GC-MS analysis of stink gland volatile compounds
	in 41 genes identified by transcriptome re-analysis
Tc_#	iB_#	morphl. gland phenotype (Fig.1)	abdominal glands				prothoracic glands				Venn Fig.2B
			MBQ%	EBQ%	1-C15%	1-C17%	MBQ%	EBQ%	1-C15%	1-C17%
TC_000675	iB_13794		83.5832	71.4788	114.901	127.363	284.03	299.501	178.772	335.166
TC_000959	iB_13805	less	43.6766	46.0929	115.825	236.447	243.101	245.156	185.266	493.899
TC_002187	iB_12091		59.5206	52	142	457	260.048	272.213	223.506	853.15
TC_002805	iB_00447	less	42.4128	41.3028	97.8642	125.603	34.4165	37.7666	148.07	231.531
TC_003157	iB_03510		60.1737	56.7835	138.521	382.51	373.569	388.784	208.754	637.463
TC_004632	iB_08561	less	35.3145	28.9114	105.312	151.714	218.211	225.617	175.523	415.048
TC_006497	iB_14142		42.3627	43.1657	125.205	217.453	200.299	201.224	172.541	347.59
TC_008158	iB_15066	less	136.469	117.745	103.953	156.142	328.488	32.6911	152.417	315.126
TC_010790	iB_14406		88.0435	72.1407	111.664	320.194	103.854	112.111	99.5034	130.085
TC_011737	iB_05094	less	42	47	141	600	161	183	163	255
TC_011749	iB_07694		92	87	87	87	295	398	92	112
TC_012136	iB_06435		91.1128	77.1344	117.557	376.62	105.646	89.5117	166.915	474.512
TC_012838	iB_05333		69.7352	67.4586	120.69	232.596	511.374	506.677	217.627	676.82
TC_013137	iB_12761		106.115	83.1216	120.538	165.02	152.068	169.464	145.575	278.918
TC_015349	iB_05799		81.4684	68.7672	130.062	195.048	423.322	364.968	129.571	203.736
TC_015841	iB_05909		133.932	119.503	128.546	182.381	627.65	593.728	198.194	490.882
TC_031164	iB_15541		170.22	141.817	129.672	1600.73	337.131	338.399	151.19	309.612
TC_031266	iB_13216		91.0434	73.4004	115.647	297.239	243.964	187.357	110.667	142.642
TC_031268	iB_14868		67.4695	62.8394	111.701	269.454	268.604	265.411	100.147	135.77
TC_031598	iB_03899	less	19.6558	13.9147	47.6847	29.2499	37.1843	36.1236	114.199	216.765
TC_031810	iB_14952	size dec.	50.532	33.9461	77.8173	70.49	45.3595	48.7582	164.096	419.732
TC_032266	iB_09709	less	41.8816	28.4473	101.289	179.657	18.3024	13.3955	92.2817	112.02
TC_032405	iB_17585		114.422	82.7232	107.08	178.523	261.639	204.169	128.884	220.078
TC_032449		less	19.6558	13.9147	47.6847	29.2499	37.1843	36.1236	114.199	216.765
TC_032450	iB_16355	less	18.4508	15.7036	100.487	158.179	343.831	304.948	166.523	376.953
TC_032523	iB_15033	size dec.	7.87419	6.2858	96.8163	155.18	246.678	206.053	124.054	204.624
TC_032842	iB_07202	melanized	7.14514	7.0718	66.996	64.7792	0	3.07125	34.2295	37.914
TC_032979	iB_16087		45.2013	40.8901	106.2	263.498	100.51	109.501	162.727	430.352
TC_032993	iB_07264	size dec.	46.4611	44.809	119.514	372.74	241.279	228.925	92.9215	137.843
TC_033013	iB_15097	size dec.	38.7879	34.827	115.661	186.414	207.07	209.462	89.834	92.0413
TC_033050	iB_05494		74.2426	74.1884	118	266	208.402	229.287	147.958	273.434
TC_033121	iB_16343	less	82.6849	74.2474	118.471	242.998	341.112	328.04	148.978	216.788
TC_033641	iB_10308	size dec.	34.1737	33.8554	87.8381	80.9867	20.4033	25.0847	73.7266	78.0705
TC_033678	iB_06277		56.0174	47.8917	123.462	559.089	98.4734	101.483	161.381	416.291
TC_033805	iB_16924		112.201	104.02	112.011	163.503	698.819	705.657	205.476	674.237
TC_034102	iB_07520	size dec.	32.6748	27.3603	73.9264	62.0065	65.3352	56.197	114.682	169.628
TC_034113	iB_15278	size dec.	47.3464	35.6297	116.69	326.334	63.0126	50.0943	159.733	407.194
TC_034210	iB_15291	less	82.4763	68.2034	118.119	395.383	44.4621	44.959	82.2956	130.849
TC_034245	iB_15295		151.279	129.599	119.012	209.762	0	5.16131	74.6444	119.141
TC_034789			29.2802	24.4836	56.111	44.2038	159.543	147.053	121.695	208.083
TC_035052	iB_15422		102.594	91.9544	111.381	198.129	431.324	414.33	188.385	622
Identification by different transcriptomics analyses (Tc number color code respective Supplementary Figure S1)
25	Genes identified only in the new re-analysis using OGS3
13	Genes identified in the new re-analyses using OGS3 and OGS2, but not identified by Li et al. (2013)
3	Genes identified only in the new re-analysis using OGS2, but not identified by Li et al. (2013)
0	chemical not detected										GC-MS phenotypes (color code of Figure 2B)
1-50%	chemical strongly reduced									Reduction in benzoqinones and alkenes in all glands	1
51-85%	chemical reduced									Reduction only in benzoqinones in all glands	5
≥ 86%	chemical not reduced; wt=100%									Reduction in benzoqinones and alkenes in abdominal glands only	1
										Reduction only in benzoqinones in abdominal glands	11
bold:										Reduction in benzoqinones in all glands and reduction of alkenes only in abdominal glands	2
iBeetle identified										Reduction only in benzoqinones in thoracic glands	2
