# Supplementary material for: Genome-wide identification of genes involved in beetle odoriferous defensive stink gland function recognizes Laccase2 as the phenoloxidase responsible for toxic para-benzoquinone synthesis
Source: PLoS Genet. 2025 Dec 15;21(12):e1011588. doi: 10.1371/journal.pgen.1011588 (PMC12716784; doi:10.1371/journal.pgen.1011588)
Supplement: S6 Table — The genes are listed by the Tc-number. The 249 genes recognized by the transcriptomics approaches are color coded respective to S1 Fig, with the six genes also identified in iBeetle indicated in bold (iBeetle number color code respective to Fig 3). The closest D. melanogaster homologs are denoted as indicated by iBeetle-Base [37]. In addition, gene ontology analyses were carried out using ShinyGO [44], BlastKOALA [45], and eggNOG-mapper [46]. In ShinyGO, n.a. specifies that genes were not analyzed, whereas SNARE indicates the five genes involved in “SNARE interactions in vesicular transport”. In BlastKOALA, 292 genes were not analyzed, while in eggNOG-mapper only for 125 genes no orthologs were identified. For genes screened in iBeetle, the phase of the screen is provided in the far-right column. The further analyzed gene laccase2 (Tc_010490; iB_12548) is indicated by italics and light grey background. (XLSX) [file pgen.1011588.s009.xlsx]

## Sheet: Sheet 1
Table S6: Gene ontology of 490 iBeetle- and transcriptomics-identified genes involved in stink gland function
Tc_#	iB_#	Shiny GO	Query	best Drosophila melanogaster hit [best characterized non-Dm hit]	BLASTKOALA							EGGNOG																				iBeetle screen
					KO	Definition	Score	Second best		BRITE	KEGG	seedortholog	evalue	score	eggNOGOGs	maxannotlvl	COGcategory	Description	Preferredname	GOs	EC	KEGGko	KEGGPathway	KEGGModule	KEGGReaction	KEGGrclass	BRITE	KEGGTc_	CAZy	BiGGReaction	PFAMs
Tc_000034		n.a.	KXZ75617.1 (92)	none found			7	K14722	1
Tc_000135	iB_15531		XP_008199567.1 (138)	none found			67	K08010	1																							3rd
Tc_000145	iB_13754		EFA13409.1 (136)	none found								7070.Tc_009406-PA	1.2e-59	198.0	KOG1565@1|root,KOG4585@1|root,KOG1565@2759|Eukaryota,KOG4585@2759|Eukaryota,3928V@33154|Opisthokonta,3CADS@33208|Metazoa,3DRJF@33213|Bilateria,427QY@6656|Arthropoda,3SRG0@50557|Insecta	33208|Metazoa	L	Plant transposon protein	-	-	-	-	-	-	-	-	-	-	-	-	DDETnp4	3rd
Tc_000191	iB_15956		XP_008190469.1 (276)	none found			27	K08707	1
Tc_000233	iB_13761		XP_001809744.1 (159)	Biogenesis of lysosome-related organelles complex 1, subunit 3 (CG34255)	K20186	BLOC1S3; biogenesis of lysosome-related organelles complex 1 subunit 3	55			ko04131		7070.Tc_000233-PA	6.08e-107	308.0	2E5I6@1|root,2SCBJ@2759|Eukaryota,3ACDJ@33154|Opisthokonta,3BWFV@33208|Metazoa,3DCFQ@33213|Bilateria,42177@6656|Arthropoda,3SPPA@50557|Insecta	33208|Metazoa	S	Biogenesis of lysosome-related organelles complex 1 subunit 3	-	GO:0005575,GO:0005622,GO:0005623,GO:0005737,GO:0005829,GO:0006810,GO:0008150,GO:0016192,GO:0016197,GO:0031082,GO:0031083,GO:0032991,GO:0044424,GO:0044444,GO:0044445,GO:0044464,GO:0046907,GO:0051179,GO:0051234,GO:0051641,GO:0051649	-	ko:K20186	-	-	-	-	ko00000,ko04131	-	-	-	BLOC1S3	3rd
Tc_000238	iB_00050		XP_008190356.1 (2149)	Fatty acid synthase 1 (CG3523)	K00665	FASN; fatty acid synthase, animal type [EC:2.3.1.85]	1185			ko01000 ko01004 ko04147		7070.Tc_000238-PA	0.0	4271.0	COG3321@1|root,KOG1202@2759|Eukaryota,3AERV@33154|Opisthokonta,3BY5P@33208|Metazoa,3DF7R@33213|Bilateria,4224E@6656|Arthropoda,3SKW2@50557|Insecta	33208|Metazoa	I	Acyl transferase domain	-	-	2.3.1.85	ko:K00665	ko00061,ko01100,ko01212,ko04152,ko04910,map00061,map01100,map01212,map04152,map04910	M00082,M00083	R01404,R01624,R01626,R01706,R04355,R04428,R04430,R04533,R04534,R04535,R04536,R04537,R04543,R04544,R04566,R04568,R04725,R04726,R04952,R04953,R04954,R04956,R04957,R04959,R04960,R04962,R04963,R04965,R04967,R04968,R04970,R08159	RC00004,RC00014,RC00029,RC00039,RC00052,RC00076,RC00117,RC00120,RC00831,RC01095,RC02727,RC02728,RC02729,RC02857,RC02888	ko00000,ko00001,ko00002,ko01000,ko01004,ko04147	-	-	-	ADHzincN,Acyltransf1,KAsynTc_assoc,Ketoacyl-synTc_,ketoacyl-synt	1st
Tc_000361	iB_03011		NP_001106938.1 (458)	Optix (CG18455)	K19473	SIX3_6, OPTIX; homeobox protein SIX3/6	266			ko03000		7070.Tc_000361-PA	1.43e-254	707.0	KOG0775@1|root,KOG0775@2759|Eukaryota,38EMS@33154|Opisthokonta,3BA8M@33208|Metazoa,3D0A1@33213|Bilateria,41XQ8@6656|Arthropoda,3SHI4@50557|Insecta	33208|Metazoa	K	DNA- binding	SIX6	GO:0000060,GO:0000902,GO:0000904,GO:0000976,GO:0000977,GO:0000980,GO:0000981,GO:0001012,GO:0001067,GO:0001158,GO:0001205,GO:0001221,GO:0001222,GO:0001228,GO:0001654,GO:0001745,GO:0001751,GO:0001754,GO:0002064,GO:0002070,GO:0002088,GO:0002089,GO:0003002,GO:0003008,GO:0003404,GO:0003674,GO:0003676,GO:0003677,GO:0003690,GO:0003700,GO:0003705,GO:0003712,GO:0003713,GO:0005102,GO:0005488,GO:0005515,GO:…	-	ko:K19473	-	-	-	-	ko00000,ko03000	-	-	-	Homeobox,SIX1SD	2nd
Tc_000379	iB_00081		XP_001814757.1 (217)	eclair (CG33104)	K20346	TMED4_9_11; p24 family protein alpha	250			ko04131		7070.Tc_000379-PA	8.08e-154	432.0	KOG1690@1|root,KOG1690@2759|Eukaryota,38HEZ@33154|Opisthokonta,3BA85@33208|Metazoa,3CTI0@33213|Bilateria,41UHX@6656|Arthropoda,3SGHH@50557|Insecta	33208|Metazoa	U	Eca and bai are essential, though not redundant, for dorsoventral patterning of the embryo. Specifically required during early embryogenesis for the activity of maternal tkv, while the zygotic tkv is not affected. Involved in Golgi organization	TMED4	GO:0000139,GO:0000149,GO:0002790,GO:0003002,GO:0003674,GO:0005215,GO:0005488,GO:0005515,GO:0005575,GO:0005622,GO:0005623,GO:0005737,GO:0005783,GO:0005789,GO:0005793,GO:0005794,GO:0005798,GO:0006810,GO:0006888,GO:0006890,GO:0006900,GO:0006901,GO:0006903,GO:0006996,GO:0007030,GO:0007154,GO:0007267,GO:0007275,GO:0007389,GO:0007444,GO:0008104,GO:0008150,GO:0009306,GO:0009888,GO:0009953,GO:0009987,GO:…	-	ko:K20346	-	-	-	-	ko00000,ko02000,ko04131	9.B.188	-	-	EMP24GP25L	1st
Tc_000385	iB_07886		XP_008201625.1 (662)	hemipterous (CG4353)	K04431	MAP2K7, MKK7; mitogen-activated protein kinase kinase 7 [EC:2.7.12.2]	353			ko01000 ko01001	MAPK	7070.Tc_000385-PA	0.0	1286.0	KOG0983@1|root,KOG0983@2759|Eukaryota,38H66@33154|Opisthokonta,3BG16@33208|Metazoa,3CTAY@33213|Bilateria,41WVB@6656|Arthropoda,3SKMN@50557|Insecta	33208|Metazoa	T	It is involved in the biological process descriB_ed with protein phosphorylation	MAP2K7	GO:0000003,GO:0000165,GO:0000166,GO:0000187,GO:0000280,GO:0000287,GO:0000902,GO:0000904,GO:0001558,GO:0001667,GO:0001700,GO:0001736,GO:0001738,GO:0001932,GO:0001934,GO:0002009,GO:0002064,GO:0002065,GO:0002066,GO:0002165,GO:0002237,GO:0002376,GO:0002682,GO:0003002,GO:0003006,GO:0003674,GO:0003824,GO:0004672,GO:0004674,GO:0004707,GO:0004708,GO:0004712,GO:0005078,GO:0005198,GO:0005488,GO:0005515,GO:…	2.7.12.2	ko:K04431	ko04010,ko04012,ko04013,ko04141,ko04214,ko04380,ko04530,ko04620,ko04624,ko04660,ko04664,ko04668,ko04722,ko04912,ko04926,ko05164,ko05167,ko05169,ko05418,map04010,map04012,map04013,map04141,map04214,map04380,map04530,map04620,map04624,map04660,map04664,map04668,map04722,map04912,map04926,map05164,map05167,map05169,map05418	M00688	-	-	ko00000,ko00001,ko00002,ko01000,ko01001	-	-	-	Pkinase	3rd
Tc_000393	iB_06806		XP_008201615.1 (521)	uncharacterized protein (CG3168)	K06258	SV2; MFS transporter, VNT family, synaptic vesicle glycoprotein 2	374			ko02000		7070.Tc_000393-PA	0.0	1033.0	KOG0255@1|root,KOG0255@2759|Eukaryota,39SVS@33154|Opisthokonta,3BMZV@33208|Metazoa,3D3N7@33213|Bilateria,41Y88@6656|Arthropoda,3SHRM@50557|Insecta	33208|Metazoa	S	synaptic vesicle	-	-	-	ko:K06258	ko04512,map04512	-	-	-	ko00000,ko00001,ko02000	2.A.1.22	-	-	MFS1,Sugartr	2nd
Tc_000476	iB_00105		XP_967058.1 (215)	ferritin 1 heavy chain homologue (CG2216)	K00522	FTH1; ferritin heavy chain [EC:1.16.3.2]	150			ko01000 ko04147		7070.Tc_000476-PA	4.88e-154	432.0	COG1528@1|root,KOG2332@2759|Eukaryota,3A1AN@33154|Opisthokonta,3BPJJ@33208|Metazoa,3D70J@33213|Bilateria,41YMZ@6656|Arthropoda,3SM4N@50557|Insecta	33208|Metazoa	P	Stores iron in a soluble, non-toxic, readily available form. Important for iron homeostasis. Iron is taken up in the ferrous form and deposited as ferric hydroxides after oxidation	FTHL17	GO:0000041,GO:0003674,GO:0005488,GO:0005506,GO:0005575,GO:0005576,GO:0005622,GO:0005623,GO:0005737,GO:0005739,GO:0005794,GO:0006810,GO:0006811,GO:0006812,GO:0006826,GO:0006873,GO:0006875,GO:0006879,GO:0006880,GO:0007275,GO:0008043,GO:0008150,GO:0008198,GO:0008283,GO:0009605,GO:0009607,GO:0009620,GO:0009636,GO:0009791,GO:0009987,GO:0010035,GO:0010038,GO:0010039,GO:0012505,GO:0019725,GO:0030001,GO:…	1.16.3.2	ko:K00522	ko04216,ko04217,ko04978,map04216,map04217,map04978	-	-	-	ko00000,ko00001,ko01000,ko04147	-	-	-	Ferritin	2nd
Tc_000504	iB_00110		XP_008201208.1 (620)	uncharacterized protein (CG3251)	K07432	ALG13; beta-1,4-N-acetylglucosaminyltransferase [EC:2.4.1.141]	52	K13718	19	ko01000 ko01003		7070.Tc_000504-PA	0.0	1238.0	KOG2605@1|root,KOG2605@2759|Eukaryota,38DPA@33154|Opisthokonta,3BCS6@33208|Metazoa,3CWZA@33213|Bilateria,41YJI@6656|Arthropoda,3SG7M@50557|Insecta	33208|Metazoa	OT	ALG13, UDP-N-acetylglucosaminyltransferase subunit	ALG13	GO:0003674,GO:0003824,GO:0004577,GO:0004843,GO:0005575,GO:0005622,GO:0005623,GO:0005737,GO:0005783,GO:0005789,GO:0006464,GO:0006486,GO:0006487,GO:0006488,GO:0006490,GO:0006508,GO:0006629,GO:0006807,GO:0008150,GO:0008152,GO:0008194,GO:0008233,GO:0008234,GO:0008375,GO:0009058,GO:0009059,GO:0009100,GO:0009101,GO:0009987,GO:0012505,GO:0016020,GO:0016579,GO:0016740,GO:0016757,GO:0016758,GO:0016787,GO:…	2.4.1.141,3.4.19.12	ko:K07432,ko:K13718	ko00510,ko00513,ko01100,map00510,map00513,map01100	M00055	R05970	-	ko00000,ko00001,ko00002,ko01000,ko01002,ko01003	-	GT1	-	Glycotran28C,OTU	1st
Tc_000602	iB_00137		XP_970839.1 (194)	none found			55					7070.Tc_000602-PA	1e-147	414.0	COG2340@1|root,KOG3017@2759|Eukaryota,39U9X@33154|Opisthokonta,3BHZ2@33208|Metazoa,3CXDK@33213|Bilateria,41ZTS@6656|Arthropoda,3SZ0C@50557|Insecta	33208|Metazoa	S	Belongs to the CRISP family	PI15	GO:0000323,GO:0001775,GO:0002252,GO:0002263,GO:0002274,GO:0002275,GO:0002283,GO:0002366,GO:0002376,GO:0002443,GO:0002444,GO:0002446,GO:0005575,GO:0005622,GO:0005623,GO:0005737,GO:0005764,GO:0005765,GO:0005766,GO:0005773,GO:0005774,GO:0005886,GO:0006810,GO:0006887,GO:0006950,GO:0006955,GO:0007275,GO:0007568,GO:0008150,GO:0008340,GO:0009266,GO:0009314,GO:0009408,GO:0009411,GO:0009416,GO:0009628,GO:…	-	ko:K19919,ko:K20412	-	-	-	-	ko00000,ko04090,ko04131	-	-	-	CAP	1st
Tc_000629			EEZ98199.1 (60)	none found
Tc_000660	iB_14976	n.a.	KYB29153.1 (247)	none found			1	K10563	1																							3rd
Tc_000675	iB_13794		XP_975174.1 (526)	uncharacterized protein (CG5191)	K19176	FAAH2; fatty acid amide hydrolase 2 [EC:3.5.1.99]	223			ko01000		7070.Tc_000675-PA	0.0	1056.0	COG0154@1|root,KOG1212@2759|Eukaryota,39WNH@33154|Opisthokonta,3BAJ1@33208|Metazoa,3D59D@33213|Bilateria,41VQ7@6656|Arthropoda,3SHDP@50557|Insecta	33208|Metazoa	IJT	carbon-nitrogen ligase activity, with glutamine as amido-N-donor	-	-	3.5.1.99	ko:K19176	-	-	-	-	ko00000,ko01000	-	-	-	Amidase	3rd
Tc_000765	iB_16550		EEZ98311.1 (108)	none found
Tc_000813	iB_10797		XP_008201341.1 (145)	CCHamide-1 (CG14358)			17	K03722	0																							3rd
Tc_000885	iB_00185		XP_975276.2 (282)	julius seizure (CG14509)			158					7070.Tc_000885-PA	2.02e-161	457.0	2A06Q@1|root,2RXXX@2759|Eukaryota,3A03Y@33154|Opisthokonta,3BQ1F@33208|Metazoa,3D6S5@33213|Bilateria,41Z5B@6656|Arthropoda,3SK7D@50557|Insecta	33208|Metazoa	-	-	-	GO:0007610,GO:0007638,GO:0008150,GO:0009605,GO:0009612,GO:0009628,GO:0042391,GO:0050896,GO:0065007,GO:0065008	-	-	-	-	-	-	-	-	-	-	EB	1st
Tc_000889	iB_03099		KYB29151.1 (415)	Abdominal B (CG11648)	K09300	ABDB; homeobox protein abdominal-B and related proteins	147			ko03000		7070.Tc_000889-PA	6.45e-195	550.0	KOG0487@1|root,KOG0487@2759|Eukaryota,38G6P@33154|Opisthokonta,3B9J8@33208|Metazoa,3CT0R@33213|Bilateria,41V4Q@6656|Arthropoda,3SIZM@50557|Insecta	33208|Metazoa	K	sequence-specific DNA binding. It is involved in the biological process descriB_ed with regulation of transcription, DNA-templated	HOXC9	GO:0000003,GO:0000122,GO:0000976,GO:0000977,GO:0000980,GO:0000981,GO:0001012,GO:0001067,GO:0001158,GO:0001227,GO:0001501,GO:0002065,GO:0003002,GO:0003006,GO:0003156,GO:0003674,GO:0003676,GO:0003677,GO:0003690,GO:0003700,GO:0005488,GO:0005575,GO:0005622,GO:0005623,GO:0005634,GO:0005654,GO:0005730,GO:0006355,GO:0006357,GO:0006928,GO:0007275,GO:0007276,GO:0007280,GO:0007320,GO:0007338,GO:0007350,GO:…	-	ko:K09294,ko:K09300,ko:K09306,ko:K21951	ko05202,map05202	-	-	-	ko00000,ko00001,ko03000	-	-	-	Homeobox,Hox9act	1st
Tc_000893			EEZ98423.1 (87)	none found
Tc_000894	iB_06451		NP_001034518.1 (343)	abdominal A (CG10325)	K09307	HOX_7; homeobox protein HoxA/B7	200			ko03000		7070.Tc_000894-PA	1.26e-143	416.0	KOG0489@1|root,KOG0489@2759|Eukaryota,38B8X@33154|Opisthokonta,3BIUA@33208|Metazoa,3CYJM@33213|Bilateria,41UBF@6656|Arthropoda,3SKSR@50557|Insecta	33208|Metazoa	K	sequence-specific DNA binding. It is involved in the biological process descriB_ed with regulation of transcription, DNA-templated	HOXB7	GO:0000003,GO:0000976,GO:0000977,GO:0000978,GO:0000981,GO:0000982,GO:0000987,GO:0001012,GO:0001067,GO:0001077,GO:0001158,GO:0001228,GO:0001501,GO:0001704,GO:0001707,GO:0001708,GO:0001709,GO:0001710,GO:0001742,GO:0002376,GO:0002520,GO:0003002,GO:0003006,GO:0003674,GO:0003676,GO:0003677,GO:0003690,GO:0003700,GO:0003705,GO:0005488,GO:0005575,GO:0005622,GO:0005623,GO:0005634,GO:0005654,GO:0005667,GO:…	-	ko:K09307,ko:K09311	-	-	-	-	ko00000,ko03000	-	-	-	Abdominal-A,Homeobox	1st
Tc_000917	iB_00186		NP_001034523.1 (312)	Sex combs reduced (CG1030)	K09305	HOX_5; homeobox protein HoxA/B/C5	236			ko03000		7070.Tc_000917-PA	2.68e-204	567.0	KOG0489@1|root,KOG0489@2759|Eukaryota,39SRM@33154|Opisthokonta,3B9WV@33208|Metazoa,3CU25@33213|Bilateria,41VWH@6656|Arthropoda,3SH0X@50557|Insecta	33208|Metazoa	K	sequence-specific DNA binding. It is involved in the biological process descriB_ed with regulation of transcription, DNA-templated	HOXA5	GO:0000003,GO:0000976,GO:0000977,GO:0000978,GO:0000981,GO:0000982,GO:0000987,GO:0001012,GO:0001067,GO:0001077,GO:0001158,GO:0001228,GO:0001501,GO:0001708,GO:0001763,GO:0002009,GO:0002064,GO:0002065,GO:0002066,GO:0002067,GO:0002069,GO:0002070,GO:0002682,GO:0002683,GO:0002684,GO:0003002,GO:0003006,GO:0003008,GO:0003016,GO:0003674,GO:0003676,GO:0003677,GO:0003690,GO:0003700,GO:0005488,GO:0005515,GO:…	-	ko:K09304,ko:K09305,ko:K09306,ko:K09311	-	-	-	-	ko00000,ko03000	-	-	-	Homeobox	1st
Tc_000920	iB_03103		NP_001034510.1 (412)	Deformed (CG2189)	K09304	HOX_4; homeobox protein HoxA/B/C/D4	224			ko03000		7070.Tc_000920-PA	2.2e-274	753.0	KOG0489@1|root,KOG0489@2759|Eukaryota,38C2J@33154|Opisthokonta,3BCS7@33208|Metazoa,3D0WK@33213|Bilateria,42A6T@6656|Arthropoda,3SHU5@50557|Insecta	33208|Metazoa	K	Homeodomain	HOXC4	GO:0000976,GO:0000977,GO:0000980,GO:0000981,GO:0001012,GO:0001067,GO:0001158,GO:0001205,GO:0001228,GO:0001501,GO:0003002,GO:0003674,GO:0003676,GO:0003677,GO:0003690,GO:0003700,GO:0003705,GO:0005488,GO:0005515,GO:0005575,GO:0005622,GO:0005623,GO:0005634,GO:0005654,GO:0006139,GO:0006351,GO:0006355,GO:0006357,GO:0006366,GO:0006725,GO:0006807,GO:0007275,GO:0007389,GO:0008150,GO:0008152,GO:0009058,GO:…	-	ko:K09304	-	-	-	-	ko00000,ko03000	-	-	-	Homeobox	1st
Tc_000959	iB_13805		EEZ98468.2 (276)	none found			14	K14823	1																							3rd
Tc_001001	iB_06635		XP_008201097.1 (3061)	futsch (CG34387)			384					7070.Tc_001001-PA	0.0	4282.0	KOG3592@1|root,KOG3592@2759|Eukaryota,38DA1@33154|Opisthokonta,3B944@33208|Metazoa,3CS9Y@33213|Bilateria,41UTS@6656|Arthropoda,3SHK9@50557|Insecta	33208|Metazoa	Z	Microtubule binding. It is involved in the biological process descriB_ed with microtubule cytoskeleton organization	MAP1B	GO:0000226,GO:0000902,GO:0000904,GO:0001558,GO:0001578,GO:0001654,GO:0001750,GO:0001764,GO:0001894,GO:0001895,GO:0003008,GO:0003674,GO:0003779,GO:0005102,GO:0005198,GO:0005488,GO:0005515,GO:0005518,GO:0005519,GO:0005543,GO:0005575,GO:0005622,GO:0005623,GO:0005737,GO:0005829,GO:0005856,GO:0005874,GO:0005875,GO:0005886,GO:0005929,GO:0006810,GO:0006886,GO:0006928,GO:0006950,GO:0006996,GO:0007010,GO:…	-	ko:K10429	-	-	-	-	ko00000,ko01009,ko04812	-	-	-	MAP1Bneuraxin	3rd
Tc_001141	iB_13815		EEZ98618.2 (90)	uncharacterized protein (CG13606)			29					7070.Tc_001141-PA	1.12e-56	176.0	2E9PC@1|root,2SG0D@2759|Eukaryota,3ABY4@33154|Opisthokonta,3BVSE@33208|Metazoa,3DCJT@33213|Bilateria,421QD@6656|Arthropoda,3SPZ1@50557|Insecta	33208|Metazoa	-	-	-	-	-	-	-	-	-	-	-	-	-	-	-	3rd
Tc_001175	iB_03151		XP_974656.1 (530)	loopin-1 (CG4750)								7070.Tc_001175-PA	0.0	1068.0	COG0260@1|root,KOG2597@2759|Eukaryota,38R5T@33154|Opisthokonta,3BNT0@33208|Metazoa,3D0T6@33213|Bilateria,41XIR@6656|Arthropoda,3SGGB@50557|Insecta	33208|Metazoa	O	metalloexopeptidase activity. It is involved in the biological process descriB_ed with proteolysis	-	GO:0007498,GO:0008150,GO:0009888,GO:0032502,GO:0048856	3.4.11.1,3.4.11.5	ko:K01255,ko:K10768,ko:K11142	ko00330,ko00480,ko01100,map00330,map00480,map01100	-	R00135,R00899,R04951	RC00096,RC00141	ko00000,ko00001,ko01000,ko01002	-	-	-	PeptidaseM17,PeptidaseM17N	1st
Tc_001183	iB_09678		XP_974890.2 (246)	none found			105					7070.Tc_001183-PA	2.82e-172	481.0	2CDJY@1|root,2SQBT@2759|Eukaryota,3AMH5@33154|Opisthokonta,3C0Y5@33208|Metazoa,3DGNU@33213|Bilateria,422I7@6656|Arthropoda,3SR9C@50557|Insecta	33208|Metazoa	S	Juvenile hormone binding protein domains in insects.	-	-	-	-	-	-	-	-	-	-	-	-	JHBP	2nd
Tc_001243	iB_07900		XP_971387.1 (587)	vacuolar protein sorting 33B (CG5127)	K23281	VPS33B; vacuolar protein sorting-associated protein 33B	133			ko04131		7070.Tc_001243-PA	0.0	1169.0	COG5158@1|root,KOG1302@2759|Eukaryota,39RXU@33154|Opisthokonta,3B9U7@33208|Metazoa,3CSCH@33213|Bilateria,41WUM@6656|Arthropoda,3SFND@50557|Insecta	33208|Metazoa	U	Belongs to the STXBP unc-18 SEC1 family	VPS33B	GO:0000003,GO:0000149,GO:0000226,GO:0000278,GO:0000280,GO:0000323,GO:0001501,GO:0001889,GO:0002376,GO:0002520,GO:0003674,GO:0005488,GO:0005515,GO:0005575,GO:0005622,GO:0005623,GO:0005737,GO:0005764,GO:0005768,GO:0005769,GO:0005770,GO:0005773,GO:0005794,GO:0006464,GO:0006807,GO:0006810,GO:0006886,GO:0006955,GO:0006996,GO:0007010,GO:0007017,GO:0007032,GO:0007049,GO:0007051,GO:0007052,GO:0007275,GO:…	-	ko:K20182	ko04138,map04138	-	-	-	ko00000,ko00001,ko04131	-	-	-	Sec1	2nd
Tc_001259	iB_00232		XP_015839603.1 (4359)	uncharacterized protein (CG31198)			18	K11140	14			7070.Tc_001260-PA	0.0	2719.0	COG0308@1|root,KOG1046@2759|Eukaryota,39VWC@33154|Opisthokonta,3BIMC@33208|Metazoa,3D32K@33213|Bilateria,41Y4V@6656|Arthropoda,3SKJA@50557|Insecta	33208|Metazoa	O	Peptidase family M1 domain	-	GO:0007275,GO:0008150,GO:0009790,GO:0009792,GO:0010564,GO:0032501,GO:0032502,GO:0043900,GO:0045595,GO:0046662,GO:0048856,GO:0050789,GO:0050793,GO:0050794,GO:0050795,GO:0051239,GO:0051445,GO:0051726,GO:0060281,GO:0060284,GO:0065007,GO:1900193,GO:1903429,GO:1903538,GO:1905879,GO:2000241	3.4.11.2	ko:K11140	ko00480,ko01100,ko04614,ko04640,map00480,map01100,map04614,map04640	-	R00899,R04951	RC00096,RC00141	ko00000,ko00001,ko01000,ko01002,ko04090,ko04131,ko04147	-	-	-	ERAP1C,PeptidaseM1	1st
Tc_001275	iB_07902		XP_008190319.1 (386)	none found			42	K22984	15			7070.Tc_001275-PA	4.85e-285	778.0	2D4MA@1|root,2SVJW@2759|Eukaryota,3ARFN@33154|Opisthokonta,3C2Y0@33208|Metazoa,3DIKJ@33213|Bilateria,423KI@6656|Arthropoda,3SSFK@50557|Insecta	33208|Metazoa	I	Odorant receptor	-	-	-	ko:K08471	-	-	-	-	ko00000,ko04030	-	-	-	7tm6	2nd
Tc_001282	iB_13821		XP_001815109.3 (107)	uncharacterized protein (CG10433)			19	K05084	1																							3rd
Tc_001313	iB_07379		EEZ99310.2 (335)	none found			30	K22984	15																							3rd
Tc_001376	iB_07918		XP_015832941.1 (832)	uncharacterized protein (CG11318)	.		297					7070.Tc_001376-PA	0.0	1652.0	KOG4193@1|root,KOG4193@2759|Eukaryota,3AFT9@33154|Opisthokonta,3BXXT@33208|Metazoa,3DETI@33213|Bilateria,42265@6656|Arthropoda,3SZ8W@50557|Insecta	33208|Metazoa	T	G-protein coupled receptor	-	-	-	ko:K08451	-	-	-	-	ko00000,ko04030	-	-	-	7tm2,GPS	2nd
Tc_001560	iB_10843		XP_008200075.1 (833)	debra (CG11371)			288																									3rd
Tc_001561	iB_07950		XP_967706.1 (345)	uncharacterized protein (CG4942)	K17797	COX18; mitochondrial inner membrane protein COX18	227			ko03029 ko03029 ko02000		7070.Tc_001561-PA	9.23e-215	595.0	COG0706@1|root,KOG1239@2759|Eukaryota,39FAG@33154|Opisthokonta,3BEEF@33208|Metazoa,3CSBK@33213|Bilateria,41YQJ@6656|Arthropoda,3SIEG@50557|Insecta	33208|Metazoa	OU	It is involved in the biological process descriB_ed with protein insertion into membrane	COX18	GO:0003674,GO:0005215,GO:0005575,GO:0005622,GO:0005623,GO:0005737,GO:0005739,GO:0005740,GO:0005743,GO:0006810,GO:0006996,GO:0007005,GO:0007006,GO:0008104,GO:0008150,GO:0008535,GO:0008565,GO:0009987,GO:0015031,GO:0015833,GO:0016020,GO:0016021,GO:0016043,GO:0017004,GO:0019866,GO:0022607,GO:0031090,GO:0031224,GO:0031300,GO:0031301,GO:0031304,GO:0031305,GO:0031966,GO:0031967,GO:0031975,GO:0032592,GO:…	-	ko:K17797	ko04714,map04714	-	-	-	ko00000,ko00001,ko02000,ko03029	2.A.9.1,2.A.9.4	-	-	60KDIMP	3rd
Tc_001666	iB_13602	Snare	XP_969661.1 (110)	Blocked early in transport 1 (CG14084)	K08504	BET1; blocked early in transport 1	79			ko04131	Snare	7070.Tc_001666-PA	4.29e-70	211.0	KOG3385@1|root,KOG3385@2759|Eukaryota,3A6G4@33154|Opisthokonta,3BTD7@33208|Metazoa,3DA64@33213|Bilateria,420KQ@6656|Arthropoda,3SNND@50557|Insecta	33208|Metazoa	U	BET1 homolog	BET1	GO:0000149,GO:0003674,GO:0005484,GO:0005488,GO:0005515,GO:0005575,GO:0005622,GO:0005623,GO:0005737,GO:0006810,GO:0006888,GO:0008150,GO:0009987,GO:0016020,GO:0016043,GO:0016192,GO:0019905,GO:0031201,GO:0032991,GO:0044424,GO:0044425,GO:0044444,GO:0044464,GO:0046907,GO:0048193,GO:0051179,GO:0051234,GO:0051641,GO:0051649,GO:0061024,GO:0061025,GO:0071840,GO:0098796	-	ko:K08504	ko04130,map04130	-	-	-	ko00000,ko00001,ko04131	-	-	-	SNARE	3rd
Tc_001937	iB_06143		EFA09376.2 (2199)	none found	K04988	PKD1L2; polycystin 1L2	27			ko04040		7070.Tc_001937-PA	0.0	2747.0	KOG3599@1|root,KOG3599@2759|Eukaryota,393HE@33154|Opisthokonta,3BCY5@33208|Metazoa,3CUZR@33213|Bilateria	33208|Metazoa	PT	detection of mechanical stimulus	PKD1L2	GO:0000003,GO:0001965,GO:0003008,GO:0003674,GO:0005215,GO:0005216,GO:0005261,GO:0005262,GO:0005488,GO:0005515,GO:0005575,GO:0005623,GO:0005929,GO:0006810,GO:0006811,GO:0006812,GO:0006816,GO:0006950,GO:0007600,GO:0007610,GO:0007617,GO:0007618,GO:0008150,GO:0008324,GO:0009266,GO:0009409,GO:0009581,GO:0009582,GO:0009605,GO:0009612,GO:0009628,GO:0009987,GO:0015075,GO:0015085,GO:0015267,GO:0015318,GO:…	-	ko:K04985,ko:K04986,ko:K04988,ko:K04989,ko:K19921	ko04742,map04742	-	-	-	ko00000,ko00001,ko03036,ko04040,ko04091,ko04131,ko04812	1.A.5.1,1.A.5.1.1,1.A.5.1.2,1.A.5.2.1,1.A.5.2.4	-	-	GPS,GalLectin,LectinC,PKDchannel,PLAT,REJ	1st
Tc_002041	iB_16526		EFA13694.1 (176)	none found			44					7070.Tc_002041-PA	1.91e-125	357.0	COG2801@1|root,KOG0017@2759|Eukaryota,3AQAI@33154|Opisthokonta,3C2I1@33208|Metazoa,3DIYC@33213|Bilateria,4232I@6656|Arthropoda,3SRP6@50557|Insecta	33208|Metazoa	L	transposition, RNA-mediated	-	-	-	-	-	-	-	-	-	-	-	-	-
Tc_002074	iB_03294		XP_967034.2 (1021)	integrator 3 (CG17665)	K13140	INTS3; integrator complex subunit 3	489			ko03041		7070.Tc_002074-PA	0.0	1959.0	KOG4262@1|root,KOG4262@2759|Eukaryota,38DDT@33154|Opisthokonta,3BB3V@33208|Metazoa,3CYTR@33213|Bilateria,41Tc_Z@6656|Arthropoda,3SIWC@50557|Insecta	33208|Metazoa	H	Integrator complex subunit 3	INTS3	GO:0000075,GO:0000278,GO:0000428,GO:0005575,GO:0005622,GO:0005623,GO:0005634,GO:0005654,GO:0005730,GO:0005737,GO:0005794,GO:0006139,GO:0006259,GO:0006281,GO:0006351,GO:0006366,GO:0006396,GO:0006725,GO:0006807,GO:0006950,GO:0006974,GO:0007049,GO:0007093,GO:0007346,GO:0008150,GO:0008152,GO:0009058,GO:0009059,GO:0009301,GO:0009314,GO:0009628,GO:0009987,GO:0010212,GO:0010467,GO:0012505,GO:0016070,GO:…	-	ko:K13140	-	-	-	-	ko00000,ko03041	-	-	-	Ints3	1st
Tc_002157	iB_17493		EFA12395.1 (119)	uncharacterized protein (CG4570)			7	K14386	1			7070.Tc_010748-PA	1.23e-25	107.0	2CXRP@1|root,2RZ9M@2759|Eukaryota,3A84X@33154|Opisthokonta,3BTAV@33208|Metazoa,3DA8J@33213|Bilateria,429U5@6656|Arthropoda,3SP0B@50557|Insecta	33208|Metazoa	S	DDE superfamily endonuclease	-	GO:0005575,GO:0005622,GO:0005623,GO:0005634,GO:0043226,GO:0043227,GO:0043229,GO:0043231,GO:0044424,GO:0044464	-	-	-	-	-	-	-	-	-	-	DDE3,HTH38,HTHTnpTc_32
Tc_002187	iB_12091		EFA07710.1 (317)	Salivary gland secretion 4 (CG12181)			71					7070.Tc_002187-PA	1.05e-192	538.0	2CNB3@1|root,2QUY7@2759|Eukaryota,39V11@33154|Opisthokonta,3BJZU@33208|Metazoa,3D4BC@33213|Bilateria,41YQ2@6656|Arthropoda,3SMWP@50557|Insecta	33208|Metazoa	-	-	-	-	-	-	-	-	-	-	-	-	-	-	-	1st
Tc_002279			EFA12133.1 (52)	none found
Tc_002325	iB_00355		EFA13346.1 (1588)	none found			291					7070.Tc_002325-PA	0.0	3202.0	2CMP4@1|root,2QR56@2759|Eukaryota,39VQX@33154|Opisthokonta,3BR69@33208|Metazoa,3D755@33213|Bilateria,4230R@6656|Arthropoda,3T012@50557|Insecta	33208|Metazoa	S	Pao retrotransposon peptidase	-	-	-	-	-	-	-	-	-	-	-	-	DUF1758,DUF1759,PeptidaseA17,RVT1,rve	1st
Tc_002355	iB_15423		EFA12720.1 (93)	none found			5	K07494	1			7070.Tc_002355-PA	9.41e-66	199.0	29K68@1|root,2RTF6@2759|Eukaryota,3ASHT@33154|Opisthokonta	7070.Tc_002355-PA|-	S	DDE superfamily endonuclease	-	-	-	-	-	-	-	-	-	-	-	-	-	3rd
Tc_002414	iB_08057		XP_015834250.1 (190)	uncharacterized protein (CG1161)			128					7070.Tc_002414-PA	7.29e-95	280.0	KOG4007@1|root,KOG4007@2759|Eukaryota,39R8R@33154|Opisthokonta,3BBQ3@33208|Metazoa,3CR65@33213|Bilateria,41YXM@6656|Arthropoda,3SKXY@50557|Insecta	33208|Metazoa	S	TMEM9	TMEM9	GO:0000323,GO:0005575,GO:0005622,GO:0005623,GO:0005737,GO:0005764,GO:0005768,GO:0005770,GO:0005773,GO:0012505,GO:0031410,GO:0031982,GO:0043226,GO:0043227,GO:0043229,GO:0043231,GO:0044424,GO:0044444,GO:0044464,GO:0097708	-	-	-	-	-	-	-	-	-	-	Tmemb9	3rd
Tc_002417			EEZ99660.2 (509)	none found								7070.Tc_002417-PA	4.74e-276	761.0	29NEA@1|root,2RVR2@2759|Eukaryota,396BF@33154|Opisthokonta,3CAQ8@33208|Metazoa,3DC5Q@33213|Bilateria,423AP@6656|Arthropoda	33208|Metazoa	G	NAD(P)( )--arginine ADP-riB_osyltransferase	-	-	2.4.2.31	ko:K19977	-	-	-	-	ko00000,ko01000	-	-	-	ART
Tc_002439		n.a.	KYB28245.1 (34)	none found
Tc_002483	iB_16935		XP_976216.1 (308)	none found			107
Tc_002611	iB_11016		XP_008191327.2 (867)	none found	K17604	ZSWIM3; zinc finger SWIM domain-containing protein 3	21			ko01009		7070.Tc_002611-PA	0.0	1457.0	2CNE1@1|root,2QVJ3@2759|Eukaryota,39SZA@33154|Opisthokonta,3BITZ@33208|Metazoa,3DMTE@33213|Bilateria,421XE@6656|Arthropoda,3SZ1B@50557|Insecta	33208|Metazoa	S	MULE transposase domain	-	-	-	ko:K17604	-	-	-	-	ko00000,ko01009	-	-	-	FAR1,MULE	2nd
Tc_002616	iB_00414		XP_008191323.1 (479)	protein_coding_gene (CG7888)	K14209	SLC36A, PAT; solute carrier family 36 (proton-coupled amino acid transporter)	392			ko04131 ko02000		7070.Tc_002616-PA	0.0	920.0	COG0814@1|root,KOG1304@2759|Eukaryota,38BF5@33154|Opisthokonta,3BD6W@33208|Metazoa,3D1YF@33213|Bilateria,41XPE@6656|Arthropoda,3SJNQ@50557|Insecta	33208|Metazoa	E	amino acid transporter	-	GO:0003333,GO:0003674,GO:0005215,GO:0005342,GO:0005575,GO:0005622,GO:0005623,GO:0005737,GO:0005773,GO:0005774,GO:0006810,GO:0006811,GO:0006820,GO:0006865,GO:0008150,GO:0008509,GO:0008514,GO:0015075,GO:0015171,GO:0015318,GO:0015711,GO:0015849,GO:0016020,GO:0022857,GO:0031090,GO:0034220,GO:0043226,GO:0043227,GO:0043229,GO:0043231,GO:0044422,GO:0044424,GO:0044437,GO:0044444,GO:0044446,GO:0044464,GO:…	-	ko:K14209	ko04138,map04138	-	-	-	ko00000,ko00001,ko02000,ko04131	2.A.18.8	-	-	Aatrans	1st
Tc_002669	iB_00423		XP_008191230.1 (546)	none found			577					7070.Tc_002669-PA	0.0	1068.0	2CN3V@1|root,2QTRH@2759|Eukaryota,39X4M@33154|Opisthokonta,3BIHK@33208|Metazoa,3D3MT@33213|Bilateria,41UBS@6656|Arthropoda,3SJZ2@50557|Insecta	33208|Metazoa	S	Zona pellucida (ZP) domain	dy	GO:0000902,GO:0002009,GO:0002165,GO:0005575,GO:0007275,GO:0007444,GO:0007472,GO:0007476,GO:0007552,GO:0007560,GO:0008150,GO:0009653,GO:0009791,GO:0009886,GO:0009887,GO:0009888,GO:0009987,GO:0016020,GO:0016021,GO:0016043,GO:0031224,GO:0032501,GO:0032502,GO:0032989,GO:0035107,GO:0035114,GO:0035120,GO:0035220,GO:0035239,GO:0035295,GO:0044425,GO:0048513,GO:0048563,GO:0048569,GO:0048707,GO:0048729,GO:…	-	-	-	-	-	-	-	-	-	-	Zonapellucida	1st
Tc_002723	iB_02716	n.a.	KYB28611.1 (1411)	jitterbug (CG30092)	K04437	FLNA; filamin	501			ko04812 ko04147		7070.Tc_002723-PA	0.0	2662.0	COG5069@1|root,KOG0518@2759|Eukaryota,38DME@33154|Opisthokonta,3B9WI@33208|Metazoa,3CS2N@33213|Bilateria,41UXP@6656|Arthropoda,3SJS0@50557|Insecta	33208|Metazoa	Z	Filamin-type immunoglobulin domains	-	GO:0000902,GO:0000904,GO:0001736,GO:0001738,GO:0002009,GO:0003674,GO:0003779,GO:0005488,GO:0005515,GO:0006928,GO:0006935,GO:0007164,GO:0007275,GO:0007399,GO:0007409,GO:0007411,GO:0008092,GO:0008150,GO:0009605,GO:0009612,GO:0009628,GO:0009653,GO:0009888,GO:0009987,GO:0016043,GO:0022008,GO:0030030,GO:0030154,GO:0030182,GO:0031175,GO:0032501,GO:0032502,GO:0032989,GO:0032990,GO:0040011,GO:0042221,GO:…	-	ko:K04437	ko04010,ko04510,ko05132,ko05205,map04010,map04510,map05132,map05205	-	-	-	ko00000,ko00001,ko04147,ko04812	-	-	-	CH,Filamin	1st
Tc_002798			EEZ99995.1 (113)	none found
Tc_002805	iB_00447		XP_971138.1 (360)	wurst (CG9089)	K19370	DNAJC22; DnaJ homolog subfamily C member 22	271			ko03110		7070.Tc_002805-PA	1.49e-282	769.0	COG0484@1|root,KOG0714@2759|Eukaryota,38E8D@33154|Opisthokonta,3BDYV@33208|Metazoa,3D0BF@33213|Bilateria,41V4Y@6656|Arthropoda,3SI6V@50557|Insecta	33208|Metazoa	O	TM2 domain	DNAJC22	GO:0005575,GO:0005622,GO:0005623,GO:0005737,GO:0005768,GO:0005769,GO:0005886,GO:0006810,GO:0006897,GO:0007275,GO:0007424,GO:0008150,GO:0009987,GO:0012505,GO:0016020,GO:0016043,GO:0016192,GO:0030198,GO:0031410,GO:0031982,GO:0032501,GO:0032502,GO:0035002,GO:0035150,GO:0035151,GO:0035152,GO:0035159,GO:0042044,GO:0042045,GO:0043062,GO:0043226,GO:0043227,GO:0043229,GO:0044424,GO:0044444,GO:0044464,GO:…	-	ko:K19370	-	-	-	-	ko00000,ko03110	-	-	-	DnaJ,TM2	1st
Tc_002938	iB_03472		XP_974779.1 (1970)	uncharacterized protein (CG6204)			875					7070.Tc_002938-PA	0.0	3844.0	COG1112@1|root,KOG1807@2759|Eukaryota,38E0G@33154|Opisthokonta,3BCP1@33208|Metazoa,3CT3Y@33213|Bilateria,41WNK@6656|Arthropoda,3SKSZ@50557|Insecta	33208|Metazoa	L	AAA domain	ZNFX1	GO:0000981,GO:0003674,GO:0003700,GO:0006355,GO:0006357,GO:0008150,GO:0009889,GO:0010468,GO:0010556,GO:0019219,GO:0019222,GO:0031323,GO:0031326,GO:0050789,GO:0050794,GO:0051171,GO:0051252,GO:0060255,GO:0065007,GO:0080090,GO:0140110,GO:1903506,GO:2000112,GO:2001141	-	ko:K21626	-	-	-	-	ko00000,ko03000	-	-	-	AAA11,AAA12	2nd
Tc_002985	iB_12106		XP_972007.1 (111)	Ribosomal protein L36 (CG7622)	K02920	RP-L36e, RPL36; large subunit riB_osomal protein L36e	135			ko03011		7070.Tc_002985-PA	9.32e-70	211.0	COG5051@1|root,KOG3452@2759|Eukaryota,3A5S5@33154|Opisthokonta,3BRDP@33208|Metazoa,3D75Q@33213|Bilateria,41ZRM@6656|Arthropoda,3SNAW@50557|Insecta	33208|Metazoa	J	Belongs to the eukaryotic riB_osomal protein eL36 family	RPL36	GO:0000184,GO:0000956,GO:0002181,GO:0003674,GO:0003676,GO:0003723,GO:0003735,GO:0005198,GO:0005488,GO:0005515,GO:0005575,GO:0005622,GO:0005623,GO:0005634,GO:0005730,GO:0005737,GO:0005829,GO:0005840,GO:0005844,GO:0006139,GO:0006401,GO:0006402,GO:0006412,GO:0006413,GO:0006518,GO:0006605,GO:0006612,GO:0006613,GO:0006614,GO:0006725,GO:0006807,GO:0006810,GO:0006886,GO:0007275,GO:0007399,GO:0007417,GO:…	-	ko:K02920	ko03010,map03010	M00177	-	-	br01610,ko00000,ko00001,ko00002,ko03011	-	-	-	RiB_osomalL36e	3rd
Tc_003110	iB_03500		XP_001812611.2 (202)	none found			7	K04574	1																							2nd
Tc_003116	iB_09736		XP_970648.1 (365)	Fat storage inducing transmembrane protein (CG10671)	.		236					7070.Tc_003116-PA	6.55e-275	750.0	KOG3750@1|root,KOG3750@2759|Eukaryota,38DTS@33154|Opisthokonta,3BK1N@33208|Metazoa,3D2GA@33213|Bilateria,41TMN@6656|Arthropoda,3SI1A@50557|Insecta	33208|Metazoa	I	Inositol phospholipid synthesis and fat-storage-inducing TM	FITM2	GO:0002064,GO:0002065,GO:0002066,GO:0002067,GO:0002068,GO:0003008,GO:0003309,GO:0003323,GO:0005575,GO:0005622,GO:0005623,GO:0005737,GO:0005783,GO:0005789,GO:0006629,GO:0006644,GO:0006793,GO:0006796,GO:0006996,GO:0007010,GO:0007275,GO:0007399,GO:0007600,GO:0007605,GO:0007610,GO:0007626,GO:0008150,GO:0008152,GO:0008344,GO:0008610,GO:0008654,GO:0009058,GO:0009888,GO:0009889,GO:0009987,GO:0010866,GO:…	-	-	-	-	-	-	-	-	-	-	Scs3p	2nd
Tc_003157	iB_03510		EFA00319.1 (560)	Ionotropic receptor 85a (CG11775)			7	K10872	5			7070.Tc_003157-PA	0.0	1111.0	COG0468@1|root,KOG1434@2759|Eukaryota	2759|Eukaryota	L	strand invasion	-	-	-	ko:K10872,ko:K14827	ko04113,map04113	-	-	-	ko00000,ko00001,ko03009,ko03400	-	-	-	Rad51,ubiquitin	1st
Tc_003284	iB_03534		XP_974270.2 (568)	none found	K14388	SLC5A8_12, SMCT; solute carrier family 5 (sodium-coupled monocarboxylate transporter), member 8/12	163			ko02000		7070.Tc_003284-PA	0.0	1086.0	COG0591@1|root,KOG2349@2759|Eukaryota,38EY4@33154|Opisthokonta,3BAZ5@33208|Metazoa,3CW54@33213|Bilateria,41U13@6656|Arthropoda,3SFM6@50557|Insecta	33208|Metazoa	P	Belongs to the sodium solute symporter (SSF) (Tc_ 2.A.21) family	-	-	1.4.3.4	ko:K00274,ko:K14388,ko:K17391	ko00260,ko00330,ko00340,ko00350,ko00360,ko00380,ko00950,ko00982,ko01100,ko01110,ko04726,ko04728,ko05030,ko05031,ko05034,ko05206,map00260,map00330,map00340,map00350,map00360,map00380,map00950,map00982,map01100,map01110,map04726,map04728,map05030,map05031,map05034,map05206	M00135	R02173,R02382,R02529,R02532,R02613,R02908,R02919,R04025,R04300,R04674,R04890,R04893,R04894,R04907,R04908,R08346,R08347,R08348,R11354	RC00062,RC00160,RC00225,RC00676,RC00807,RC00808,RC01808,RC02226,RC02713	ko00000,ko00001,ko00002,ko01000,ko02000,ko03041	2.A.21.5.3,2.A.21.5.4,2.A.21.5.5	-	-	SSF	1st
Tc_003437	iB_10615		XP_015833252.1 (455)	Juvenile hormone epoxide hydrolase 2 (CG15102)	K10719	JHEH; juvenile hormone epoxide hydrolase	251					7070.Tc_003437-PA	0.0	928.0	COG0596@1|root,KOG2565@2759|Eukaryota,38FY7@33154|Opisthokonta,3BB6M@33208|Metazoa,3CZY0@33213|Bilateria,41UUK@6656|Arthropoda,3SIFQ@50557|Insecta	33208|Metazoa	O	Catalyzes juvenile hormone hydrolysis	EPHX1	GO:0001889,GO:0003674,GO:0003824,GO:0004301,GO:0005488,GO:0005515,GO:0005575,GO:0005622,GO:0005623,GO:0005737,GO:0005783,GO:0005789,GO:0005886,GO:0006066,GO:0006629,GO:0006714,GO:0006716,GO:0006719,GO:0006720,GO:0006721,GO:0006725,GO:0006805,GO:0007275,GO:0008096,GO:0008150,GO:0008152,GO:0008300,GO:0009056,GO:0009058,GO:0009410,GO:0009719,GO:0009725,GO:0009987,GO:0010033,GO:0010817,GO:0012505,GO:…	1.11.1.12,3.3.2.9	ko:K01253,ko:K05361,ko:K10719	ko00480,ko00980,ko00981,ko04216,ko04976,ko05204,map00480,map00980,map00981,map04216,map04976,map05204	-	R03167,R07013,R07014,R07027,R07071,R07072,R07082,R08152,R08153,R09410,R09417,R09443	RC00011,RC01447,RC01728,RC01764,RC02031,RC02528	ko00000,ko00001,ko01000,ko01002	-	-	-	EHN	2nd
Tc_003441	iB_12119		EFA00571.1 (652)	barren (CG10726)	K06676	BRRN1, BRN1, CAPH; condensin complex subunit 2	241			ko03036		7070.Tc_003441-PA	0.0	1306.0	COG5229@1|root,KOG2328@2759|Eukaryota,38HEG@33154|Opisthokonta,3BF8V@33208|Metazoa,3CUBK@33213|Bilateria,41ZMZ@6656|Arthropoda,3SMH4@50557|Insecta	33208|Metazoa	BD	Regulatory subunit of the condensin complex, a complex required for conversion of interphase chromatin into mitotic-like condense chromosomes	NCAPH	GO:0000003,GO:0000070,GO:0000228,GO:0000278,GO:0000280,GO:0000775,GO:0000785,GO:0000793,GO:0000794,GO:0000796,GO:0000799,GO:0000819,GO:0001655,GO:0001671,GO:0001700,GO:0002009,GO:0003674,GO:0003682,GO:0005488,GO:0005515,GO:0005575,GO:0005622,GO:0005623,GO:0005634,GO:0005694,GO:0005737,GO:0005829,GO:0006082,GO:0006091,GO:0006099,GO:0006101,GO:0006323,GO:0006996,GO:0007049,GO:0007059,GO:0007076,GO:…	3.1.1.17	ko:K01053,ko:K06676	ko00030,ko00053,ko00930,ko01100,ko01110,ko01120,ko01130,ko01200,ko01220,ko04111,map00030,map00053,map00930,map01100,map01110,map01120,map01130,map01200,map01220,map04111	M00129	R01519,R02933,R03751	RC00537,RC00983	ko00000,ko00001,ko00002,ko01000,ko03036,ko04147	-	-	-	Cnd2	3rd
Tc_003508	iB_15780		EFA00632.1 (62)	none found																												3rd
Tc_003525	iB_12122		XP_008190992.1 (479)	uncharacterized protein (CG3529)			331					7070.Tc_003525-PA	0.0	931.0	KOG1087@1|root,KOG1087@2759|Eukaryota,38B6A@33154|Opisthokonta,3BAFW@33208|Metazoa,3CXK9@33213|Bilateria,41UPZ@6656|Arthropoda,3SJK2@50557|Insecta	33208|Metazoa	U	It is involved in the biological process descriB_ed with intracellular protein transport	TOM1L2	GO:0000323,GO:0001775,GO:0002252,GO:0002263,GO:0002274,GO:0002275,GO:0002283,GO:0002366,GO:0002376,GO:0002443,GO:0002444,GO:0002446,GO:0003674,GO:0005488,GO:0005515,GO:0005575,GO:0005622,GO:0005623,GO:0005737,GO:0005764,GO:0005765,GO:0005766,GO:0005768,GO:0005769,GO:0005773,GO:0005774,GO:0005829,GO:0005886,GO:0006810,GO:0006887,GO:0006897,GO:0006955,GO:0007088,GO:0007154,GO:0007165,GO:0007346,GO:…	-	-	-	-	-	-	-	-	-	-	GAT,VHS	3rd
Tc_003545	iB_07976		XP_015833370.1 (977)	Stromalin 1 (CG3423)	K06671	STAG1_2, SCC3, IRR1; cohesin complex subunit SA-1/2	71			ko03036																						3rd
Tc_003771	iB_16639		EFA00868.1 (101)	none found			1	K07512	1
Tc_003827	iB_07043		EFA00921.2 (297)	nmdyn-D6 (CG5310)			36	K09228	12			7070.Tc_003827-PA	6.14e-17	89.0	KOG1721@1|root,KOG1721@2759|Eukaryota,39T5S@33154|Opisthokonta,3BA1U@33208|Metazoa	33208|Metazoa	S	C2H2-type zinc-finger domain	-	-	-	ko:K09228	-	-	-	-	ko00000,ko03000	-	-	-	zf-C2H2,zf-H2C22,zf-H2C25	2nd
Tc_003835	iB_12130		XP_968739.1 (177)	none found			58					7070.Tc_003835-PA	1.42e-91	271.0	2EQ63@1|root,2SQNZ@2759|Eukaryota,3AP11@33154|Opisthokonta,3C1UT@33208|Metazoa,3DHTS@33213|Bilateria,422TF@6656|Arthropoda,3SZ6Z@50557|Insecta	33208|Metazoa	S	Structural constituent of cuticle	-	GO:0003674,GO:0005198,GO:0005214,GO:0005575,GO:0005576,GO:0007275,GO:0008010,GO:0008150,GO:0031012,GO:0032501,GO:0032502,GO:0040003,GO:0042302,GO:0042335,GO:0044421,GO:0048856	-	-	-	-	-	-	-	-	-	-	Chitinbind4	3rd
Tc_003941	iB_16063		XP_008196924.1 (275)	Quiescin sulfhydryl oxidase 1 (CG4670)								7070.Tc_003941-PA	2e-201	557.0	COG0526@1|root,KOG0191@2759|Eukaryota	2759|Eukaryota	CO	cell redox homeostasis	PDILT	GO:0003674,GO:0003756,GO:0003824,GO:0005575,GO:0005622,GO:0005623,GO:0005737,GO:0005783,GO:0006457,GO:0006950,GO:0008150,GO:0009966,GO:0009987,GO:0010646,GO:0010941,GO:0012505,GO:0016853,GO:0016860,GO:0016864,GO:0023051,GO:0033554,GO:0034976,GO:0042981,GO:0043067,GO:0043226,GO:0043227,GO:0043229,GO:0043231,GO:0044424,GO:0044444,GO:0044464,GO:0048583,GO:0050789,GO:0050794,GO:0050896,GO:0051716,GO:…	1.8.3.2	ko:K10758,ko:K20354	-	-	-	-	ko00000,ko01000,ko04131	-	-	-	Evr1Alr,Thioredoxin,Thioredoxin6
Tc_003982	iB_15516		EFA01064.1 (78)	none found			5	K15588	0																							3rd
Tc_004035	iB_15460		EFA13292.2 (250)	uncharacterized protein (CG13310)			8	K02337	1			7070.Tc_004340-PA	2.04e-128	392.0	KOG1075@1|root,KOG1075@2759|Eukaryota,3AIZ4@33154|Opisthokonta,3C6SA@33208|Metazoa,3DMRK@33213|Bilateria,4221W@6656|Arthropoda	33208|Metazoa	S	Reverse transcriptase (RNA-dependent DNA polymerase)	-	-	-	-	-	-	-	-	-	-	-	-	Exoendophos2,RVT1	3rd
Tc_004075	iB_16862		XP_015840299.1 (611)	Ionotropic receptor 87a (CG14376)			148					7070.Tc_004075-PA	0.0	1234.0	KOG1052@1|root,KOG1052@2759|Eukaryota,3A46R@33154|Opisthokonta,3BSFW@33208|Metazoa,3D8WF@33213|Bilateria,41ZRN@6656|Arthropoda,3SNFC@50557|Insecta	33208|Metazoa	EPT	ionotropic glutamate receptor activity	-	GO:0003674,GO:0005215,GO:0005216,GO:0005575,GO:0006810,GO:0006811,GO:0008150,GO:0009593,GO:0015075,GO:0015267,GO:0015276,GO:0015318,GO:0016020,GO:0016021,GO:0022803,GO:0022834,GO:0022836,GO:0022838,GO:0022839,GO:0022857,GO:0031224,GO:0034220,GO:0042221,GO:0044425,GO:0050896,GO:0051179,GO:0051234,GO:0051606,GO:0055085	-	-	-	-	-	-	-	-	-	-	Ligchan,Ligchan-Glubd,SBPbac3
Tc_004104	iB_07787		XP_967790.1 (246)	uncharacterized protein (CG17652)	K14773	UTP23; U3 small nucleolar RNA-associated protein 23	158			ko03009		7070.Tc_004104-PA	1.49e-168	471.0	COG1412@1|root,KOG3164@2759|Eukaryota,38GU1@33154|Opisthokonta,3BBJX@33208|Metazoa,3CSXP@33213|Bilateria,41YSR@6656|Arthropoda,3SMF0@50557|Insecta	33208|Metazoa	S	rRNA-processing protein UTP23	UTP23	GO:0000462,GO:0000469,GO:0000478,GO:0000479,GO:0000480,GO:0003674,GO:0003676,GO:0003723,GO:0003729,GO:0003730,GO:0005488,GO:0005575,GO:0005622,GO:0005623,GO:0005634,GO:0005730,GO:0006139,GO:0006364,GO:0006396,GO:0006725,GO:0006807,GO:0008150,GO:0008152,GO:0009987,GO:0010467,GO:0016070,GO:0016072,GO:0019843,GO:0022613,GO:0030490,GO:0030684,GO:0031974,GO:0031981,GO:0032040,GO:0032991,GO:0034470,GO:…	-	ko:K14773	-	-	-	-	ko00000,ko03009	-	-	-	Fcf1	3rd
Tc_004129	iB_03695		EFA10967.2 (681)	onecut (CG1922)	K08026	ONECUT1, HNF6; one cut domain, family member 1 (hepatocyte nuclear factor 6)	252			ko03000		7070.Tc_004129-PA	0.0	981.0	KOG2252@1|root,KOG2252@2759|Eukaryota,38G1G@33154|Opisthokonta,3BH2A@33208|Metazoa,3CT2N@33213|Bilateria,41WYG@6656|Arthropoda,3SFQ4@50557|Insecta	33208|Metazoa	K	One cut domain family member	ONECUT2	GO:0000976,GO:0000977,GO:0000978,GO:0000981,GO:0000982,GO:0000987,GO:0001012,GO:0001067,GO:0001077,GO:0001228,GO:0001775,GO:0001889,GO:0001952,GO:0002064,GO:0002376,GO:0002520,GO:0002521,GO:0003674,GO:0003676,GO:0003677,GO:0003690,GO:0003700,GO:0003705,GO:0005488,GO:0005575,GO:0005622,GO:0005623,GO:0005634,GO:0005654,GO:0005667,GO:0005737,GO:0005829,GO:0005856,GO:0005975,GO:0005996,GO:0006006,GO:…	-	ko:K08026	ko04550,ko04950,map04550,map04950	-	-	-	ko00000,ko00001	-	-	-	CUT,Homeobox	1st
Tc_004179	iB_02481		EFA13573.1 (80)	none found			3	K14799	1																							1st
Tc_004248	iB_13736		EFA13203.1 (234)	none found			45	K08471	2																							3rd
Tc_004281	iB_13614		EFA12978.1 (451)	none found								7070.Tc_004281-PA	4.06e-315	859.0	KOG1565@1|root,KOG1565@2759|Eukaryota,38CRR@33154|Opisthokonta,3B9IY@33208|Metazoa,3CT1E@33213|Bilateria,41UJ7@6656|Arthropoda	33208|Metazoa	O	ion binding. It is involved in the biological process descriB_ed with proteolysis	-	-	3.4.24.80	ko:K07763	ko04668,ko04912,map04668,map04912	-	-	-	ko00000,ko00001,ko01000,ko01002	-	-	-	Hemopexin,PGbinding1,PeptidaseM10	3rd
Tc_004446	iB_13280	n.a.	KYB29483.1 (410)	none found	K00799	GST, gst; glutathione S-transferase [EC:2.5.1.18]	126			ko01000 ko02000		7070.Tc_004446-PA	9.41e-154	440.0	COG0625@1|root,KOG0867@2759|Eukaryota,3A046@33154|Opisthokonta,3BQ1T@33208|Metazoa,3D6RP@33213|Bilateria,422BN@6656|Arthropoda,3SR0B@50557|Insecta	33208|Metazoa	O	glutathione s-transferase	GSTE3	GO:0003674,GO:0003824,GO:0004364,GO:0005575,GO:0005622,GO:0005623,GO:0005737,GO:0006518,GO:0006575,GO:0006749,GO:0006790,GO:0006807,GO:0006950,GO:0006979,GO:0008150,GO:0008152,GO:0009266,GO:0009408,GO:0009628,GO:0009987,GO:0016740,GO:0016765,GO:0034641,GO:0043603,GO:0044237,GO:0044424,GO:0044464,GO:0050896,GO:0051186,GO:0071704,GO:1901564	2.5.1.18	ko:K00799	ko00480,ko00980,ko00982,ko00983,ko01524,ko05200,ko05204,ko05225,ko05418,map00480,map00980,map00982,map00983,map01524,map05200,map05204,map05225,map05418	-	R03522,R07002,R07003,R07004,R07023,R07024,R07025,R07026,R07069,R07070,R07083,R07084,R07091,R07092,R07093,R07094,R07100,R07113,R07116,R08280,R09409,R11905	RC00004,RC00069,RC00840,RC00948,RC01704,RC01705,RC01706,RC01758,RC01759,RC01765,RC01767,RC01769,RC02243,RC02527,RC02939,RC02940,RC02942,RC02943,RC02944	ko00000,ko00001,ko01000,ko02000	1.A.12.2.2,1.A.12.3.2	-	-	GSTc_,GSTc_3,GSTN3	3rd
Tc_004593	iB_12143		XP_008200778.1 (1479)	none found	K13411	DUOX, THOX; dual oxidase [EC:1.6.3.1 1.11.1.-]	448			ko01000 ko04131	MAPK	7070.Tc_004592-PA	0.0	1960.0	KOG0039@1|root,KOG0039@2759|Eukaryota,38CEX@33154|Opisthokonta,3BDMU@33208|Metazoa,3CTQ7@33213|Bilateria,41UZI@6656|Arthropoda,3SH5C@50557|Insecta	33208|Metazoa	PQ	It is involved in the biological process descriB_ed with	-	-	1.6.3.1	ko:K13411	ko04013,ko04624,map04013,map04624	-	-	-	ko00000,ko00001,ko01000,ko04131	5.B.1.2	-	-	Anperoxidase,EF-hand1,EF-hand5,EF-hand7,EF-hand8,FADbinding8,Ferricreduct,NADbinding6	3rd
Tc_004632	iB_08561		EFA11041.2 (186)	uncharacterized protein (CG34184)			81					7070.Tc_004632-PA	4.31e-98	286.0	2D2P6@1|root,2S8WF@2759|Eukaryota,3A99K@33154|Opisthokonta,3BUQT@33208|Metazoa,3DAR4@33213|Bilateria,4210R@6656|Arthropoda,3SP7J@50557|Insecta	33208|Metazoa	S	DM4/DM12 family	-	-	-	-	-	-	-	-	-	-	-	-	DM412	2nd
Tc_004655	iB_14024		XP_008190723.1 (134)	uncharacterized protein (CG34038)			13	K05432	1																							3rd
Tc_004701	iB_12151		XP_969014.1 (841)	uncharacterized protein (CG9297)			444					7070.Tc_004701-PA	0.0	1189.0	KOG1954@1|root,KOG1954@2759|Eukaryota,38XK5@33154|Opisthokonta,3BBJ3@33208|Metazoa,3CVUG@33213|Bilateria,41VU7@6656|Arthropoda,3SJ40@50557|Insecta	33208|Metazoa	TU	Belongs to the TRAFAC class dynamin-like GTPase superfamily. Dynamin Fzo YdjA family	SRL	GO:0002115,GO:0005575,GO:0005622,GO:0005623,GO:0005737,GO:0005783,GO:0005788,GO:0006810,GO:0006811,GO:0006812,GO:0006816,GO:0008150,GO:0012505,GO:0014823,GO:0014850,GO:0014873,GO:0014874,GO:0016528,GO:0016529,GO:0030001,GO:0031974,GO:0033018,GO:0043226,GO:0043227,GO:0043229,GO:0043231,GO:0043233,GO:0043502,GO:0044057,GO:0044422,GO:0044424,GO:0044432,GO:0044444,GO:0044446,GO:0044464,GO:0048583,GO:…	-	-	-	-	-	-	-	-	-	-	DynaminN,EHDN	3rd
Tc_004875	iB_12159		XP_015839083.1 (386)	none found			15	K22984	2																							3rd
Tc_004877	iB_12160		XP_969383.1 (318)	Aldo-keto reductase 1B (CG6084)	K00011	AKR1B; aldehyde reductase [EC:1.1.1.21]	115			ko01000		7070.Tc_004877-PA	2.52e-237	651.0	COG0656@1|root,KOG1577@2759|Eukaryota,38HH0@33154|Opisthokonta,3BB8T@33208|Metazoa,3CRNB@33213|Bilateria,41TVF@6656|Arthropoda,3SQXV@50557|Insecta	33208|Metazoa	S	Aldo/keto reductase family	AKR1A1	GO:0003674,GO:0003824,GO:0004032,GO:0004033,GO:0005575,GO:0005622,GO:0005623,GO:0005737,GO:0005829,GO:0005886,GO:0005975,GO:0005996,GO:0006006,GO:0006063,GO:0006064,GO:0006081,GO:0006082,GO:0006091,GO:0006732,GO:0006766,GO:0006767,GO:0006790,GO:0006793,GO:0006796,GO:0006807,GO:0007275,GO:0007399,GO:0007417,GO:0007420,GO:0008106,GO:0008150,GO:0008152,GO:0009055,GO:0009056,GO:0009058,GO:0009108,GO:…	1.1.1.2,1.1.1.21	ko:K00002,ko:K00011	ko00010,ko00040,ko00051,ko00052,ko00561,ko00790,ko00930,ko01100,ko01110,ko01120,ko01130,ko01220,map00010,map00040,map00051,map00052,map00561,map00790,map00930,map01100,map01110,map01120,map01130,map01220	M00014	R00746,R01036,R01041,R01093,R01095,R01431,R01481,R01758,R01759,R01787,R02531,R02577,R04285,R05231,R11764	RC00087,RC00088,RC00099,RC00108,RC00133,RC00205,RC00670	ko00000,ko00001,ko00002,ko01000,ko04147	-	-	-	Aldoketred	3rd
Tc_004888	iB_07820		XP_008200894.1 (405)	uncharacterized protein (CG33969)	K10262	FBXW4, SHFM3; F-box and WD-40 domain protein 4	158			ko04121		7070.Tc_004888-PA	6.97e-228	634.0	28NFJ@1|root,2QV15@2759|Eukaryota,38DB7@33154|Opisthokonta,3BDKQ@33208|Metazoa,3CUY2@33213|Bilateria,41ZFC@6656|Arthropoda,3SNH9@50557|Insecta	33208|Metazoa	S	F-box WD repeat-containing protein 4	FBXW4	GO:0000151,GO:0000209,GO:0001501,GO:0002053,GO:0003674,GO:0003824,GO:0004842,GO:0005575,GO:0005622,GO:0005623,GO:0005737,GO:0005829,GO:0006464,GO:0006508,GO:0006511,GO:0006807,GO:0007275,GO:0008150,GO:0008152,GO:0008284,GO:0009056,GO:0009057,GO:0009653,GO:0009790,GO:0009888,GO:0009987,GO:0010464,GO:0010498,GO:0016567,GO:0016740,GO:0019005,GO:0019538,GO:0019787,GO:0019941,GO:0030163,GO:0030326,GO:…	-	ko:K10262	-	-	-	-	ko00000,ko04121	-	-	-	F-box,F-box-like,WD40	3rd
Tc_004940	iB_12164		XP_966787.1 (216)	Glutathione S transferase E8 (CG17533)	K00799	GST, gst; glutathione S-transferase [EC:2.5.1.18]	92			ko01000 ko02000		7070.Tc_004940-PA	6.15e-153	429.0	COG0625@1|root,KOG0867@2759|Eukaryota,3A046@33154|Opisthokonta,3BQ1T@33208|Metazoa,3D6RP@33213|Bilateria,422BN@6656|Arthropoda,3SR0B@50557|Insecta	33208|Metazoa	O	glutathione s-transferase	GSTE3	GO:0003674,GO:0003824,GO:0004364,GO:0005575,GO:0005622,GO:0005623,GO:0005737,GO:0006518,GO:0006575,GO:0006749,GO:0006790,GO:0006807,GO:0006950,GO:0006979,GO:0008150,GO:0008152,GO:0009266,GO:0009408,GO:0009628,GO:0009987,GO:0016740,GO:0016765,GO:0034641,GO:0043603,GO:0044237,GO:0044424,GO:0044464,GO:0050896,GO:0051186,GO:0071704,GO:1901564	2.5.1.18	ko:K00799	ko00480,ko00980,ko00982,ko00983,ko01524,ko05200,ko05204,ko05225,ko05418,map00480,map00980,map00982,map00983,map01524,map05200,map05204,map05225,map05418	-	R03522,R07002,R07003,R07004,R07023,R07024,R07025,R07026,R07069,R07070,R07083,R07084,R07091,R07092,R07093,R07094,R07100,R07113,R07116,R08280,R09409,R11905	RC00004,RC00069,RC00840,RC00948,RC01704,RC01705,RC01706,RC01758,RC01759,RC01765,RC01767,RC01769,RC02243,RC02527,RC02939,RC02940,RC02942,RC02943,RC02944	ko00000,ko00001,ko01000,ko02000	1.A.12.2.2,1.A.12.3.2	-	-	GSTc_,GSTc_3,GSTN3	3rd
Tc_005040	iB_12171		EFA12313.1 (230)	none found			33					7070.Tc_005040-PA	5.67e-165	461.0	COG2801@1|root,KOG0017@2759|Eukaryota,39ZX7@33154|Opisthokonta,3BQ45@33208|Metazoa,3D40D@33213|Bilateria,4222J@6656|Arthropoda,3SQHH@50557|Insecta	33208|Metazoa	L	transposition, RNA-mediated	-	-	-	-	-	-	-	-	-	-	-	-	rve	3rd
Tc_005085	iB_13619		EFA11846.1 (330)	G protein gamma subunit 30A (CG3694)			6	K17256	1			7070.Tc_015231-PA	7.73e-11	70.1	COG4886@1|root,KOG0619@2759|Eukaryota	2759|Eukaryota	U	regulation of response to stimulus	-	-	-	-	-	-	-	-	-	-	-	-	LRR8	3rd
Tc_005093	iB_12174		XP_008199791.1 (141)	none found			29	K18435	1																							3rd
Tc_005096	iB_12175		XP_008199794.1 (141)	none found			31	K18435	1																							3rd
Tc_005106	iB_15922		EEZ97927.2 (852)	none found	K23209	THAP9; DNA transposase THAP9 [EC:2.7.7.-]	56	K23204	5	ko01000 ko03036		7070.Tc_000314-PA	0.0	1626.0	2EBUR@1|root,2SHUX@2759|Eukaryota,39MX0@33154|Opisthokonta,3BX7J@33208|Metazoa,3DDTG@33213|Bilateria,42APF@6656|Arthropoda,3T02I@50557|Insecta	33208|Metazoa	L	Transposase protein	-	-	-	-	-	-	-	-	-	-	-	-	THAP,TnpPelement	3rd
Tc_005125	iB_12179		EFA12209.1 (219)	none found			9	K24637	1			7070.Tc_005125-PA	6.91e-156	437.0	2ES4Y@1|root,2SUSU@2759|Eukaryota,3AQT1@33154|Opisthokonta,3C2E4@33208|Metazoa,3DIFP@33213|Bilateria	33208|Metazoa	S	hAT family C-terminal dimerisation region	-	-	-	-	-	-	-	-	-	-	-	-	DimerTnphAT	3rd
Tc_005167	iB_03913		XP_972609.1 (922)	schizo (CG32434)	K12495	IQSEC; IQ motif and SEC7 domain-containing protein	660			ko04131		7070.Tc_005167-PA	0.0	1801.0	COG5307@1|root,KOG0931@2759|Eukaryota,38CK8@33154|Opisthokonta,3B9T3@33208|Metazoa,3CSWD@33213|Bilateria,41VEG@6656|Arthropoda,3SKDW@50557|Insecta	33208|Metazoa	U	ARF guanyl-nucleotide exchange factor activity. It is involved in the biological process descriB_ed with regulation of ARF protein signal transduction	IQSEC1	GO:0000139,GO:0000768,GO:0001654,GO:0001745,GO:0003674,GO:0005085,GO:0005086,GO:0005488,GO:0005515,GO:0005575,GO:0005622,GO:0005623,GO:0005634,GO:0005730,GO:0005737,GO:0005794,GO:0006949,GO:0006996,GO:0007010,GO:0007275,GO:0007399,GO:0007417,GO:0007423,GO:0007520,GO:0008150,GO:0009653,GO:0009887,GO:0009966,GO:0009967,GO:0009987,GO:0010646,GO:0010647,GO:0012505,GO:0014902,GO:0016020,GO:0016043,GO:…	-	ko:K12495	ko04144,map04144	-	-	-	ko00000,ko00001,ko04131	-	-	-	IQSEC7PH,Sec7	1st
Tc_005306	iB_09430		XP_975162.1 (518)	uncharacterized protein (CG3008)	K08872	RIOK3, SUDD; RIO kinase 3 [EC:2.7.11.1]	315			ko01000 ko01001		7070.Tc_005306-PA	0.0	1038.0	COG1718@1|root,KOG2269@2759|Eukaryota,38DUB@33154|Opisthokonta,3BBAV@33208|Metazoa,3CSYH@33213|Bilateria,41VBA@6656|Arthropoda,3SIV4@50557|Insecta	33208|Metazoa	T	protein serine threonine kinase activity. It is involved in the biological process descriB_ed with protein phosphorylation	RIOK3	GO:0001817,GO:0001819,GO:0002020,GO:0002682,GO:0002683,GO:0002684,GO:0002697,GO:0002698,GO:0002831,GO:0002832,GO:0003674,GO:0003824,GO:0004672,GO:0004674,GO:0005488,GO:0005515,GO:0005575,GO:0005622,GO:0005623,GO:0005634,GO:0005737,GO:0005829,GO:0006139,GO:0006364,GO:0006396,GO:0006464,GO:0006468,GO:0006725,GO:0006793,GO:0006796,GO:0006807,GO:0007059,GO:0008150,GO:0008152,GO:0009605,GO:0009607,GO:…	2.7.11.1	ko:K08872	-	-	-	-	ko00000,ko01000,ko01001	-	-	-	RIO1	2nd
Tc_005384	iB_00841		EFA09149.2 (494)	Cytochrome P450 9f2 (CG11466)	K15003	CYP9; cytochrome P450 family 9 [EC:1.14.-.-]	232	K07424	41	ko01000 ko00199		7070.Tc_005385-PA	0.0	939.0	COG2124@1|root,KOG0158@2759|Eukaryota,38BTY@33154|Opisthokonta,3BF8S@33208|Metazoa,3CV2F@33213|Bilateria	33208|Metazoa	Q	cytochrome P450	-	-	-	ko:K14999,ko:K15003	-	-	-	-	ko00000,ko00199,ko01000	-	-	-	p450	1st
Tc_005389	iB_09413		XP_015838458.1 (607)	epidermal stripes and patches (CG7005)	K14708	SLC26A11; solute carrier family 26 (sodium-independent sulfate anion transporter), member 11	331			ko02000		7070.Tc_005389-PA	0.0	1190.0	COG0659@1|root,KOG0236@2759|Eukaryota,38C1D@33154|Opisthokonta,3BE0D@33208|Metazoa,3CTB7@33213|Bilateria,41X17@6656|Arthropoda,3SFMG@50557|Insecta	33208|Metazoa	P	Sulfate transmembrane transporter activity. It is involved in the biological process descriB_ed with sulfate transport	SLC26A11	GO:0000003,GO:0000323,GO:0003674,GO:0005215,GO:0005216,GO:0005253,GO:0005254,GO:0005310,GO:0005342,GO:0005575,GO:0005622,GO:0005623,GO:0005634,GO:0005654,GO:0005737,GO:0005764,GO:0005765,GO:0005773,GO:0005774,GO:0005783,GO:0005794,GO:0005886,GO:0005887,GO:0006810,GO:0006811,GO:0006820,GO:0006821,GO:0006835,GO:0006873,GO:0006885,GO:0007610,GO:0007617,GO:0007618,GO:0007621,GO:0008150,GO:0008272,GO:…	-	ko:K14708	-	-	-	-	ko00000,ko02000	2.A.53.1	-	-	STAS,Sulfatetransp	2nd
Tc_005432	iB_13626		EFA09154.2 (379)	Cathepsin B (CG10992)	K01363	CTSB; cathepsin B [EC:3.4.22.1]	111			ko01000 ko01002 ko03110 ko04147 ko00536	Lyso	7070.Tc_005432-PA	1.25e-242	667.0	COG4870@1|root,KOG1543@2759|Eukaryota,38F8F@33154|Opisthokonta,3BI1S@33208|Metazoa,3CS39@33213|Bilateria,41UQT@6656|Arthropoda,3SKPK@50557|Insecta	33208|Metazoa	O	Belongs to the peptidase C1 family	-	-	3.4.22.1	ko:K01363	ko04140,ko04142,ko04210,ko04612,ko04621,ko04924,map04140,map04142,map04210,map04612,map04621,map04924	-	-	-	ko00000,ko00001,ko00536,ko01000,ko01002,ko03110,ko04147	-	-	-	PeptidaseC1,PropeptideC1	3rd
Tc_005475	iB_13628		EFA07900.1 (117)	none found			4	K02174	1			7070.Tc_005475-PA	5.01e-61	189.0	KOG1721@1|root,KOG1721@2759|Eukaryota,3AN6T@33154|Opisthokonta,3C11E@33208|Metazoa,3DHE3@33213|Bilateria,422MX@6656|Arthropoda	33208|Metazoa	S	Broad-complex core protein isoforms 1 2 3 4	-	-	-	-	-	-	-	-	-	-	-	-	zf-C2H24,zf-met	3rd
Tc_005529	iB_03974		XP_973344.1 (171)	none found	K09542	CRYAB; crystallin, alpha B	71			ko03110 ko04147		7070.Tc_005529-PA	2.84e-120	343.0	KOG3591@1|root,KOG3591@2759|Eukaryota,38HJY@33154|Opisthokonta,3BFZ0@33208|Metazoa,3D2NH@33213|Bilateria	33208|Metazoa	O	Belongs to the small heat shock protein (HSP20) family	CRYAB	GO:0000003,GO:0000165,GO:0000226,GO:0000302,GO:0000502,GO:0001101,GO:0001540,GO:0001558,GO:0001654,GO:0001666,GO:0001817,GO:0001819,GO:0001932,GO:0001933,GO:0002088,GO:0002931,GO:0003008,GO:0003012,GO:0003674,GO:0003779,GO:0004857,GO:0004860,GO:0005080,GO:0005198,GO:0005212,GO:0005488,GO:0005515,GO:0005575,GO:0005622,GO:0005623,GO:0005634,GO:0005654,GO:0005737,GO:0005739,GO:0005759,GO:0005794,GO:…	-	ko:K04455,ko:K09542,ko:K09543,ko:K09545	ko04010,ko04141,ko04213,ko04370,ko05146,ko05169,ko05205,map04010,map04141,map04213,map04370,map05146,map05169,map05205	-	-	-	ko00000,ko00001,ko03041,ko03110,ko04147	-	-	-	Crystallin,HSP20	1st
Tc_005550	iB_09309		NP_001139390.1 (261)	uncharacterized protein (CG42237)			147					7070.Tc_005550-PA	1.03e-196	544.0	2CXPN@1|root,2RYWY@2759|Eukaryota,3A0AX@33154|Opisthokonta,3BQRX@33208|Metazoa,3D7V7@33213|Bilateria,41Z08@6656|Arthropoda,3SZ0Q@50557|Insecta	33208|Metazoa	O	Phospholipase A2	-	-	-	-	-	-	-	-	-	-	-	-	PhospholipA22	2nd
Tc_005635		n.a.	XP_015838269.1 (276)	none found	K01312	PRSS1_2_3; trypsin [EC:3.4.21.4]	12			ko01000 ko01002 ko04147	Panc	7070.Tc_005635-PA	6.84e-183	535.0	COG5640@1|root,KOG3627@2759|Eukaryota	2759|Eukaryota	O	serine-type endopeptidase activity	-	GO:0003674,GO:0003824,GO:0004175,GO:0004252,GO:0005575,GO:0005622,GO:0005623,GO:0005737,GO:0006508,GO:0006807,GO:0008150,GO:0008152,GO:0008233,GO:0008236,GO:0016787,GO:0017171,GO:0019538,GO:0043170,GO:0044238,GO:0044424,GO:0044464,GO:0070011,GO:0071704,GO:0140096,GO:1901564	3.4.21.4	ko:K01312,ko:K01362,ko:K09640	ko04080,ko04972,ko04974,ko05164,map04080,map04972,map04974,map05164	-	-	-	ko00000,ko00001,ko01000,ko01002,ko04147	-	-	-	Trypsin
Tc_005847		n.a.	XP_972137.1 (244)	none found	K03331	DCXR; L-xylulose reductase [EC:1.1.1.10]	148			ko01000		7070.Tc_005847-PA	2.68e-170	476.0	KOG1207@1|root,KOG1207@2759|Eukaryota,39RC8@33154|Opisthokonta,3BENY@33208|Metazoa,3CXY6@33213|Bilateria,41WMV@6656|Arthropoda,3SFPC@50557|Insecta	33208|Metazoa	Q	Oxidoreductase activity. It is involved in the biological process descriB_ed with metabolic process	DCXR	GO:0003674,GO:0003824,GO:0004090,GO:0005488,GO:0005515,GO:0005575,GO:0005622,GO:0005623,GO:0005737,GO:0005856,GO:0005874,GO:0005881,GO:0005886,GO:0005902,GO:0005903,GO:0005975,GO:0005996,GO:0005997,GO:0005998,GO:0006006,GO:0006063,GO:0006064,GO:0006082,GO:0006139,GO:0006725,GO:0006732,GO:0006733,GO:0006739,GO:0006753,GO:0006793,GO:0006796,GO:0006807,GO:0008150,GO:0008152,GO:0009056,GO:0009058,GO:…	1.1.1.10	ko:K03331	ko00040,ko01100,map00040,map01100	M00014	R01904	RC00102	ko00000,ko00001,ko00002,ko01000	-	-	-	adhshort,adhshorTc_2
Tc_005911		n.a.	XP_008196532.1 (361)	none found	K18592	GGT1_5, CD224; gamma-glutamyltranspeptidase / glutathione hydrolase / leukotriene-C4 hydrolase [EC:2.3.2.2 3.4.19.13 3.4.19.14]	126			ko01000 ko01002 ko04090		7070.Tc_005911-PA	4.67e-241	667.0	COG0405@1|root,KOG2410@2759|Eukaryota,38EE0@33154|Opisthokonta,3B9HX@33208|Metazoa,3CZXS@33213|Bilateria,41WP0@6656|Arthropoda,3SI17@50557|Insecta	33208|Metazoa	E	Gamma glutamyl transpeptidases	-	GO:0003674,GO:0003824,GO:0005575,GO:0005576,GO:0005615,GO:0006508,GO:0006518,GO:0006575,GO:0006749,GO:0006790,GO:0006807,GO:0008150,GO:0008152,GO:0008233,GO:0008238,GO:0008242,GO:0009314,GO:0009416,GO:0009628,GO:0009987,GO:0016787,GO:0019538,GO:0034641,GO:0036374,GO:0043170,GO:0043603,GO:0044237,GO:0044238,GO:0044421,GO:0050896,GO:0051186,GO:0070011,GO:0071704,GO:0140096,GO:1901564	2.3.2.2,3.4.19.13,3.4.19.14	ko:K00681,ko:K18592	ko00430,ko00460,ko00480,ko00590,ko01100,map00430,map00460,map00480,map00590,map01100	-	R00494,R01262,R01687,R03867,R03916,R03970,R03971,R04935,R09875	RC00064,RC00090,RC00096	ko00000,ko00001,ko01000,ko01002,ko04090	-	-	-	Gglutranspept
Tc_006027	iB_04056		XP_976355.1 (534)	none found			92					7070.Tc_006120-PA	0.0	983.0	COG3320@1|root,KOG1221@2759|Eukaryota,38GG2@33154|Opisthokonta,3BA15@33208|Metazoa,3CT4D@33213|Bilateria,41VDW@6656|Arthropoda,3SK53@50557|Insecta	33208|Metazoa	I	Catalyzes the reduction of fatty acyl-CoA to fatty alcohols	-	-	1.2.1.84	ko:K13356	ko00073,ko04146,ko04212,map00073,map04146,map04212	-	R09470	RC00004	ko00000,ko00001,ko01000	-	-	-	NADbinding4,Sterile	3rd
Tc_006096	iB_09271		XP_967757.1 (514)	Fatty acyl-CoA reductase in oenocytes (CG18031)	K13356	FAR; alcohol-forming fatty acyl-CoA reductase [EC:1.2.1.84]	291			ko01000		7070.Tc_006096-PA	0.0	1036.0	COG3320@1|root,KOG1221@2759|Eukaryota,39WVZ@33154|Opisthokonta,3BJYK@33208|Metazoa,3D16R@33213|Bilateria,41VT5@6656|Arthropoda,3SGUF@50557|Insecta	33208|Metazoa	I	Catalyzes the reduction of fatty acyl-CoA to fatty alcohols	-	GO:0003674,GO:0003824,GO:0005575,GO:0005622,GO:0005623,GO:0005737,GO:0005777,GO:0006139,GO:0006163,GO:0006637,GO:0006725,GO:0006732,GO:0006753,GO:0006790,GO:0006793,GO:0006796,GO:0006807,GO:0008150,GO:0008152,GO:0009058,GO:0009117,GO:0009150,GO:0009259,GO:0009987,GO:0010025,GO:0010166,GO:0016491,GO:0016620,GO:0016903,GO:0019637,GO:0019693,GO:0033865,GO:0033875,GO:0034032,GO:0034641,GO:0035336,GO:…	1.2.1.84	ko:K13356	ko00073,ko04146,ko04212,map00073,map04146,map04212	-	R09470	RC00004	ko00000,ko00001,ko01000	-	-	-	NADbinding4,Sterile	3rd
Tc_006117	iB_12227		XP_970983.1 (147)	Nucleoporin 358kD (CG11856)	K15306	RANBP1; Ran-binding protein 1	58					7070.Tc_006117-PA	1.04e-99	289.0	COG5171@1|root,KOG0864@2759|Eukaryota,38EUB@33154|Opisthokonta,3BACZ@33208|Metazoa,3CZPW@33213|Bilateria,41ZZU@6656|Arthropoda,3SNC7@50557|Insecta	33208|Metazoa	U	Ran-binding domain	RANBP1	GO:0000082,GO:0000226,GO:0000278,GO:0001101,GO:0003674,GO:0005092,GO:0005488,GO:0005515,GO:0005575,GO:0005622,GO:0005623,GO:0005634,GO:0005635,GO:0005737,GO:0005813,GO:0005815,GO:0005829,GO:0005856,GO:0006403,GO:0006405,GO:0006508,GO:0006511,GO:0006606,GO:0006807,GO:0006810,GO:0006886,GO:0006913,GO:0006996,GO:0007010,GO:0007017,GO:0007049,GO:0007051,GO:0007088,GO:0007154,GO:0007165,GO:0007275,GO:…	-	ko:K15306	ko05166,ko05203,map05166,map05203	-	-	-	ko00000,ko00001	-	-	-	RanBP1	3rd
Tc_006120	iB_04069		XP_015837935.1 (492)	Fatty acyl-CoA reductase in oenocytes (CG18031)	K13356	FAR; alcohol-forming fatty acyl-CoA reductase [EC:1.2.1.84]	209			ko01000																						1st
Tc_006130	iB_10636		XP_971979.1 (338)	none found	K14347	SLC10A7, P7; solute carrier family 10 (sodium/bile acid cotransporter), member 7	218			ko02000 ko04147		7070.Tc_006130-PA	7.53e-240	659.0	COG0385@1|root,KOG4821@2759|Eukaryota,38RUU@33154|Opisthokonta,3BCZN@33208|Metazoa,3CXIQ@33213|Bilateria,41YKB@6656|Arthropoda,3SKIQ@50557|Insecta	33208|Metazoa	S	SBF-like CPA transporter family (DUF4137)	SLC10A7	-	-	ko:K14347	-	-	-	-	ko00000,ko02000,ko04147	2.A.93.1	-	-	SBFlike	3rd
Tc_006131	iB_13636		XP_008196159.1 (106)	none found			17	K06867	1																							3rd
Tc_006177	iB_08861		EFA08524.1 (162)	beaten path Vb (CG31298)			11	K06782	1																							2nd
Tc_006250	iB_12239		XP_973575.3 (98)	Defensin (CG1385)	K20668	DEF; defensin	12			ko02000		7070.Tc_012469-PA	5.95e-23	91.3	2E6DI@1|root,2SD3P@2759|Eukaryota,3AE17@33154|Opisthokonta,3C3AE@33208|Metazoa,3DCP4@33213|Bilateria,423AN@6656|Arthropoda,3SQ1M@50557|Insecta	33208|Metazoa	O	It is involved in the biological process descriB_ed with defense response	-	GO:0002376,GO:0005575,GO:0005576,GO:0005615,GO:0006950,GO:0006952,GO:0006955,GO:0006959,GO:0008150,GO:0009605,GO:0009607,GO:0009617,GO:0019730,GO:0019731,GO:0042742,GO:0043207,GO:0044421,GO:0045087,GO:0050829,GO:0050830,GO:0050896,GO:0051704,GO:0051707,GO:0098542	-	ko:K20668	ko04624,map04624	-	-	-	ko00000,ko00001,ko02000	1.C.47.1.1	-	-	Defensin2	3rd
Tc_006292	iB_16884		EFA08629.1 (286)	Quiescin sulfhydryl oxidase 1 (CG4670)	K10758	QSOX; thiol oxidase [EC:1.8.3.2]	18	K09584	3	ko01000		7070.Tc_006292-PA	2.26e-208	575.0	KOG1731@1|root,KOG1731@2759|Eukaryota	2759|Eukaryota	O	thiol oxidase activity	QSOX2	GO:0000003,GO:0000139,GO:0001775,GO:0002252,GO:0002263,GO:0002274,GO:0002275,GO:0002283,GO:0002366,GO:0002376,GO:0002443,GO:0002444,GO:0002446,GO:0002576,GO:0003674,GO:0003756,GO:0003824,GO:0005575,GO:0005576,GO:0005615,GO:0005622,GO:0005623,GO:0005634,GO:0005654,GO:0005737,GO:0005783,GO:0005788,GO:0005794,GO:0006457,GO:0006464,GO:0006807,GO:0006810,GO:0006887,GO:0006955,GO:0008150,GO:0008152,GO:…	1.8.3.2	ko:K10758	-	-	-	-	ko00000,ko01000	-	-	-	Evr1Alr,Thioredoxin
Tc_006363	iB_09355		XP_008196776.2 (247)	MAGE (CG10059)	K22823	NSMCE3, NSE3; non-structural maintenance of chromosomes element 3	52			ko03400		7070.Tc_006363-PA	1.9e-176	491.0	KOG4562@1|root,KOG4562@2759|Eukaryota,38V4K@33154|Opisthokonta,3BJSD@33208|Metazoa,3D2KY@33213|Bilateria,42105@6656|Arthropoda,3SP9S@50557|Insecta	33208|Metazoa	S	Melanoma-associated antigen	NDNL2	GO:0000003,GO:0000793,GO:0002576,GO:0003008,GO:0003014,GO:0003096,GO:0003674,GO:0005488,GO:0005515,GO:0005575,GO:0005576,GO:0005622,GO:0005623,GO:0005634,GO:0005654,GO:0005694,GO:0005730,GO:0005737,GO:0005829,GO:0006139,GO:0006259,GO:0006281,GO:0006355,GO:0006725,GO:0006807,GO:0006810,GO:0006811,GO:0006812,GO:0006814,GO:0006887,GO:0006950,GO:0006974,GO:0007275,GO:0007399,GO:0007406,GO:0007565,GO:…	-	-	-	-	-	-	-	-	-	-	MAGE	2nd
Tc_006376	iB_14131		EFA08705.1 (113)	none found			1	K25082	1																							3rd
Tc_006408	iB_01044		XP_015838153.1 (347)	porin (CG6647), Porin2 (CG17137)	K15040	VDAC2; voltage-dependent anion channel protein 2	241			ko03029 ko04040		7070.Tc_006408-PA	5.61e-254	696.0	KOG3126@1|root,KOG3126@2759|Eukaryota,38G4B@33154|Opisthokonta,3BA0A@33208|Metazoa,3CRFW@33213|Bilateria,41XPU@6656|Arthropoda,3SHAY@50557|Insecta	33208|Metazoa	P	Voltage-gated anion channel activity. It is involved in the biological process descriB_ed with regulation of anion transport	VDAC2	GO:0000003,GO:0001662,GO:0001669,GO:0002209,GO:0003006,GO:0003008,GO:0003674,GO:0005215,GO:0005216,GO:0005244,GO:0005253,GO:0005261,GO:0005575,GO:0005622,GO:0005623,GO:0005737,GO:0005739,GO:0005740,GO:0005741,GO:0005759,GO:0005783,GO:0005791,GO:0006810,GO:0006811,GO:0006812,GO:0006820,GO:0006839,GO:0006863,GO:0006950,GO:0006952,GO:0006996,GO:0007005,GO:0007154,GO:0007165,GO:0007267,GO:0007268,GO:…	-	ko:K05862,ko:K15040,ko:K15041	ko04020,ko04022,ko04216,ko04217,ko04218,ko04621,ko04979,ko05012,ko05016,ko05161,ko05164,ko05166,ko05203,map04020,map04022,map04216,map04217,map04218,map04621,map04979,map05012,map05016,map05161,map05164,map05166,map05203	-	-	-	ko00000,ko00001,ko02000,ko03029	1.B.8.1	-	-	Porin3	1st
Tc_006497	iB_14142		XP_015838066.1 (877)	none found	K22858	JBTS26; protein JBTS26	337			ko03037		7070.Tc_006497-PA	0.0	1750.0	28JIY@1|root,2QRY1@2759|Eukaryota,38GMS@33154|Opisthokonta,3BBAR@33208|Metazoa,3CWAF@33213|Bilateria,41W2B@6656|Arthropoda,3SKR6@50557|Insecta	33208|Metazoa	S	Domain of unknown function (DUF4457)	KIAA0556	-	-	-	-	-	-	-	-	-	-	-	DUF4457	3rd
Tc_006542	iB_07536		XP_969277.1 (369)	runt (CG1849)								7070.Tc_006542-PA	1.37e-269	737.0	KOG3982@1|root,KOG3982@2759|Eukaryota,38I9F@33154|Opisthokonta,3BN80@33208|Metazoa,3E47Z@33213|Bilateria,41XWA@6656|Arthropoda,3SJ0W@50557|Insecta	33208|Metazoa	K	Runt domain	Runx3	GO:0000122,GO:0000228,GO:0000785,GO:0000790,GO:0000902,GO:0000904,GO:0000976,GO:0000977,GO:0000981,GO:0001012,GO:0001067,GO:0001501,GO:0001503,GO:0001816,GO:0001942,GO:0002009,GO:0002062,GO:0002376,GO:0002520,GO:0002682,GO:0002683,GO:0002684,GO:0002694,GO:0002695,GO:0002696,GO:0003674,GO:0003676,GO:0003677,GO:0003690,GO:0003700,GO:0005488,GO:0005515,GO:0005575,GO:0005622,GO:0005623,GO:0005634,GO:…	-	ko:K09279,ko:K20213	ko04658,map04658	-	-	-	ko00000,ko00001,ko03000	-	-	-	Runt,RunxI	3rd
Tc_006626	iB_13639		NP_001078831.1 (146)	none found	K05242	AVP; arginine vasopressin	27	K05243	16			7070.Tc_006626-PA	1.32e-106	306.0	2CJKI@1|root,2S2CT@2759|Eukaryota,3A9FY@33154|Opisthokonta,3BQWE@33208|Metazoa,3D7B5@33213|Bilateria,4215K@6656|Arthropoda,3SPRB@50557|Insecta	33208|Metazoa	O	Neurohypophysial hormones	OXT	GO:0000003,GO:0001101,GO:0001664,GO:0001975,GO:0002027,GO:0002118,GO:0002125,GO:0003008,GO:0003013,GO:0003014,GO:0003674,GO:0005102,GO:0005179,GO:0005184,GO:0005488,GO:0005515,GO:0005575,GO:0005576,GO:0005615,GO:0005622,GO:0005623,GO:0005737,GO:0006810,GO:0006873,GO:0006874,GO:0006875,GO:0006937,GO:0006940,GO:0006950,GO:0006970,GO:0006972,GO:0007154,GO:0007165,GO:0007186,GO:0007204,GO:0007275,GO:…	-	ko:K05242,ko:K05243	ko04072,ko04921,ko04962,map04072,map04921,map04962	-	-	-	ko00000,ko00001	-	-	-	Hormone4,Hormone5	3rd
Tc_006800	iB_06393		XP_974614.1 (210)	none found	K07893	RAB6A; Ras-related protein Rab-6A	145			ko04131 ko04147 ko04031		7070.Tc_006800-PA	4.01e-146	412.0	KOG0094@1|root,KOG0094@2759|Eukaryota,38CQH@33154|Opisthokonta,3BDBZ@33208|Metazoa,3CTZV@33213|Bilateria,41VJ9@6656|Arthropoda,3SIVC@50557|Insecta	33208|Metazoa	U	GTP binding. It is involved in the biological process descriB_ed with protein transport	RAB6A	GO:0000003,GO:0000139,GO:0000166,GO:0000226,GO:0000278,GO:0000578,GO:0000902,GO:0000904,GO:0001654,GO:0001671,GO:0001745,GO:0001751,GO:0001754,GO:0001775,GO:0001882,GO:0001883,GO:0002252,GO:0002263,GO:0002274,GO:0002275,GO:0002283,GO:0002366,GO:0002376,GO:0002443,GO:0002444,GO:0002446,GO:0003002,GO:0003006,GO:0003674,GO:0003824,GO:0003924,GO:0005488,GO:0005515,GO:0005525,GO:0005575,GO:0005622,GO:…	-	ko:K07893,ko:K07895,ko:K07896	-	-	-	-	ko00000,ko04031,ko04131,ko04147	-	-	-	Ras	1st
Tc_007019	iB_04256		XP_967167.2 (251)	Trypsin 29F (CG9564)	K01312	PRSS1_2_3; trypsin [EC:3.4.21.4]	102			ko01000 ko01002 ko04147	Panc	7070.Tc_007019-PA	1.69e-181	504.0	COG5640@1|root,KOG3627@2759|Eukaryota,38Z6Q@33154|Opisthokonta,3C5XB@33208|Metazoa,3DKZ8@33213|Bilateria,4271V@6656|Arthropoda,3SR8D@50557|Insecta	33208|Metazoa	O	Belongs to the peptidase S1 family	-	-	3.4.21.4	ko:K01312	ko04080,ko04972,ko04974,ko05164,map04080,map04972,map04974,map05164	-	-	-	ko00000,ko00001,ko01000,ko01002,ko04147	-	-	-	Trypsin	1st
Tc_007186			XP_015834337.1 (831)	Lipase 3 (CG8823)	K01052	LIPA; lysosomal acid lipase/cholesteryl ester hydrolase [EC:3.1.1.13]	46			ko01000	Lyso	7070.Tc_007187-PA	5.02e-296	825.0	COG0596@1|root,KOG2624@2759|Eukaryota,38E9D@33154|Opisthokonta,3BA6C@33208|Metazoa,3CTTI@33213|Bilateria,41UAZ@6656|Arthropoda,3SJG0@50557|Insecta	33208|Metazoa	I	Belongs to the AB hydrolase superfamily. Lipase family	-	-	3.1.1.13	ko:K01052	ko00100,ko04142,ko04979,map00100,map04142,map04979	-	R01462	RC00055,RC00523	ko00000,ko00001,ko01000	-	-	-	Abhydrolipase,Abhydrolase1,Hydrolase4	2nd
Tc_007245	iB_15894		EFA01673.1 (147)	none found																												3rd
Tc_007254	iB_07205		XP_015835107.1 (306)	uncharacterized protein (CG15252)			33	K24014	1																							2nd
Tc_007317	iB_04313		NP_001280532.1 (517)	Cytochrome P450 6d4 (CG12800)	K14999	CYP6; cytochrome P450 family 6 [EC:1.14.-.-]	334			ko01000 ko00199		7070.Tc_007317-PA	0.0	1045.0	COG2124@1|root,KOG0158@2759|Eukaryota,38BTY@33154|Opisthokonta,3BF8S@33208|Metazoa,3CV2F@33213|Bilateria,41VYX@6656|Arthropoda,3SGMH@50557|Insecta	33208|Metazoa	Q	heme binding. It is involved in the biological process descriB_ed with oxidation-reduction process	Cyp6a9	GO:0002118,GO:0003674,GO:0003824,GO:0004497,GO:0005575,GO:0005622,GO:0005623,GO:0005737,GO:0005783,GO:0005789,GO:0006082,GO:0006091,GO:0006629,GO:0006631,GO:0006805,GO:0006950,GO:0006952,GO:0007610,GO:0008150,GO:0008152,GO:0009055,GO:0009266,GO:0009404,GO:0009410,GO:0009605,GO:0009607,GO:0009617,GO:0009628,GO:0009636,GO:0009987,GO:0010033,GO:0010243,GO:0012505,GO:0014070,GO:0014074,GO:0016020,GO:…	-	ko:K14999,ko:K15003	-	-	-	-	ko00000,ko00199,ko01000	-	-	-	p450	2nd
Tc_007601			XP_976394.1 (62)	none found			6
Tc_007689	iB_01245		EFA02059.2 (1957)	Fatty acid synthase 1 (CG3523)	K00665	FASN; fatty acid synthase, animal type [EC:2.3.1.85]	684			ko00001 ko01004 ko04147		7070.Tc_007689-PA	0.0	3884.0	COG3321@1|root,KOG1202@2759|Eukaryota,38D6P@33154|Opisthokonta,3BJ45@33208|Metazoa,3D2W0@33213|Bilateria,41TZW@6656|Arthropoda,3SG6M@50557|Insecta	33208|Metazoa	I	activity. It is involved in the biological process descriB_ed with	FASN	GO:0000166,GO:0001885,GO:0002064,GO:0002376,GO:0002520,GO:0002521,GO:0002573,GO:0003158,GO:0003674,GO:0003676,GO:0003677,GO:0003697,GO:0003824,GO:0004312,GO:0005488,GO:0005515,GO:0005575,GO:0005622,GO:0005623,GO:0005737,GO:0005794,GO:0005829,GO:0005886,GO:0006082,GO:0006084,GO:0006089,GO:0006139,GO:0006163,GO:0006164,GO:0006629,GO:0006631,GO:0006633,GO:0006637,GO:0006662,GO:0006725,GO:0006732,GO:…	2.3.1.85	ko:K00665	ko00061,ko01100,ko01212,ko04152,ko04910,map00061,map01100,map01212,map04152,map04910	M00082,M00083	R01404,R01624,R01626,R01706,R04355,R04428,R04430,R04533,R04534,R04535,R04536,R04537,R04543,R04544,R04566,R04568,R04725,R04726,R04952,R04953,R04954,R04956,R04957,R04959,R04960,R04962,R04963,R04965,R04967,R04968,R04970,R08159	RC00004,RC00014,RC00029,RC00039,RC00052,RC00076,RC00117,RC00120,RC00831,RC01095,RC02727,RC02728,RC02729,RC02857,RC02888	ko00000,ko00001,ko00002,ko01000,ko01004,ko04147	-	-	-	ADHzincN,Acyltransf1,KAsynTc_assoc,KR,Ketoacyl-synTc_,Methyltransf12,PP-binding,PS-DH,Thioesterase,ketoacyl-synt	1st
Tc_007737	iB_12340		XP_001809216.1 (165)	Cytochrome P450 6d4 (CG33493)			30	K20669	2			7070.Tc_007737-PA	4.96e-118	337.0	2EXGN@1|root,2SZ5H@2759|Eukaryota,3AVTP@33154|Opisthokonta,3C4SV@33208|Metazoa,3DKP5@33213|Bilateria,423J8@6656|Arthropoda,3SS2S@50557|Insecta	33208|Metazoa	S	Attacin, C-terminal region	-	-	-	-	-	-	-	-	-	-	-	-	AttacinC	3rd
Tc_007738	iB_07104		XP_001809637.1 (145)	none found			20	K20669	1																							2nd
Tc_007741	iB_12341		XP_969035.3 (146)	Odorant-binding protein 19d (CG1668)			30	K01895	1			7070.Tc_030445-PA	3.07e-46	154.0	2C51N@1|root,2T2AN@2759|Eukaryota,3AVBD@33154|Opisthokonta,3C3FV@33208|Metazoa,3DK8J@33213|Bilateria,4239P@6656|Arthropoda	33208|Metazoa	S	odorant binding	Obp28a	GO:0003008,GO:0003674,GO:0005488,GO:0005549,GO:0005550,GO:0005575,GO:0005576,GO:0005615,GO:0007600,GO:0007606,GO:0007608,GO:0008150,GO:0032501,GO:0044421,GO:0050877	-	-	-	-	-	-	-	-	-	-	PBPGOBP	3rd
Tc_007742	iB_12342		XP_001808902.2 (171)	Odorant-binding protein 28a (CG6641)			20	K10990	1			7070.Tc_007742-PA	5.17e-104	301.0	2C51N@1|root,2T2AN@2759|Eukaryota,3AVBD@33154|Opisthokonta,3C3FV@33208|Metazoa	33208|Metazoa	S	pheromone binding	Obp28a	GO:0003008,GO:0003674,GO:0005488,GO:0005549,GO:0005550,GO:0005575,GO:0005576,GO:0005615,GO:0007600,GO:0007606,GO:0007608,GO:0008150,GO:0032501,GO:0044421,GO:0050877	-	-	-	-	-	-	-	-	-	-	PBPGOBP	3rd
Tc_007775	iB_01261		EFA02126.1 (1147)	none found			4	K10955	1			7070.Tc_007775-PA	1.01e-262	780.0	2CCYG@1|root,2Tc_VN@2759|Eukaryota,398F8@33154|Opisthokonta,3CCP6@33208|Metazoa,3DTZM@33213|Bilateria,423ZC@6656|Arthropoda,3SRXA@50557|Insecta	7070.Tc_007775-PA|-	-	-	-	-	-	-	-	-	-	-	-	-	-	-	-	1st
Tc_007776	iB_01262		XP_976353.1 (655)	none found			9	K16359	1			7070.Tc_007776-PA	3.8e-203	592.0	2CCYG@1|root,2Tc_VN@2759|Eukaryota,398F8@33154|Opisthokonta,3CCP6@33208|Metazoa,3DTZM@33213|Bilateria,423ZC@6656|Arthropoda,3SRXA@50557|Insecta	7070.Tc_007776-PA|-	-	-	-	-	-	-	-	-	-	-	-	-	-	-	-	1st
Tc_007783	iB_15476		EFA02133.2 (496)	none found			13	K16456	1																							3rd
Tc_008047	iB_04420		XP_008192083.1 (951)	dumpy (CG33196)			46																									2nd
Tc_008117	iB_14238		XP_008192161.1 (136)	Zpr1 (CG9060)			5	K17254	1																							3rd
Tc_008161	iB_12377		NP_001137375.1 (130)	none found			22	K01198	1																							3rd
Tc_008203	iB_14246		XP_008192300.1 (172)	Niemann-Pick type C-2a (CG7291)	K13443	NPC2; Niemann-Pick C2 protein	43			ko02000	Lyso	7070.Tc_008203-PA	1.88e-59	187.0	KOG4063@1|root,KOG4063@2759|Eukaryota	2759|Eukaryota	P	intracellular cholesterol transport	-	GO:0001530,GO:0002165,GO:0003674,GO:0003823,GO:0005488,GO:0005496,GO:0005539,GO:0005575,GO:0005576,GO:0005615,GO:0006629,GO:0006694,GO:0006810,GO:0006869,GO:0006950,GO:0006952,GO:0007154,GO:0007165,GO:0007166,GO:0007275,GO:0007399,GO:0008037,GO:0008038,GO:0008039,GO:0008150,GO:0008152,GO:0008202,GO:0008289,GO:0008610,GO:0009058,GO:0009605,GO:0009607,GO:0009617,GO:0009791,GO:0009987,GO:0010817,GO:…	-	ko:K13443	ko04142,ko04979,map04142,map04979	-	-	-	ko00000,ko00001,ko02000	2.A.6.6	-	-	E1DerP2DerF2	3rd
Tc_008303	iB_02774		XP_008192619.1 (917)	yemanuclein (CG14513)	K17492	UBN; ubinuclein	215			ko01009 ko03036		7070.Tc_008303-PA	0.0	1585.0	KOG4786@1|root,KOG4786@2759|Eukaryota,38DJ4@33154|Opisthokonta,3BG88@33208|Metazoa,3CTSP@33213|Bilateria,41Z0H@6656|Arthropoda,3SMXT@50557|Insecta	33208|Metazoa	KT	HPC2 and ubinuclein domain	UBN1	GO:0000003,GO:0000280,GO:0000775,GO:0000776,GO:0001674,GO:0001940,GO:0003674,GO:0003676,GO:0003677,GO:0003700,GO:0005488,GO:0005515,GO:0005575,GO:0005622,GO:0005623,GO:0005634,GO:0005654,GO:0005694,GO:0005911,GO:0005923,GO:0006323,GO:0006325,GO:0006333,GO:0006334,GO:0006336,GO:0006338,GO:0006355,GO:0006357,GO:0006996,GO:0006997,GO:0007049,GO:0007143,GO:0007275,GO:0007276,GO:0007292,GO:0007338,GO:…	-	ko:K17492	-	-	-	-	ko00000,ko01009,ko03036	-	-	-	HUN,UBNAB	1st
Tc_008320	iB_08160	Snare	EFA02601.2 (159)	Vesicle-associated membrane protein 7 (CG1599)	K08515	VAMP7; vesicle-associated membrane protein 7	92			ko04131 ko04147	Snare	7070.Tc_008320-PA	3.15e-107	311.0	COG5143@1|root,KOG0859@2759|Eukaryota,39R16@33154|Opisthokonta,3BIKB@33208|Metazoa,3CRW9@33213|Bilateria,41VVQ@6656|Arthropoda,3SIA6@50557|Insecta	33208|Metazoa	U	Belongs to the synaptobrevin family	VAMP7	GO:0000149,GO:0000323,GO:0001775,GO:0001906,GO:0001909,GO:0002228,GO:0002252,GO:0002263,GO:0002274,GO:0002275,GO:0002278,GO:0002283,GO:0002285,GO:0002323,GO:0002366,GO:0002376,GO:0002443,GO:0002444,GO:0002446,GO:0002447,GO:0002449,GO:0002682,GO:0002684,GO:0002694,GO:0002696,GO:0002697,GO:0002699,GO:0002703,GO:0002705,GO:0002886,GO:0002888,GO:0003674,GO:0005484,GO:0005488,GO:0005515,GO:0005575,GO:…	-	ko:K08515	ko04130,map04130	-	-	-	ko00000,ko00001,ko04131,ko04147	-	-	-	Longin,Synaptobrevin	3rd
Tc_008412	iB_04481		XP_008192799.1 (462)	uncharacterized protein (CG3036)	K08193	SLC17A; MFS transporter, ACS family, solute carrier family 17 (sodium-dependent inorganic phosphate cotransporter), other	282			ko02000		7070.Tc_008412-PA	5.36e-313	889.0	KOG2532@1|root,KOG2532@2759|Eukaryota,39TVX@33154|Opisthokonta,3BHPQ@33208|Metazoa,3D5GC@33213|Bilateria,41UHI@6656|Arthropoda,3SHZ7@50557|Insecta	33208|Metazoa	G	It is involved in the biological process descriB_ed with transmembrane transport	-	GO:0003674,GO:0005215,GO:0005575,GO:0005623,GO:0005886,GO:0006810,GO:0006811,GO:0006820,GO:0008150,GO:0016020,GO:0016021,GO:0022857,GO:0031224,GO:0044425,GO:0044464,GO:0051179,GO:0051234,GO:0055085,GO:0071944	-	ko:K08193	-	-	-	-	ko00000,ko02000	2.A.1.14	-	-	MFS1	1st
Tc_008413	iB_12396		EFA02692.2 (451)	uncharacterized protein (CG3036)	K08193	SLC17A; MFS transporter, ACS family, solute carrier family 17 (sodium-dependent inorganic phosphate cotransporter), other	268			ko02000		7070.Tc_008413-PA	0.0	894.0	KOG2532@1|root,KOG2532@2759|Eukaryota,39TVX@33154|Opisthokonta,3BHPQ@33208|Metazoa,3D5GC@33213|Bilateria,41UHI@6656|Arthropoda,3SHZ7@50557|Insecta	33208|Metazoa	G	It is involved in the biological process descriB_ed with transmembrane transport	-	GO:0003674,GO:0005215,GO:0005575,GO:0005623,GO:0005886,GO:0006810,GO:0006811,GO:0006820,GO:0008150,GO:0016020,GO:0016021,GO:0022857,GO:0031224,GO:0044425,GO:0044464,GO:0051179,GO:0051234,GO:0055085,GO:0071944	-	ko:K08193	-	-	-	-	ko00000,ko02000	2.A.1.14	-	-	MFS1	3rd
Tc_008414	iB_04482		XP_970588.1 (459)	uncharacterized protein (CG3036)	K08193	SLC17A; MFS transporter, ACS family, solute carrier family 17 (sodium-dependent inorganic phosphate cotransporter), other	269			ko02000		7070.Tc_008414-PA	0.0	904.0	KOG2532@1|root,KOG2532@2759|Eukaryota,39TVX@33154|Opisthokonta,3BHPQ@33208|Metazoa,3D5GC@33213|Bilateria,41UHI@6656|Arthropoda,3SHZ7@50557|Insecta	33208|Metazoa	G	It is involved in the biological process descriB_ed with transmembrane transport	-	GO:0003674,GO:0005215,GO:0005575,GO:0005623,GO:0005886,GO:0006810,GO:0006811,GO:0006820,GO:0008150,GO:0016020,GO:0016021,GO:0022857,GO:0031224,GO:0044425,GO:0044464,GO:0051179,GO:0051234,GO:0055085,GO:0071944	-	ko:K08193	-	-	-	-	ko00000,ko02000	2.A.1.14	-	-	MFS1	1st
Tc_008496		n.a.	XP_015840446.1 (1727)	none found			722					7070.Tc_010686-PA	0.0	3414.0	2CMP4@1|root,2QR56@2759|Eukaryota,39VQX@33154|Opisthokonta,3BR69@33208|Metazoa,3D755@33213|Bilateria,4230R@6656|Arthropoda,3T012@50557|Insecta	33208|Metazoa	S	Pao retrotransposon peptidase	-	-	-	-	-	-	-	-	-	-	-	-	DUF1758,DUF1759,PeptidaseA17,RVT1,rve
Tc_008610	iB_08834		XP_008198171.2 (523)	fused (CG6551)	K01904	4CL; 4-coumarate--CoA ligase [EC:6.2.1.12]	108			ko01000		7070.Tc_008610-PA	0.0	963.0	COG0318@1|root,KOG1176@2759|Eukaryota,38D90@33154|Opisthokonta,3BIS4@33208|Metazoa,3CTVC@33213|Bilateria,41U94@6656|Arthropoda,3SHQB@50557|Insecta	33208|Metazoa	I	catalytic activity. It is involved in the biological process descriB_ed with metabolic process	-	GO:0001676,GO:0003674,GO:0003824,GO:0004321,GO:0004467,GO:0005575,GO:0005622,GO:0005623,GO:0005737,GO:0005777,GO:0006082,GO:0006139,GO:0006163,GO:0006164,GO:0006629,GO:0006631,GO:0006633,GO:0006637,GO:0006725,GO:0006732,GO:0006753,GO:0006790,GO:0006793,GO:0006796,GO:0006807,GO:0008150,GO:0008152,GO:0008610,GO:0009058,GO:0009108,GO:0009117,GO:0009150,GO:0009152,GO:0009165,GO:0009259,GO:0009260,GO:…	-	-	-	-	-	-	-	-	-	-	AMP-binding,AMP-bindingC	2nd
Tc_008647	iB_12410		EFA05853.2 (1894)	none found			260					7070.Tc_008647-PA	0.0	3565.0	COG0515@1|root,KOG3538@1|root,KOG0197@2759|Eukaryota,KOG3538@2759|Eukaryota,39MZP@33154|Opisthokonta,3CPIW@33208|Metazoa,3E5PU@33213|Bilateria,42ARE@6656|Arthropoda,3T04M@50557|Insecta	33208|Metazoa	O	Kringle domain	-	-	3.4.21.7	ko:K01315	ko04080,ko04610,ko05150,ko05164,map04080,map04610,map05150,map05164	-	-	-	ko00000,ko00001,ko01000,ko01002,ko04147,ko04516	-	-	-	Kringle	3rd
Tc_008655		n.a.	XP_008196232.1 (120)	none found			73
Tc_008670	iB_10410		XP_008196352.1 (326)	uncharacterized protein (CG10336)	K10904	TIPIN; TIMELESS-interacting protein	63			ko03036 ko03400		7070.Tc_008670-PA	8.68e-211	588.0	KOG3004@1|root,KOG3004@2759|Eukaryota,38HVC@33154|Opisthokonta,3BIQ4@33208|Metazoa,3D2BT@33213|Bilateria,420CI@6656|Arthropoda,3SNZQ@50557|Insecta	33208|Metazoa	D	It is involved in the biological process descriB_ed with cellular response to DNA damage stimulus	TIPIN	GO:0000075,GO:0000076,GO:0000077,GO:0000228,GO:0000278,GO:0000785,GO:0000790,GO:0003674,GO:0003676,GO:0003677,GO:0005488,GO:0005575,GO:0005622,GO:0005623,GO:0005634,GO:0005654,GO:0005657,GO:0005694,GO:0005737,GO:0006139,GO:0006259,GO:0006260,GO:0006261,GO:0006275,GO:0006725,GO:0006807,GO:0006950,GO:0006974,GO:0007049,GO:0007093,GO:0007346,GO:0008150,GO:0008152,GO:0008156,GO:0008284,GO:0009058,GO:…	-	ko:K10904	-	-	-	-	ko00000,ko03400	-	-	-	Swi3	3rd
Tc_008674	iB_14278		NP_001039286.1 (124)	none found			59					7070.Tc_008674-PA	2.34e-85	251.0	2CRZI@1|root,2S48A@2759|Eukaryota,3A5YK@33154|Opisthokonta,3BSMB@33208|Metazoa,3D9PG@33213|Bilateria,420IG@6656|Arthropoda,3SP17@50557|Insecta	33208|Metazoa	S	protein serine threonine kinase	CSP3	-	-	ko:K15127	-	-	-	-	ko00000,ko03021,ko03036	-	-	-	OS-D	3rd
Tc_008677	iB_14280		NP_001039283.1 (126)	none found			56					7070.Tc_008677-PA	2.93e-89	261.0	2CRZI@1|root,2S48A@2759|Eukaryota,3A5YK@33154|Opisthokonta,3BSMB@33208|Metazoa,3D9PG@33213|Bilateria,420IG@6656|Arthropoda,3SP17@50557|Insecta	33208|Metazoa	S	protein serine threonine kinase	CSP3	-	-	ko:K15127	-	-	-	-	ko00000,ko03021,ko03036	-	-	-	OS-D	3rd
Tc_008693	iB_10416		XP_008196325.1 (1664)	hat-trick (CG34422)	K19195	ARID4B; AT-rich interactive domain-containing protein 4B	642			ko03000 ko03036		7070.Tc_008693-PA	0.0	2813.0	KOG2744@1|root,KOG3001@1|root,KOG2744@2759|Eukaryota,KOG3001@2759|Eukaryota,38E0V@33154|Opisthokonta,3BAGC@33208|Metazoa,3CVKF@33213|Bilateria,41Y9T@6656|Arthropoda,3SGPU@50557|Insecta	33208|Metazoa	K	DNA- binding	ARID4B	GO:0000003,GO:0000118,GO:0000228,GO:0000785,GO:0000790,GO:0000981,GO:0001067,GO:0002064,GO:0003006,GO:0003674,GO:0003676,GO:0003677,GO:0003700,GO:0003824,GO:0004407,GO:0005488,GO:0005575,GO:0005622,GO:0005623,GO:0005634,GO:0005654,GO:0005694,GO:0005737,GO:0005829,GO:0005886,GO:0006139,GO:0006325,GO:0006349,GO:0006351,GO:0006355,GO:0006357,GO:0006366,GO:0006464,GO:0006476,GO:0006479,GO:0006725,GO:…	-	ko:K07874,ko:K19194,ko:K19195	ko05134,map05134	-	-	-	ko00000,ko00001,ko03036,ko04031,ko04131,ko04147	-	-	-	ARID,RBB1NT,Tudor-knot	3rd
Tc_008735	iB_14290		EFA05919.2 (809)	without children (CG5965)	K24675	ZMYM2_3_4; zinc finger MYM-type protein 2/3/4	12			ko04990																						3rd
Tc_008757	iB_12420		EFA07546.1 (132)	Odorant-binding protein 56d (CG11218)			29					7070.Tc_008757-PA	1.15e-31	116.0	2CM03@1|root,2SC5Y@2759|Eukaryota,3AS9H@33154|Opisthokonta,3BVZZ@33208|Metazoa,3DCRJ@33213|Bilateria,423C3@6656|Arthropoda,3SPYE@50557|Insecta	33208|Metazoa	S	Odorant binding protein	Obp56d	GO:0003008,GO:0003674,GO:0005488,GO:0005549,GO:0005575,GO:0005576,GO:0005615,GO:0007600,GO:0007606,GO:0007608,GO:0007610,GO:0007635,GO:0008150,GO:0010033,GO:0019236,GO:0032501,GO:0042048,GO:0042221,GO:0044421,GO:0050877,GO:0050896	-	-	-	-	-	-	-	-	-	-	PBPGOBP	3rd
Tc_008780	iB_12424		XP_975651.1 (508)	Glucocerebrosidase 1a (CG31148)	K01201	GBA, srfJ; glucosylceramidase [EC:3.2.1.45]	307			ko01000	Lyso	7070.Tc_008780-PA	0.0	998.0	COG5520@1|root,KOG2566@2759|Eukaryota,39A7W@33154|Opisthokonta,3BEX4@33208|Metazoa,3CS4D@33213|Bilateria,41X21@6656|Arthropoda,3SGKY@50557|Insecta	33208|Metazoa	G	Glucosylceramidase activity. It is involved in the biological process descriB_ed with sphingolipid metabolic process	GBA	GO:0000323,GO:0001817,GO:0001818,GO:0001932,GO:0001933,GO:0003008,GO:0003674,GO:0003824,GO:0004348,GO:0004553,GO:0005102,GO:0005124,GO:0005488,GO:0005515,GO:0005575,GO:0005576,GO:0005615,GO:0005622,GO:0005623,GO:0005737,GO:0005764,GO:0005765,GO:0005773,GO:0005774,GO:0005775,GO:0006066,GO:0006469,GO:0006629,GO:0006643,GO:0006664,GO:0006665,GO:0006670,GO:0006672,GO:0006677,GO:0006678,GO:0006680,GO:…	3.2.1.45	ko:K01201	ko00511,ko00600,ko01100,ko04142,map00511,map00600,map01100,map04142	-	R01498	RC00059,RC00451	ko00000,ko00001,ko01000	-	GH30	-	Glycohydro30,Glycohydro30C	3rd
Tc_008803	iB_01418		XP_008195976.1 (262)	uncharacterized protein (CG30008)								7070.Tc_008803-PA	5.29e-195	540.0	KOG3071@1|root,KOG3071@2759|Eukaryota,3A1EJ@33154|Opisthokonta,3BQ0E@33208|Metazoa,3D6EH@33213|Bilateria,41YXX@6656|Arthropoda,3SMDS@50557|Insecta	33208|Metazoa	I	Elongation of very long chain fatty acids protein	-	-	2.3.1.199	ko:K10249,ko:K10250	ko00062,ko01110,map00062,map01110	M00415	R09419,R10825	RC00004,RC02888,RC02997	ko00000,ko00001,ko00002,ko01000,ko01004	-	-	-	ELO	1st
Tc_008804			XP_008195974.1 (252)	none found			27					7070.Tc_008804-PA	1.47e-41	157.0	KOG1192@1|root,KOG1192@2759|Eukaryota,38B62@33154|Opisthokonta,3BNQ2@33208|Metazoa,3CXVM@33213|Bilateria,41YIG@6656|Arthropoda,3SKSG@50557|Insecta	33208|Metazoa	G	Belongs to the UDP-glycosyltransferase family	-	-	2.4.1.17	ko:K00699	ko00040,ko00053,ko00140,ko00830,ko00860,ko00980,ko00982,ko00983,ko01100,ko01110,ko05204,map00040,map00053,map00140,map00830,map00860,map00980,map00982,map00983,map01100,map01110,map05204	M00014,M00129	R01383,R02358,R02389,R02478,R02502,R02902,R03091,R04352,R04353,R04354,R04683,R07106,R08259,R08261,R08262,R08263,R08615,R09426,R09427,R09428	RC00005,RC00033,RC00049,RC00059,RC00078,RC00171,RC00397,RC00523,RC00529,RC00708,RC02748	ko00000,ko00001,ko00002,ko01000,ko01003	-	GT1	-	UDPGT
Tc_008830	iB_10379		XP_975507.2 (231)	uncharacterized protein (CG8461)	K14795	RRP36; riB_osomal RNA-processing protein 36	133			ko03009		7070.Tc_008830-PA	1.68e-137	392.0	KOG3190@1|root,KOG3190@2759|Eukaryota,3A4NM@33154|Opisthokonta,3BJX4@33208|Metazoa,3D020@33213|Bilateria,41ZRG@6656|Arthropoda,3SNGR@50557|Insecta	33208|Metazoa	J	rRNA biogenesis protein RRP36	RRP36	GO:0000462,GO:0005575,GO:0005622,GO:0005623,GO:0005634,GO:0005730,GO:0006139,GO:0006364,GO:0006396,GO:0006725,GO:0006807,GO:0008150,GO:0008152,GO:0009987,GO:0010467,GO:0016070,GO:0016072,GO:0022613,GO:0030490,GO:0030684,GO:0030686,GO:0031974,GO:0031981,GO:0032991,GO:0034470,GO:0034641,GO:0034660,GO:0042254,GO:0042274,GO:0043170,GO:0043226,GO:0043227,GO:0043228,GO:0043229,GO:0043231,GO:0043232,GO:…	-	ko:K14795	-	-	-	-	ko00000,ko03009	-	-	-	RRP36	3rd
Tc_008912	iB_09239		XP_974482.1 (191)	orange (CG3029)	K12399	AP3S; AP-3 complex subunit sigma	191			ko04131	Lyso	7070.Tc_008912-PA	1.86e-128	365.0	COG5030@1|root,KOG0936@2759|Eukaryota,38T6J@33154|Opisthokonta,3BA4R@33208|Metazoa,3CW6F@33213|Bilateria,41Tc_J@6656|Arthropoda,3SJ2I@50557|Insecta	33208|Metazoa	U	Protein transporter activity. It is involved in the biological process descriB_ed with vesicle-mediated transport	AP3S1	GO:0003674,GO:0005215,GO:0005575,GO:0005622,GO:0005623,GO:0005737,GO:0005794,GO:0005802,GO:0006725,GO:0006726,GO:0006727,GO:0006810,GO:0006886,GO:0006928,GO:0006996,GO:0007017,GO:0007018,GO:0007033,GO:0007040,GO:0007154,GO:0007165,GO:0007166,GO:0007167,GO:0007169,GO:0008055,GO:0008088,GO:0008089,GO:0008104,GO:0008150,GO:0008152,GO:0008286,GO:0008565,GO:0009058,GO:0009719,GO:0009725,GO:0009987,GO:…	-	ko:K12399	ko04142,map04142	-	-	-	ko00000,ko00001,ko04131	-	-	-	Clatadaptors	2nd
Tc_008930	iB_01439		XP_973302.2 (248)	none found			9	K01312	4			7070.Tc_008930-PA	1.29e-179	499.0	COG5640@1|root,KOG3627@2759|Eukaryota	2759|Eukaryota	O	serine-type endopeptidase activity	PROZ	GO:0003674,GO:0003824,GO:0004175,GO:0004252,GO:0005488,GO:0005509,GO:0005575,GO:0005576,GO:0005615,GO:0005622,GO:0005623,GO:0005737,GO:0005783,GO:0005788,GO:0005794,GO:0005796,GO:0006508,GO:0006807,GO:0006810,GO:0006888,GO:0006950,GO:0007596,GO:0007599,GO:0008150,GO:0008152,GO:0008233,GO:0008236,GO:0009611,GO:0012505,GO:0016192,GO:0016787,GO:0017171,GO:0019538,GO:0030193,GO:0030195,GO:0031974,GO:…	3.4.21.6	ko:K01314	ko04610,map04610	-	-	-	ko00000,ko00001,ko00536,ko01000,ko01002,ko04516	-	-	-	EGF,FXainhiB_ition,Gla,Trypsin	1st
Tc_008931		n.a.	KYB26476.1 (245)	none found			9	K01312	4			7070.Tc_008931-PA	5.6e-163	463.0	COG5640@1|root,KOG3627@2759|Eukaryota	2759|Eukaryota	O	serine-type endopeptidase activity	PROZ	GO:0003674,GO:0003824,GO:0004175,GO:0004252,GO:0005488,GO:0005509,GO:0005575,GO:0005576,GO:0005615,GO:0005622,GO:0005623,GO:0005737,GO:0005783,GO:0005788,GO:0005794,GO:0005796,GO:0006508,GO:0006807,GO:0006810,GO:0006888,GO:0006950,GO:0007596,GO:0007599,GO:0008150,GO:0008152,GO:0008233,GO:0008236,GO:0009611,GO:0012505,GO:0016192,GO:0016787,GO:0017171,GO:0019538,GO:0030193,GO:0030195,GO:0031974,GO:…	3.4.21.6	ko:K01314	ko04610,map04610	-	-	-	ko00000,ko00001,ko00536,ko01000,ko01002,ko04516	-	-	-	EGF,FXainhiB_ition,Gla,Trypsin
Tc_008952	iB_01442		XP_972888.1 (284)	engrailed (CG9015)	K09319	EN; homeobox protein engrailed	152			ko03000		7070.Tc_008952-PA	1.15e-200	556.0	KOG0493@1|root,KOG0493@2759|Eukaryota,39VNA@33154|Opisthokonta,3BED9@33208|Metazoa,3CXTD@33213|Bilateria,41ZXX@6656|Arthropoda,3SZ3E@50557|Insecta	33208|Metazoa	K	homeobox protein	EN2	GO:0000003,GO:0000122,GO:0000902,GO:0000904,GO:0000976,GO:0000977,GO:0000978,GO:0000980,GO:0000981,GO:0000982,GO:0000987,GO:0001012,GO:0001067,GO:0001078,GO:0001158,GO:0001227,GO:0001501,GO:0001650,GO:0001708,GO:0001709,GO:0002009,GO:0002165,GO:0003002,GO:0003006,GO:0003008,GO:0003674,GO:0003676,GO:0003677,GO:0003690,GO:0003700,GO:0005488,GO:0005575,GO:0005622,GO:0005623,GO:0005634,GO:0005730,GO:…	-	ko:K09319	ko04341,map04341	-	-	-	ko00000,ko00001,ko03000	-	-	-	Engrail1Csig,Homeobox	2nd
Tc_008960	iB_10355		XP_008195751.1 (307)	none found	K15259	PARP7S; poly [ADP-riB_ose] polymerase 7/11/12/13 [EC:2.4.2.30]	13			ko01000		7070.Tc_008960-PA	3.25e-223	615.0	2CMWA@1|root,2QSC4@2759|Eukaryota	2759|Eukaryota	S	Poly (ADP-riB_ose) polymerase	-	-	2.4.2.30	ko:K15259	-	-	-	-	ko00000,ko01000	-	-	-	PARP	3rd
Tc_009170	iB_10284		NP_001103424.1 (411)	nicotinic Acetylcholine Receptor β3 (CG11822)			26	K04807	26			7070.Tc_009170-PA	9.93e-307	835.0	KOG3645@1|root,KOG3645@2759|Eukaryota,3A20F@33154|Opisthokonta,3BRAT@33208|Metazoa,3D7ZX@33213|Bilateria,41ZD7@6656|Arthropoda,3SMKV@50557|Insecta	33208|Metazoa	T	Acetylcholine Receptor	nAChRa9	-	-	-	-	-	-	-	-	-	-	-	NeurchanLBD	3rd
Tc_009200	iB_10282		XP_015836999.1 (237)	Desiccate (CG14686)			147					7070.Tc_009200-PA	6.11e-168	469.0	2CC4D@1|root,2S2GN@2759|Eukaryota,3A4PX@33154|Opisthokonta,3BSBA@33208|Metazoa,3D8U2@33213|Bilateria,4205J@6656|Arthropoda,3SN2Q@50557|Insecta	33208|Metazoa	S	DM4/DM12 family	-	GO:0001101,GO:0003008,GO:0003674,GO:0005488,GO:0005515,GO:0005575,GO:0005623,GO:0006950,GO:0007600,GO:0007606,GO:0008150,GO:0009269,GO:0009414,GO:0009415,GO:0009628,GO:0010035,GO:0016020,GO:0016021,GO:0019904,GO:0030165,GO:0031224,GO:0032501,GO:0042169,GO:0042221,GO:0044425,GO:0044464,GO:0045177,GO:0050877,GO:0050896,GO:0050909,GO:1901700	-	-	-	-	-	-	-	-	-	-	DM412	3rd
Tc_009273	iB_14321, iB_06779		XP_015836753.1 (668)	none found			134					7070.Tc_009273-PA	0.0	1332.0	2CZ7V@1|root,2S8YM@2759|Eukaryota,3AMWP@33154|Opisthokonta,3C156@33208|Metazoa,3DH5R@33213|Bilateria,422SU@6656|Arthropoda,3SRF4@50557|Insecta	33208|Metazoa	S	Predicted AAA-ATPase	-	-	-	-	-	-	-	-	-	-	-	-	AAA-ATPaselike	3rd
Tc_009277	iB_04612		EFA06399.2 (175)	Ubiquitin conjugating enzyme E2H (CG2257)	K10576	UBE2H, UBC8; ubiquitin-conjugating enzyme E2 H [EC:2.3.2.23]	94			ko01000 ko04121		7070.Tc_009277-PA	1.6e-127	362.0	KOG0416@1|root,KOG0416@2759|Eukaryota,38ZQK@33154|Opisthokonta,3BCA8@33208|Metazoa,3CT97@33213|Bilateria,41XKR@6656|Arthropoda,3SKSN@50557|Insecta	33208|Metazoa	O	Belongs to the ubiquitin-conjugating enzyme family	-	GO:0003674,GO:0003824,GO:0004842,GO:0005488,GO:0005515,GO:0005575,GO:0005622,GO:0005623,GO:0005737,GO:0006464,GO:0006508,GO:0006511,GO:0006807,GO:0008150,GO:0008152,GO:0009056,GO:0009057,GO:0009987,GO:0016567,GO:0016740,GO:0019538,GO:0019787,GO:0019899,GO:0019941,GO:0030163,GO:0031625,GO:0032446,GO:0036211,GO:0043170,GO:0043412,GO:0043632,GO:0044237,GO:0044238,GO:0044248,GO:0044257,GO:0044260,GO:…	2.3.2.23	ko:K10576	ko04120,map04120	-	-	-	ko00000,ko00001,ko01000,ko04121	-	-	-	UQcon	1st
Tc_009294	iB_10258		XP_967914.2 (540)	Methyltransferase like 3 (CG5933)	K05925	METTL3; mRNA m6A methyltransferase catalytic subunit [EC:2.1.1.348]	415			ko01000 ko03019		7070.Tc_009294-PA	0.0	1018.0	COG4725@1|root,KOG2098@2759|Eukaryota,38GMY@33154|Opisthokonta,3BBEJ@33208|Metazoa,3CWHK@33213|Bilateria,41U3J@6656|Arthropoda,3SHH3@50557|Insecta	33208|Metazoa	A	Belongs to the MT-A70-like family	METTL3	GO:0000003,GO:0000375,GO:0000377,GO:0000381,GO:0000398,GO:0000902,GO:0000904,GO:0001510,GO:0001568,GO:0001734,GO:0001944,GO:0002009,GO:0002064,GO:0002065,GO:0002066,GO:0002682,GO:0002694,GO:0003006,GO:0003158,GO:0003674,GO:0003676,GO:0003723,GO:0003729,GO:0003824,GO:0005488,GO:0005515,GO:0005575,GO:0005622,GO:0005623,GO:0005634,GO:0005654,GO:0006139,GO:0006382,GO:0006396,GO:0006397,GO:0006401,GO:…	2.1.1.62	ko:K05925	-	-	-	-	ko00000,ko01000,ko03019	-	-	-	MT-A70	3rd
Tc_009320		n.a.	XP_976455.2 (288)	none found			35	K23965	1
Tc_009459	iB_07361		XP_001813665.1 (119)	none found	.		18	K18952	1																							2nd
Tc_009466			EFA07492.2 (123)	none found			8	K22391	1
Tc_009694	iB_04683		EFA06760.1 (519)	none found			149	K03927	28			7070.Tc_009694-PA	0.0	1076.0	COG2272@1|root,KOG1516@2759|Eukaryota,39Y33@33154|Opisthokonta,3BNNT@33208|Metazoa,3D46R@33213|Bilateria,429U3@6656|Arthropoda,3SZ8Y@50557|Insecta	33208|Metazoa	G	Belongs to the type-B carboxylesterase lipase family	-	-	3.1.1.1,3.1.1.7,3.1.1.8	ko:K01044,ko:K01049,ko:K01050,ko:K07378	ko00564,ko00983,ko01100,ko04514,ko04725,map00564,map00983,map01100,map04514,map04725	-	R01026,R06728,R08220,R08249,R08251,R08255,R08258	RC00020,RC00041,RC00055,RC00162,RC00475,RC00476,RC00523,RC00962,RC02264	ko00000,ko00001,ko00537,ko01000,ko04131,ko04516	-	CE10	-	COesterase	2nd
Tc_009785	iB_04699		XP_008195063.2 (140)	none found			14	K02729	1																							2nd
Tc_009870	iB_10350	Snare	XP_008195725.1 (311)	Syntaxin 16 (CG1467)	K08489	STX16; syntaxin 16	228			ko04131	Snare	7070.Tc_009870-PA	5.62e-191	532.0	COG5325@1|root,KOG0809@2759|Eukaryota,38EFK@33154|Opisthokonta,3BDGN@33208|Metazoa,3CT2I@33213|Bilateria,41V7W@6656|Arthropoda,3SKAU@50557|Insecta	33208|Metazoa	U	SNAP receptor activity. It is involved in the biological process descriB_ed with vesicle-mediated transport	STX16	GO:0000139,GO:0000149,GO:0000323,GO:0001505,GO:0003674,GO:0005484,GO:0005488,GO:0005515,GO:0005575,GO:0005622,GO:0005623,GO:0005737,GO:0005764,GO:0005773,GO:0005794,GO:0005795,GO:0005802,GO:0005829,GO:0005886,GO:0006810,GO:0006836,GO:0006886,GO:0006887,GO:0006904,GO:0006906,GO:0006996,GO:0007030,GO:0007154,GO:0007267,GO:0007268,GO:0007269,GO:0008104,GO:0008150,GO:0009987,GO:0010256,GO:0012505,GO:…	-	ko:K08489	ko04130,map04130	-	-	-	ko00000,ko00001,ko04131	-	-	-	SNARE,Syntaxin	3rd
Tc_009877	iB_04717		EFA07521.1 (539)	cytochrome p450 49a1 (CG18377)	K17960	CYP49A; cytochrome P450 family 49 subfamily A	512			ko00199		7070.Tc_009877-PA	0.0	1088.0	COG2124@1|root,KOG0159@2759|Eukaryota,38CZC@33154|Opisthokonta,3B9J4@33208|Metazoa,3CUCS@33213|Bilateria,41WTN@6656|Arthropoda,3SIXV@50557|Insecta	33208|Metazoa	Q	heme binding. It is involved in the biological process descriB_ed with oxidation-reduction process	CYP49A1	-	1.14.15.15	ko:K00488,ko:K15004,ko:K17951,ko:K17960	ko00120,ko01100,ko03320,ko04979,map00120,map01100,map03320,map04979	M00104	R04806,R04807,R08505,R08758,R08759,R08760,R08761,R11142	RC00099,RC00242,RC01216,RC03368	ko00000,ko00001,ko00002,ko00199,ko01000	-	-	-	p450	1st
Tc_009891	iB_12502		XP_008195764.1 (1275)	uncharacterized protein (CG1467)	K05673	ABCC4; ATP-binding cassette, subfamily C (CFTR/MRP), member 4	769			ko02000		7070.Tc_009891-PA	0.0	2467.0	COG1132@1|root,KOG0054@2759|Eukaryota,38CH6@33154|Opisthokonta,3BDC6@33208|Metazoa,3CXM9@33213|Bilateria,41VGC@6656|Arthropoda	33208|Metazoa	Q	It is involved in the biological process descriB_ed with transmembrane transport	ABCC4	GO:0001666,GO:0002576,GO:0003002,GO:0003674,GO:0003824,GO:0005215,GO:0005575,GO:0005622,GO:0005623,GO:0005737,GO:0005886,GO:0005887,GO:0006810,GO:0006811,GO:0006820,GO:0006869,GO:0006887,GO:0006950,GO:0006979,GO:0006996,GO:0007275,GO:0007389,GO:0007444,GO:0007447,GO:0007450,GO:0007568,GO:0008150,GO:0008152,GO:0008340,GO:0008509,GO:0008514,GO:0009611,GO:0009628,GO:0009888,GO:0009953,GO:0009987,GO:…	3.6.1.3	ko:K01509,ko:K05673,ko:K07374	ko00230,ko01523,ko02010,ko04024,ko04145,ko04210,ko04530,ko04540,ko04742,ko04976,ko05130,map00230,map01523,map02010,map04024,map04145,map04210,map04530,map04540,map04742,map04976,map05130	-	R00086	RC00002	ko00000,ko00001,ko01000,ko02000,ko03019,ko03036,ko04147,ko04812	3.A.1.208.7	-	-	ABCmembrane,ABCtran	3rd
Tc_010236			XP_970699.2 (1017)	none found	K14999	CYP6; cytochrome P450 family 6 [EC:1.14.-.-]	150			ko01000 ko00199		7070.Tc_010236-PA	0.0	990.0	COG2124@1|root,KOG0158@2759|Eukaryota,38BTY@33154|Opisthokonta,3BF8S@33208|Metazoa,3CV2F@33213|Bilateria	33208|Metazoa	Q	cytochrome P450	Cyp6a9	GO:0002118,GO:0003674,GO:0003824,GO:0004497,GO:0005575,GO:0005622,GO:0005623,GO:0005737,GO:0005783,GO:0005789,GO:0006082,GO:0006091,GO:0006629,GO:0006631,GO:0006805,GO:0006950,GO:0006952,GO:0007610,GO:0008150,GO:0008152,GO:0009055,GO:0009266,GO:0009404,GO:0009410,GO:0009605,GO:0009607,GO:0009617,GO:0009628,GO:0009636,GO:0009987,GO:0010033,GO:0010243,GO:0012505,GO:0014070,GO:0014074,GO:0016020,GO:…	-	ko:K14999,ko:K15003	-	-	-	-	ko00000,ko00199,ko01000	-	-	-	p450
Tc_010251	iB_04797		XP_969875.1 (494)	cytochrome P450 6a2 (CG9438)	K14999	CYP6; cytochrome P450 family 6 [EC:1.14.-.-]	212			ko01000 ko00199		7070.Tc_010251-PA	0.0	1000.0	COG2124@1|root,KOG0158@2759|Eukaryota,38BTY@33154|Opisthokonta,3BF8S@33208|Metazoa,3CV2F@33213|Bilateria	33208|Metazoa	Q	cytochrome P450	Cyp6a9	GO:0002118,GO:0003674,GO:0003824,GO:0004497,GO:0005575,GO:0005622,GO:0005623,GO:0005737,GO:0005783,GO:0005789,GO:0006082,GO:0006091,GO:0006629,GO:0006631,GO:0006805,GO:0006950,GO:0006952,GO:0007610,GO:0008150,GO:0008152,GO:0009055,GO:0009266,GO:0009404,GO:0009410,GO:0009605,GO:0009607,GO:0009617,GO:0009628,GO:0009636,GO:0009987,GO:0010033,GO:0010243,GO:0012505,GO:0014070,GO:0014074,GO:0016020,GO:…	-	ko:K14999,ko:K15003	-	-	-	-	ko00000,ko00199,ko01000	-	-	-	p450	1st
Tc_010415	iB_08263		XP_008200457.1 (437)	uncharacterized protein (CG14655)			212	K09228	7			7070.Tc_010415-PA	6.8e-226	632.0	KOG1721@1|root,KOG1721@2759|Eukaryota,39CPY@33154|Opisthokonta,3BKY7@33208|Metazoa,3D0F2@33213|Bilateria,41VAT@6656|Arthropoda,3SGK7@50557|Insecta	33208|Metazoa	S	Metal ion binding	-	GO:0000122,GO:0000976,GO:0000977,GO:0000981,GO:0001012,GO:0001067,GO:0001227,GO:0003674,GO:0003676,GO:0003677,GO:0003690,GO:0003700,GO:0005488,GO:0005575,GO:0005622,GO:0005623,GO:0005634,GO:0006355,GO:0006357,GO:0008150,GO:0008270,GO:0009889,GO:0009890,GO:0009892,GO:0010468,GO:0010556,GO:0010558,GO:0010605,GO:0010629,GO:0019219,GO:0019222,GO:0031323,GO:0031324,GO:0031326,GO:0031327,GO:0043167,GO:…	-	-	-	-	-	-	-	-	-	-	zf-C2H2,zf-met	3rd
Tc_010490	iB_12548		EFA01167.2 (282)	straw (CG42345)			130					7070.Tc_010490-PA	6.42e-204	563.0	COG2132@1|root,KOG1263@2759|Eukaryota,39XWC@33154|Opisthokonta,3BC08@33208|Metazoa,3D28D@33213|Bilateria,41W8K@6656|Arthropoda,3SJHY@50557|Insecta	33208|Metazoa	Q	It is involved in the biological process descriB_ed with oxidation-reduction process	Lac2	-	-	-	-	-	-	-	-	-	-	-	Cu-oxidase,Cu-oxidase2,Cu-oxidase3	3rd
Tc_010551	iB_14396		XP_008199262.1 (132)	none found			38																									3rd
Tc_010739	iB_12567		EFA13559.1 (390)	none found																												3rd
Tc_010761	iB_01727		XP_974165.2 (594)	uncharacterized protein (CG7342)			193	K08202	48			7070.Tc_010761-PA	0.0	1060.0	KOG0255@1|root,KOG0255@2759|Eukaryota,39ZD5@33154|Opisthokonta,3BGEV@33208|Metazoa,3D4FG@33213|Bilateria,41UGC@6656|Arthropoda,3SJN0@50557|Insecta	33208|Metazoa	S	Transmembrane transporter activity. It is involved in the biological process descriB_ed with transmembrane transport	-	GO:0003674,GO:0005215,GO:0005575,GO:0005623,GO:0005886,GO:0005887,GO:0006810,GO:0006811,GO:0006820,GO:0008150,GO:0008509,GO:0008514,GO:0015075,GO:0015711,GO:0016020,GO:0016021,GO:0022857,GO:0031224,GO:0031226,GO:0034220,GO:0044425,GO:0044459,GO:0044464,GO:0051179,GO:0051234,GO:0055085,GO:0071702,GO:0071944,GO:0098656	-	-	-	-	-	-	-	-	-	-	Sugartr	1st
Tc_010790	iB_14406		EFA11256.1 (63)	none found			1	K08794	1																							3rd
Tc_010819	iB_14407		EFA11283.1 (120)	none found			1	K14525	1																							3rd
Tc_010839	iB_01744		XP_970210.1 (1788)	none found			689					7070.Tc_010839-PA	0.0	3525.0	KOG4338@1|root,KOG4338@2759|Eukaryota,39VXC@33154|Opisthokonta,3BKCZ@33208|Metazoa,3D0XB@33213|Bilateria,41UXK@6656|Arthropoda,3SGMP@50557|Insecta	33208|Metazoa	S	nutrient reservoir activity	Vg	GO:0005575,GO:0005576	-	-	-	-	-	-	-	-	-	-	DUF1943,VWD,VitellogeninN	2nd
Tc_010875	iB_10399		NP_001107775.1 (447)	Glutamate-gated chloride channel subunit alpha (CG7535)	K05273	GRGLCN; glutamate receptor, anionic	580			ko04040		7070.Tc_010875-PA	0.0	908.0	KOG3644@1|root,KOG3644@2759|Eukaryota,38BM7@33154|Opisthokonta,3BA9E@33208|Metazoa,3CRD3@33213|Bilateria,41UGU@6656|Arthropoda,3SGCC@50557|Insecta	33208|Metazoa	T	Belongs to the ligand-gated ion channel (Tc_ 1.A.9) family	GLRA3	GO:0000003,GO:0001101,GO:0001508,GO:0001964,GO:0002087,GO:0003008,GO:0003012,GO:0003674,GO:0005215,GO:0005216,GO:0005230,GO:0005231,GO:0005234,GO:0005237,GO:0005253,GO:0005254,GO:0005488,GO:0005515,GO:0005575,GO:0005622,GO:0005623,GO:0005737,GO:0005783,GO:0005886,GO:0005887,GO:0006810,GO:0006811,GO:0006820,GO:0006821,GO:0006936,GO:0007154,GO:0007165,GO:0007166,GO:0007186,GO:0007218,GO:0007267,GO:…	-	ko:K05193,ko:K05194,ko:K05195,ko:K05271,ko:K05273	ko04080,map04080	-	-	-	ko00000,ko00001,ko04040,ko04131	1.A.9.3,1.A.9.4	-	-	NeurchanLBD,Neurchanmemb	3rd
Tc_010909		n.a.	XP_968854.1 (256)	none found	K09632	CTRL; chymotrypsin-like protease [EC:3.4.21.-]	29			ko01000 ko01002		7070.Tc_010909-PA	1.98e-187	520.0	COG5640@1|root,KOG3627@2759|Eukaryota,38CGF@33154|Opisthokonta,3BBU3@33208|Metazoa,3CSPP@33213|Bilateria,422CM@6656|Arthropoda,3SMJP@50557|Insecta	33208|Metazoa	O	serine-type endopeptidase activity. It is involved in the biological process descriB_ed with proteolysis	-	GO:0003674,GO:0003824,GO:0004175,GO:0004252,GO:0006508,GO:0006807,GO:0008150,GO:0008152,GO:0008233,GO:0008236,GO:0016787,GO:0017171,GO:0019538,GO:0043170,GO:0044238,GO:0070011,GO:0071704,GO:0140096,GO:1901564	-	ko:K09640	-	-	-	-	ko00000,ko01000,ko01002	-	-	-	Trypsin
Tc_011075	iB_01798		XP_008198811.1 (179)	Sclp (CG2471)			122					7070.Tc_011075-PA	5.07e-102	298.0	COG4886@1|root,KOG4579@2759|Eukaryota,39WFU@33154|Opisthokonta,3BIPD@33208|Metazoa,3D0UI@33213|Bilateria,41YN4@6656|Arthropoda,3SMR2@50557|Insecta	33208|Metazoa	S	Leucine rich repeat	LRRC20	GO:0003008,GO:0003012,GO:0008150,GO:0032501	-	-	-	-	-	-	-	-	-	-	LRR1,LRR8	1st
Tc_011094			XP_008198771.1 (165)	none found			8	K16854	1
Tc_011149	iB_12592		XP_970770.1 (127)	none found			53					7070.Tc_011149-PA	4.15e-76	228.0	2C9WU@1|root,2SGA3@2759|Eukaryota,3AD82@33154|Opisthokonta,3BVX2@33208|Metazoa,3DCVG@33213|Bilateria,421KB@6656|Arthropoda,3SNY2@50557|Insecta	33208|Metazoa	S	cuticular protein	-	GO:0003674,GO:0005198,GO:0005214,GO:0005575,GO:0005576,GO:0007275,GO:0008010,GO:0008150,GO:0031012,GO:0032501,GO:0032502,GO:0040003,GO:0042302,GO:0042335,GO:0044421,GO:0048856	-	-	-	-	-	-	-	-	-	-	Chitinbind4	3rd
Tc_011162	iB_12594		XP_969756.1 (116)	uncharacterized protein (CG30197)			13	K23636	3			7070.Tc_011162-PA	1.13e-52	168.0	2E71T@1|root,2SDPQ@2759|Eukaryota,3AC2J@33154|Opisthokonta,3BVVR@33208|Metazoa,3DBXQ@33213|Bilateria,421XK@6656|Arthropoda,3SPAI@50557|Insecta	33208|Metazoa	W	Peptidase inhiB_itor activity	-	-	-	-	-	-	-	-	-	-	-	-	WAP	3rd
Tc_011211	iB_01827		EEZ97385.1 (327)	uncharacterized protein (CG31126)			21	K14073	8			10160.XP004630679.1	2.03e-14	82.0	2CMFK@1|root,2QQ7P@2759|Eukaryota,38FHD@33154|Opisthokonta,3BF1C@33208|Metazoa,3CUGU@33213|Bilateria,485GZ@7711|Chordata,49368@7742|Vertebrata,3J86N@40674|Mammalia,35KUP@314146|Euarchontoglires,4Q0S6@9989|Rodentia	33208|Metazoa	G	lipoprotein lipase activity	LPL	GO:0001817,GO:0001819,GO:0002791,GO:0002793,GO:0003674,GO:0003824,GO:0004465,GO:0004620,GO:0004806,GO:0005102,GO:0005488,GO:0005515,GO:0005539,GO:0005575,GO:0005576,GO:0005615,GO:0005623,GO:0005886,GO:0006082,GO:0006629,GO:0006631,GO:0006633,GO:0006638,GO:0006639,GO:0006641,GO:0006644,GO:0006793,GO:0006796,GO:0006950,GO:0007154,GO:0007165,GO:0008150,GO:0008152,GO:0008201,GO:0008289,GO:0008610,GO:…	3.1.1.34	ko:K01059	ko00561,ko03320,ko04979,ko05010,map00561,map03320,map04979,map05010	-	R01350	RC00020,RC00142	ko00000,ko00001,ko00536,ko00537,ko01000,ko04147	-	-	-	Lipase,PLAT	1st
Tc_011236	iB_04999		XP_015839373.1 (584)	none found	K14388	SLC5A8_12, SMCT; solute carrier family 5 (sodium-coupled monocarboxylate transporter), member 8/12	104			ko02000		7070.Tc_011236-PA	0.0	1102.0	COG0591@1|root,KOG2349@2759|Eukaryota,38EY4@33154|Opisthokonta,3BAZ5@33208|Metazoa,3CW54@33213|Bilateria,41U13@6656|Arthropoda,3SFM6@50557|Insecta	33208|Metazoa	P	Belongs to the sodium solute symporter (SSF) (Tc_ 2.A.21) family	-	-	1.4.3.4	ko:K00274,ko:K14388,ko:K17391	ko00260,ko00330,ko00340,ko00350,ko00360,ko00380,ko00950,ko00982,ko01100,ko01110,ko04726,ko04728,ko05030,ko05031,ko05034,ko05206,map00260,map00330,map00340,map00350,map00360,map00380,map00950,map00982,map01100,map01110,map04726,map04728,map05030,map05031,map05034,map05206	M00135	R02173,R02382,R02529,R02532,R02613,R02908,R02919,R04025,R04300,R04674,R04890,R04893,R04894,R04907,R04908,R08346,R08347,R08348,R11354	RC00062,RC00160,RC00225,RC00676,RC00807,RC00808,RC01808,RC02226,RC02713	ko00000,ko00001,ko00002,ko01000,ko02000,ko03041	2.A.21.5.3,2.A.21.5.4,2.A.21.5.5	-	-	SSF	1st
Tc_011288	iB_02627		EEZ97457.2 (1135)	slowpoke (CG10693)	K04936	KCNMA1, KCA1.1; potassium large conductance calcium-activated channel subfamily M alpha member 1	1280			ko04040	Panc	7070.Tc_011288-PA	0.0	2133.0	KOG1420@1|root,KOG1420@2759|Eukaryota,38CH0@33154|Opisthokonta,3BEHD@33208|Metazoa,3CTJ6@33213|Bilateria,41VFU@6656|Arthropoda,3SIH0@50557|Insecta	33208|Metazoa	P	Large conductance calcium-activated potassium channel activity. It is involved in the biological process descriB_ed with potassium ion transport	KCNMA1	GO:0000003,GO:0001505,GO:0001508,GO:0001666,GO:0002065,GO:0003008,GO:0003012,GO:0003013,GO:0003014,GO:0003018,GO:0003674,GO:0003779,GO:0005215,GO:0005216,GO:0005227,GO:0005244,GO:0005249,GO:0005261,GO:0005267,GO:0005488,GO:0005515,GO:0005575,GO:0005576,GO:0005615,GO:0005622,GO:0005623,GO:0005737,GO:0005783,GO:0005886,GO:0005887,GO:0005901,GO:0006810,GO:0006811,GO:0006812,GO:0006813,GO:0006873,GO:…	-	ko:K04936	ko04022,ko04270,ko04911,ko04924,ko04970,ko04972,map04022,map04270,map04911,map04924,map04970,map04972	-	-	-	ko00000,ko00001,ko04040	1.A.1.3.1,1.A.1.3.2,1.A.1.3.3	-	-	BKchannela,Iontrans,Iontrans2	1st
Tc_011337	iB_05015		XP_015839442.1 (230)	none found			15					13249.RPRC006617-PA	4.51e-17	84.7	2C9WU@1|root,2SGA3@2759|Eukaryota,3AD82@33154|Opisthokonta,3BVX2@33208|Metazoa,3DCVG@33213|Bilateria,421KB@6656|Arthropoda,3SNY2@50557|Insecta	33208|Metazoa	S	cuticular protein	-	GO:0003674,GO:0005198,GO:0005214,GO:0005575,GO:0005576,GO:0007275,GO:0008010,GO:0008150,GO:0031012,GO:0032501,GO:0032502,GO:0040003,GO:0042302,GO:0042335,GO:0044421,GO:0048856	-	-	-	-	-	-	-	-	-	-	Chitinbind4	1st
Tc_011350	iB_13656		XP_972411.1 (381)	uncharacterized protein (CG31637)			278					7070.Tc_011350-PA	2.35e-292	796.0	299AF@1|root,2RGC5@2759|Eukaryota,39EV2@33154|Opisthokonta,3BKQ9@33208|Metazoa,3D318@33213|Bilateria,41U97@6656|Arthropoda,3SGK4@50557|Insecta	33208|Metazoa	O	Sulfotransferase	Chst4	GO:0001517,GO:0002376,GO:0003674,GO:0003824,GO:0005575,GO:0005622,GO:0005623,GO:0005737,GO:0005794,GO:0005802,GO:0006022,GO:0006023,GO:0006024,GO:0006040,GO:0006044,GO:0006082,GO:0006464,GO:0006477,GO:0006790,GO:0006807,GO:0006928,GO:0007155,GO:0007159,GO:0008146,GO:0008150,GO:0008152,GO:0009058,GO:0009059,GO:0009987,GO:0012505,GO:0016020,GO:0016021,GO:0016477,GO:0016740,GO:0016782,GO:0018146,GO:…	2.8.2.17	ko:K01020,ko:K04746	ko00532,ko00533,map00532,map00533	-	R02181,R07288	RC00007,RC00134	ko00000,ko00001,ko01000,ko01003	-	-	-	Sulfotransfer1	3rd
Tc_011356	iB_05020		XP_972863.3 (508)	Endoplasmic reticulum p60 (CG8983)	K08056	PDIA3, GRP58; protein disulfide-isomerase A3 [EC:5.3.4.1]	229			ko01000 ko03110 ko04131 ko04147		7070.Tc_011356-PA	0.0	1029.0	COG0526@1|root,KOG0190@2759|Eukaryota,38GTB@33154|Opisthokonta,3BC3B@33208|Metazoa,3CV6F@33213|Bilateria,41Y1D@6656|Arthropoda,3SHB0@50557|Insecta	33208|Metazoa	O	isomerase activity. It is involved in the biological process descriB_ed with cell redox homeostasis	PDIA3	GO:0000003,GO:0001666,GO:0001669,GO:0002376,GO:0002474,GO:0002478,GO:0002479,GO:0002931,GO:0003006,GO:0003674,GO:0003756,GO:0003810,GO:0003824,GO:0004175,GO:0004197,GO:0004620,GO:0004629,GO:0005102,GO:0005488,GO:0005515,GO:0005575,GO:0005576,GO:0005615,GO:0005622,GO:0005623,GO:0005634,GO:0005737,GO:0005739,GO:0005740,GO:0005758,GO:0005768,GO:0005783,GO:0005788,GO:0005789,GO:0005790,GO:0005886,GO:…	5.3.4.1	ko:K08056	ko04141,ko04612,map04141,map04612	-	-	-	ko00000,ko00001,ko01000,ko03110,ko04131,ko04147	-	-	-	Thioredoxin,Thioredoxin6	1st
Tc_011646	iB_17531		EFA09538.2 (113)	Microsomal glutathione S-transferase-like (CG1742)	K00799	GST, gst; glutathione S-transferase [EC:2.5.1.18]	28			ko01000 ko02000		7070.Tc_011646-PA	9.81e-70	212.0	2B1WH@1|root,2S0BD@2759|Eukaryota,3A1YK@33154|Opisthokonta,3BPKE@33208|Metazoa,3D987@33213|Bilateria,422QS@6656|Arthropoda,3SRGV@50557|Insecta	33208|Metazoa	S	MAPEG family	MGST1	GO:0000003,GO:0000323,GO:0001775,GO:0002237,GO:0002252,GO:0002263,GO:0002274,GO:0002275,GO:0002283,GO:0002366,GO:0002376,GO:0002443,GO:0002444,GO:0002446,GO:0003006,GO:0003674,GO:0003824,GO:0004364,GO:0004601,GO:0004602,GO:0005488,GO:0005515,GO:0005575,GO:0005622,GO:0005623,GO:0005634,GO:0005737,GO:0005739,GO:0005740,GO:0005741,GO:0005764,GO:0005765,GO:0005766,GO:0005773,GO:0005774,GO:0005777,GO:…	2.5.1.18	ko:K00799	ko00480,ko00980,ko00982,ko00983,ko01524,ko05200,ko05204,ko05225,ko05418,map00480,map00980,map00982,map00983,map01524,map05200,map05204,map05225,map05418	-	R03522,R07002,R07003,R07004,R07023,R07024,R07025,R07026,R07069,R07070,R07083,R07084,R07091,R07092,R07093,R07094,R07100,R07113,R07116,R08280,R09409,R11905	RC00004,RC00069,RC00840,RC00948,RC01704,RC01705,RC01706,RC01758,RC01759,RC01765,RC01767,RC01769,RC02243,RC02527,RC02939,RC02940,RC02942,RC02943,RC02944	ko00000,ko00001,ko01000,ko02000	1.A.12.2.2,1.A.12.3.2	-	-	MAPEG
Tc_011737	iB_05094		XP_975153.1 (319)	none found	K11153	RDH12; retinol dehydrogenase 12 [EC:1.1.1.300]	49			ko01000		7070.Tc_011737-PA	3.93e-221	610.0	COG1028@1|root,KOG1208@2759|Eukaryota,38CZD@33154|Opisthokonta,3BI78@33208|Metazoa,3D4MM@33213|Bilateria,41XP4@6656|Arthropoda,3SGU3@50557|Insecta	33208|Metazoa	Q	Oxidoreductase activity. It is involved in the biological process descriB_ed with metabolic process	-	-	1.1.1.300	ko:K11153	ko00830,ko01100,map00830,map01100	-	R08379,R08383	RC00649	ko00000,ko00001,ko01000	-	-	-	adhshort	2nd
Tc_011748	iB_05096		XP_975006.1 (319)	ladybird late (CG6570)	K09353	LBX; homeobox protein LBX	35			ko03000		7070.Tc_011748-PA	5.43e-228	628.0	KOG0488@1|root,KOG0488@2759|Eukaryota,39Tc_3@33154|Opisthokonta,3BIM3@33208|Metazoa,3D0EM@33213|Bilateria,41ZKF@6656|Arthropoda,3SKWI@50557|Insecta	33208|Metazoa	K	sequence-specific DNA binding. It is involved in the biological process descriB_ed with regulation of transcription, DNA-templated	LBX1	GO:0000122,GO:0000768,GO:0000981,GO:0001704,GO:0001707,GO:0001708,GO:0001709,GO:0001710,GO:0001947,GO:0002009,GO:0002165,GO:0003007,GO:0003143,GO:0003674,GO:0003700,GO:0003705,GO:0005575,GO:0005622,GO:0005623,GO:0005634,GO:0005667,GO:0006355,GO:0006357,GO:0006928,GO:0006949,GO:0007275,GO:0007368,GO:0007369,GO:0007389,GO:0007399,GO:0007417,GO:0007444,GO:0007478,GO:0007480,GO:0007483,GO:0007498,GO:…	-	ko:K09353	-	-	-	-	ko00000,ko03000	-	-	-	Homeobox	1st
Tc_011749	iB_07694		XP_008198314.1 (295)	C15 (CG7937)	K15607	TLX3, HOX11L2; T-cell leukemia homeobox protein 3	222			ko03000		7070.Tc_011749-PA	7.52e-207	572.0	KOG0488@1|root,KOG0488@2759|Eukaryota,38GM0@33154|Opisthokonta,3BKJM@33208|Metazoa,3CSDB@33213|Bilateria,41Z1P@6656|Arthropoda,3SM9A@50557|Insecta	33208|Metazoa	K	sequence-specific DNA binding. It is involved in the biological process descriB_ed with regulation of transcription, DNA-templated	tlx	GO:0001704,GO:0001707,GO:0001708,GO:0001710,GO:0002009,GO:0002165,GO:0005575,GO:0006355,GO:0007275,GO:0007369,GO:0007423,GO:0007444,GO:0007455,GO:0007469,GO:0007478,GO:0007480,GO:0007498,GO:0007501,GO:0007552,GO:0007560,GO:0008150,GO:0008593,GO:0009653,GO:0009790,GO:0009791,GO:0009886,GO:0009887,GO:0009888,GO:0009889,GO:0009890,GO:0009891,GO:0009892,GO:0009893,GO:0009966,GO:0009967,GO:0009987,GO:…	-	ko:K15607	ko05202,map05202	-	-	-	ko00000,ko00001,ko03000	-	-	-	Homeobox	3rd
Tc_011780	iB_07688		XP_008198163.1 (405)	none found			201					7070.Tc_011780-PA	9.18e-309	839.0	2CXPV@1|root,2RYYH@2759|Eukaryota,39KGC@33154|Opisthokonta,3BM0K@33208|Metazoa,3CX55@33213|Bilateria,41YXB@6656|Arthropoda,3SMC0@50557|Insecta	33208|Metazoa	S	WD40 repeats	-	-	-	-	-	-	-	-	-	-	-	-	WD40	2nd
Tc_012136	iB_06435		XP_967446.1 (432)	H6-like-homeobox (CG43748)	K09349	NKX5, HMX; homeobox protein Nkx-5	371			ko03000		7070.Tc_012136-PA	1.68e-279	768.0	KOG0485@1|root,KOG0485@2759|Eukaryota,3A449@33154|Opisthokonta,3BRDX@33208|Metazoa,3CVNT@33213|Bilateria,42035@6656|Arthropoda,3SMPU@50557|Insecta	33208|Metazoa	K	Homeodomain	HMX3	GO:0000003,GO:0000122,GO:0000976,GO:0000977,GO:0000981,GO:0001012,GO:0001067,GO:0001227,GO:0003008,GO:0003674,GO:0003676,GO:0003677,GO:0003690,GO:0003700,GO:0005488,GO:0005575,GO:0005622,GO:0005623,GO:0005634,GO:0006355,GO:0006357,GO:0007275,GO:0007399,GO:0007417,GO:0007420,GO:0007423,GO:0007565,GO:0007566,GO:0008150,GO:0009653,GO:0009790,GO:0009887,GO:0009888,GO:0009889,GO:0009890,GO:0009892,GO:…	-	ko:K09349	-	-	-	-	ko00000,ko03000	-	-	-	Homeobox	3rd
Tc_012263			EFA10085.1 (84)	none found			1	K05005	1
Tc_012298	iB_01963		XP_001814302.2 (466)	none found	K04506	SIAH1; E3 ubiquitin-protein ligase SIAH1 [EC:2.3.2.27]	10			ko01000 ko04121	MAPK	7070.Tc_012298-PA	7.22e-300	819.0	KOG3002@1|root,KOG3002@2759|Eukaryota	2759|Eukaryota	S	ubiquitin-dependent protein catabolic process	-	-	2.3.2.27	ko:K04506,ko:K18808	ko04013,ko04115,ko04120,ko04310,map04013,map04115,map04120,map04310	-	-	-	ko00000,ko00001,ko01000,ko04121	-	-	-	Sina	2nd
Tc_012387	iB_01975		EFA10195.2 (992)	protein_coding_gene (CG14785)			294					7070.Tc_012387-PA	0.0	2014.0	KOG4441@1|root,KOG4441@2759|Eukaryota,39MZW@33154|Opisthokonta,3CPJ3@33208|Metazoa,3E5Q3@33213|Bilateria,42ARR@6656|Arthropoda,3T051@50557|Insecta	33208|Metazoa	T	Kelch	-	-	-	-	-	-	-	-	-	-	-	-	BACK,BTB,IQ,Kelch1,Kelch4	2nd
Tc_012397	iB_13660		XP_008197772.1 (239)	narya (CG12200)	K25662	RNF212; E3 SUMO-protein ligase RNF212 [EC:2.3.2.-]	28			ko01000 ko04121 ko03036		7070.Tc_012397-PA	1.1e-171	479.0	KOG4739@1|root,KOG4739@2759|Eukaryota,3AC10@33154|Opisthokonta,3BVFM@33208|Metazoa,3DC02@33213|Bilateria	33208|Metazoa	O	SUMO transferase activity	-	-	-	-	-	-	-	-	-	-	-	-	zf-RING5	3rd
Tc_012436	iB_06455		XP_001810854.1 (254)	RabX5 (CG7980)								7070.Tc_012436-PA	2.42e-154	435.0	KOG0094@1|root,KOG0094@2759|Eukaryota,38EPI@33154|Opisthokonta,3BDV9@33208|Metazoa,3E5Q4@33213|Bilateria,42ARS@6656|Arthropoda,3SME9@50557|Insecta	33208|Metazoa	U	GTP binding. It is involved in the biological process descriB_ed with small GTPase mediated signal transduction	RAB34	GO:0000139,GO:0000166,GO:0001678,GO:0001726,GO:0001845,GO:0002376,GO:0002791,GO:0002793,GO:0002831,GO:0002833,GO:0003674,GO:0003824,GO:0003924,GO:0005488,GO:0005515,GO:0005575,GO:0005622,GO:0005623,GO:0005737,GO:0005768,GO:0005769,GO:0005770,GO:0005794,GO:0005795,GO:0006810,GO:0006892,GO:0006893,GO:0006897,GO:0006906,GO:0006909,GO:0006996,GO:0007033,GO:0007034,GO:0007040,GO:0007041,GO:0007154,GO:…	2.7.11.1	ko:K07921,ko:K07922,ko:K08878	ko05200,ko05220,map05200,map05220	-	-	-	ko00000,ko00001,ko01000,ko01001,ko04031,ko04131	-	-	-	Ras	3rd
Tc_012539	iB_05264		NP_001107841.1 (1943)	down syndrome cell adhesion molecule-1 (CG17800)			371	K06768	350			7070.Tc_012539-PA	0.0	3905.0	KOG3510@1|root,KOG3510@2759|Eukaryota,38C1V@33154|Opisthokonta,3BBJF@33208|Metazoa,3CRP3@33213|Bilateria,41XB0@6656|Arthropoda,3SH9M@50557|Insecta	33208|Metazoa	T	Down syndrome cell adhesion	Dscam	GO:0000902,GO:0000904,GO:0002237,GO:0003008,GO:0003674,GO:0003823,GO:0004888,GO:0005488,GO:0005515,GO:0005575,GO:0005623,GO:0005886,GO:0005887,GO:0006810,GO:0006897,GO:0006909,GO:0006928,GO:0006935,GO:0007154,GO:0007165,GO:0007275,GO:0007399,GO:0007409,GO:0007411,GO:0007413,GO:0007417,GO:0007419,GO:0007420,GO:0007422,GO:0007600,GO:0008037,GO:0008038,GO:0008046,GO:0008150,GO:0009581,GO:0009582,GO:…	-	ko:K06767,ko:K14965	-	-	-	-	ko00000,ko03036,ko04516	-	-	-	DscamC,I-set,Ig3,fn3	1st
Tc_012558		n.a.	XP_008199233.1 (334)	none found			25	K14073	12			7070.Tc_010537-PA	7.57e-176	493.0	28N19@1|root,2RYX8@2759|Eukaryota,3A01Q@33154|Opisthokonta,3BPMT@33208|Metazoa,3D6NN@33213|Bilateria,41YX2@6656|Arthropoda,3SME4@50557|Insecta	33208|Metazoa	O	Carboxylic ester hydrolase activity	-	GO:0003674,GO:0003824,GO:0006629,GO:0008150,GO:0008152,GO:0009056,GO:0016042,GO:0016298,GO:0016787,GO:0016788,GO:0044238,GO:0071704,GO:1901575	-	-	-	-	-	-	-	-	-	-	Lipase
Tc_012600	iB_10818		XP_015838945.1 (452)	uncharacterized protein (CG32104)	K22790	Octbeta; octopamine receptor beta	293			ko04030	Lyso	7070.Tc_012600-PA	0.0	895.0	KOG3656@1|root,KOG3656@2759|Eukaryota,3992V@33154|Opisthokonta,3BBMZ@33208|Metazoa,3E40J@33213|Bilateria,41YD1@6656|Arthropoda,3SGFJ@50557|Insecta	33208|Metazoa	T	receptor activity. It is involved in the biological process descriB_ed with G-protein coupled receptor signaling pathway	Htr4	GO:0003674,GO:0004888,GO:0004930,GO:0004989,GO:0005575,GO:0005623,GO:0005886,GO:0005887,GO:0007154,GO:0007165,GO:0007186,GO:0007187,GO:0007188,GO:0007189,GO:0008150,GO:0008227,GO:0008582,GO:0009987,GO:0016020,GO:0016021,GO:0019932,GO:0019933,GO:0019935,GO:0023052,GO:0030594,GO:0031224,GO:0031226,GO:0035556,GO:0038023,GO:0040008,GO:0044087,GO:0044425,GO:0044459,GO:0044464,GO:0045886,GO:0045926,GO:…	-	ko:K04142,ko:K04144,ko:K04160	ko04020,ko04022,ko04024,ko04080,ko04261,ko04540,ko04726,ko04728,ko04923,ko04924,ko04970,ko05012,ko05030,ko05031,ko05032,ko05034,map04020,map04022,map04024,map04080,map04261,map04540,map04726,map04728,map04923,map04924,map04970,map05012,map05030,map05031,map05032,map05034	-	-	-	ko00000,ko00001,ko04030	-	-	-	7tm1	3rd
Tc_012617	iB_15895		XP_008198104.1 (305)	none found			43	K08360	37			7070.Tc_012618-PA	1.45e-145	416.0	KOG1619@1|root,KOG1619@2759|Eukaryota,39T0N@33154|Opisthokonta,3BD2H@33208|Metazoa,3CRB0@33213|Bilateria,41WZ4@6656|Arthropoda,3SGFR@50557|Insecta	33208|Metazoa	P	Cytochrome b-561 / ferric reductase transmembrane domain.	CYBRD1	GO:0000293,GO:0000323,GO:0001505,GO:0003008,GO:0003674,GO:0003824,GO:0005575,GO:0005622,GO:0005623,GO:0005737,GO:0005764,GO:0005765,GO:0005773,GO:0005774,GO:0005886,GO:0005903,GO:0006873,GO:0006875,GO:0006879,GO:0007610,GO:0007611,GO:0007613,GO:0007626,GO:0008150,GO:0008152,GO:0009987,GO:0010035,GO:0010038,GO:0010039,GO:0010646,GO:0016020,GO:0016491,GO:0016722,GO:0016723,GO:0019725,GO:0023051,GO:…	1.16.5.1	ko:K08360,ko:K08370	ko04978,map04978	-	-	-	ko00000,ko00001,ko01000,ko02000	5.B.2.1	-	-	CytochromB561	3rd
Tc_012635	iB_13667		XP_015838990.1 (375)	none found			23	K22984	9																							3rd
Tc_012640	iB_05283		XP_008198181.1 (225)	none found	K06497	CD63, MLA1, TSPAN30; CD63 antigen	12	K06571	5	ko04147 ko04090		7070.Tc_012640-PA	2.31e-144	408.0	KOG3882@1|root,KOG3882@2759|Eukaryota	2759|Eukaryota	S	cell surface receptor signaling pathway	-	-	-	ko:K17353	-	-	-	-	ko00000	-	-	-	-	1st
Tc_012828	iB_05329		XP_969801.1 (260)	cuticular protein 92F (CG5494)			8	K10380	1			7070.Tc_012828-PA	1.93e-69	221.0	2EQN9@1|root,2STME@2759|Eukaryota,3AR23@33154|Opisthokonta,3C2BQ@33208|Metazoa,3DBY5@33213|Bilateria,421VA@6656|Arthropoda,3SNR7@50557|Insecta	33208|Metazoa	S	Structural constituent of cuticle	-	GO:0003674,GO:0005198,GO:0005214,GO:0005575,GO:0005576,GO:0007275,GO:0008010,GO:0008150,GO:0031012,GO:0032501,GO:0032502,GO:0040003,GO:0042302,GO:0042335,GO:0044421,GO:0048856	-	-	-	-	-	-	-	-	-	-	Chitinbind4	1st
Tc_012834	iB_05331		XP_970340.2 (1253)	distracted (CG5634)	K24332	ATRN; attractin	948			ko04990		7070.Tc_012834-PA	0.0	2650.0	KOG1388@1|root,KOG1388@2759|Eukaryota,38DSY@33154|Opisthokonta,3BCFB@33208|Metazoa,3CTGV@33213|Bilateria,41XG4@6656|Arthropoda,3SHGH@50557|Insecta	33208|Metazoa	T	receptor activity. It is involved in the biological process descriB_ed with multicellular organismal development	ATRN	GO:0003674,GO:0005575,GO:0005576,GO:0005615,GO:0005622,GO:0005623,GO:0005737,GO:0005886,GO:0005887,GO:0006950,GO:0006979,GO:0007154,GO:0007165,GO:0007186,GO:0007272,GO:0007275,GO:0007399,GO:0007417,GO:0007420,GO:0008037,GO:0008038,GO:0008039,GO:0008150,GO:0008366,GO:0009987,GO:0016020,GO:0016021,GO:0021549,GO:0022008,GO:0022037,GO:0023052,GO:0030154,GO:0030182,GO:0030902,GO:0031224,GO:0031226,GO:…	-	-	-	-	-	-	-	-	-	-	CUB,EGF2,Kelch1,Kelch3,Kelch4,Kelch5,Kelch6,LamininEGF,LectinC,PSI	1st
Tc_012838	iB_05333		XP_970688.1 (470)	uncharacterized protein (CG2772)	K01052	LIPA; lysosomal acid lipase/cholesteryl ester hydrolase [EC:3.1.1.13]	105	K24210	9	ko01000	Lyso	7070.Tc_012838-PA	3.26e-310	848.0	COG0596@1|root,KOG2624@2759|Eukaryota,38E9D@33154|Opisthokonta,3BA6C@33208|Metazoa,3CTTI@33213|Bilateria,41UAZ@6656|Arthropoda,3SJG0@50557|Insecta	33208|Metazoa	I	Belongs to the AB hydrolase superfamily. Lipase family	LIPF	GO:0003674,GO:0003824,GO:0005575,GO:0005576,GO:0005622,GO:0005623,GO:0005737,GO:0005739,GO:0006082,GO:0006108,GO:0007586,GO:0008150,GO:0008152,GO:0009987,GO:0016298,GO:0016491,GO:0016614,GO:0016615,GO:0016787,GO:0016788,GO:0019752,GO:0032501,GO:0043226,GO:0043227,GO:0043229,GO:0043231,GO:0043436,GO:0043648,GO:0044237,GO:0044281,GO:0044424,GO:0044444,GO:0044464,GO:0055114,GO:0071704	3.1.1.13,3.1.1.3	ko:K01052,ko:K14452	ko00100,ko00561,ko01100,ko04142,ko04975,ko04979,map00100,map00561,map01100,map04142,map04975,map04979	M00098	R01462,R02250,R02687	RC00020,RC00037,RC00041,RC00055,RC00094,RC00523	ko00000,ko00001,ko00002,ko01000	-	-	-	Abhydrolipase,Abhydrolase1	1st
Tc_012841	iB_05335		XP_008198481.1 (415)	magro (CG5932)	K01052	LIPA; lysosomal acid lipase/cholesteryl ester hydrolase [EC:3.1.1.13]	56			ko01000	Lyso	7070.Tc_012841-PA	1.39e-183	517.0	COG0596@1|root,KOG2624@2759|Eukaryota,38E9D@33154|Opisthokonta,3BA6C@33208|Metazoa,3CTTI@33213|Bilateria,41UAZ@6656|Arthropoda	33208|Metazoa	I	Belongs to the AB hydrolase superfamily. Lipase family	LIPF	GO:0003674,GO:0003824,GO:0005575,GO:0005576,GO:0005622,GO:0005623,GO:0005737,GO:0005739,GO:0006082,GO:0006108,GO:0007586,GO:0008150,GO:0008152,GO:0009987,GO:0016298,GO:0016491,GO:0016614,GO:0016615,GO:0016787,GO:0016788,GO:0019752,GO:0032501,GO:0043226,GO:0043227,GO:0043229,GO:0043231,GO:0043436,GO:0043648,GO:0044237,GO:0044281,GO:0044424,GO:0044444,GO:0044464,GO:0055114,GO:0071704	3.1.1.13,3.1.1.3	ko:K01052,ko:K14452	ko00100,ko00561,ko01100,ko04142,ko04975,ko04979,map00100,map00561,map01100,map04142,map04975,map04979	M00098	R01462,R02250,R02687	RC00020,RC00037,RC00041,RC00055,RC00094,RC00523	ko00000,ko00001,ko00002,ko01000	-	-	-	Abhydrolipase,Abhydrolase1	1st
iB_012998	Tc_015831		XP_008195028.1 (747)	none found	K12821	PRPF40, PRP40; pre-mRNA-processing factor 40	496			ko03041		7070.Tc_015831-PA	0.0	1164.0	COG5104@1|root,KOG0152@2759|Eukaryota,38BMW@33154|Opisthokonta,3BA24@33208|Metazoa,3CTPT@33213|Bilateria,41VXV@6656|Arthropoda,3SGRW@50557|Insecta	33208|Metazoa	A	Contains two conserved F residues	PRPF40A	GO:0000375,GO:0000377,GO:0000398,GO:0003674,GO:0003676,GO:0003723,GO:0005488,GO:0005515,GO:0005575,GO:0005622,GO:0005623,GO:0005634,GO:0005654,GO:0005681,GO:0005684,GO:0005685,GO:0005737,GO:0005829,GO:0006139,GO:0006396,GO:0006397,GO:0006725,GO:0006807,GO:0006928,GO:0006996,GO:0007010,GO:0008150,GO:0008152,GO:0008360,GO:0008380,GO:0009987,GO:0010467,GO:0010564,GO:0016043,GO:0016070,GO:0016071,GO:…	-	ko:K12821	ko03040,map03040	-	-	-	ko00000,ko00001,ko03041	-	-	-	FF,WW	3rd
Tc_013059	iB_14543		XP_008194048.1 (157)	lethal (2) 34Fc (CG7532)			104					7070.Tc_013059-PA	3.98e-111	319.0	KOG4293@1|root,KOG4293@2759|Eukaryota,3A88B@33154|Opisthokonta,3BUIN@33208|Metazoa,3DAQZ@33213|Bilateria,42144@6656|Arthropoda,3SPIZ@50557|Insecta	33208|Metazoa	O	Reeler domain	-	-	-	-	-	-	-	-	-	-	-	-	Reeler	3rd
Tc_013108	iB_05385		XP_015835689.1 (840)	quail (CG6433)								7070.Tc_013108-PA	0.0	1731.0	KOG0443@1|root,KOG0443@2759|Eukaryota,38BDF@33154|Opisthokonta,3B9RZ@33208|Metazoa,3CXQR@33213|Bilateria,41WVM@6656|Arthropoda,3SZ4U@50557|Insecta	33208|Metazoa	Z	Actin binding. It is involved in the biological process descriB_ed with cytoskeleton organization	VILL	GO:0001101,GO:0001726,GO:0001775,GO:0001951,GO:0002009,GO:0002102,GO:0002165,GO:0002252,GO:0002263,GO:0002274,GO:0002275,GO:0002283,GO:0002366,GO:0002376,GO:0002443,GO:0002444,GO:0002446,GO:0002682,GO:0002694,GO:0003008,GO:0003012,GO:0003014,GO:0003674,GO:0003779,GO:0004857,GO:0004866,GO:0004869,GO:0005198,GO:0005200,GO:0005488,GO:0005509,GO:0005515,GO:0005543,GO:0005546,GO:0005575,GO:0005576,GO:…	-	ko:K05761,ko:K05768,ko:K08017,ko:K10368	ko04666,ko04810,ko05203,map04666,map04810,map05203	-	-	-	ko00000,ko00001,ko04147,ko04812	-	-	-	Gelsolin,VHP	1st
Tc_013132	iB_12758		EFA03212.2 (246)	Adult cuticle protein 65Aa (CG10297)			7					7165.AGAP006007-PA	9.72e-14	73.2	2F9UN@1|root,2TB0K@2759|Eukaryota,39631@33154|Opisthokonta,3CAGQ@33208|Metazoa,3DRNS@33213|Bilateria,427UX@6656|Arthropoda,3SXIJ@50557|Insecta,459U6@7147|Diptera,45M0F@7148|Nematocera	7165.AGAP006007-PA|-	O	Insect cuticle protein	-	-	-	-	-	-	-	-	-	-	-	-	-	3rd
Tc_013136	iB_12760		XP_973761.1 (126)	Cuticular protein 67Fa1 (CG7941)			51					7070.Tc_013136-PA	1.84e-83	246.0	2EQ63@1|root,2ST01@2759|Eukaryota,3AQWY@33154|Opisthokonta,3C2EE@33208|Metazoa,3DIZT@33213|Bilateria,422Y7@6656|Arthropoda,3SPET@50557|Insecta	33208|Metazoa	S	Structural constituent of cuticle	-	GO:0003674,GO:0005198,GO:0005214,GO:0005575,GO:0005576,GO:0007275,GO:0008010,GO:0008150,GO:0031012,GO:0032501,GO:0032502,GO:0040003,GO:0042302,GO:0042335,GO:0044421,GO:0048856	-	-	-	-	-	-	-	-	-	-	Chitinbind4	3rd
Tc_013137	iB_12761		XP_973729.1 (178)	Cuticular protein 49Ag (CG8511)			52					7070.Tc_013137-PA	7.6e-108	312.0	2EQ63@1|root,2ST9I@2759|Eukaryota,3AQ8Q@33154|Opisthokonta,3C2NS@33208|Metazoa,3DIQ3@33213|Bilateria,422ZY@6656|Arthropoda,3SRM7@50557|Insecta	33208|Metazoa	S	Structural constituent of cuticle	-	GO:0003674,GO:0005198,GO:0005214,GO:0005575,GO:0005576,GO:0007275,GO:0008010,GO:0008150,GO:0031012,GO:0032501,GO:0032502,GO:0040003,GO:0042302,GO:0042335,GO:0044421,GO:0048856	-	-	-	-	-	-	-	-	-	-	Chitinbind4	3rd
Tc_013174	iB_10108		XP_008194293.1 (617)	brother of rumpel (CG6723)	K14388	SLC5A8_12, SMCT; solute carrier family 5 (sodium-coupled monocarboxylate transporter), member 8/12	188			ko02000		7070.Tc_013174-PA	4.47e-249	697.0	COG0591@1|root,KOG2349@2759|Eukaryota,38EY4@33154|Opisthokonta,3BAZ5@33208|Metazoa,3CW54@33213|Bilateria,41VSB@6656|Arthropoda,3SYYZ@50557|Insecta	33208|Metazoa	P	Belongs to the sodium solute symporter (SSF) (Tc_ 2.A.21) family	-	-	1.4.3.4	ko:K00274,ko:K14388,ko:K17391	ko00260,ko00330,ko00340,ko00350,ko00360,ko00380,ko00950,ko00982,ko01100,ko01110,ko04726,ko04728,ko05030,ko05031,ko05034,ko05206,map00260,map00330,map00340,map00350,map00360,map00380,map00950,map00982,map01100,map01110,map04726,map04728,map05030,map05031,map05034,map05206	M00135	R02173,R02382,R02529,R02532,R02613,R02908,R02919,R04025,R04300,R04674,R04890,R04893,R04894,R04907,R04908,R08346,R08347,R08348,R11354	RC00062,RC00160,RC00225,RC00676,RC00807,RC00808,RC01808,RC02226,RC02713	ko00000,ko00001,ko00002,ko01000,ko02000,ko03041	2.A.21.5.3,2.A.21.5.4,2.A.21.5.5	-	-	SSF	3rd
Tc_013415	iB_12808		XP_971578.1 (352)	snake (CG7996)			140					7070.Tc_013415-PA	5.47e-206	572.0	COG5640@1|root,KOG3627@2759|Eukaryota,3A0KD@33154|Opisthokonta,3BPQ8@33208|Metazoa,3D6YX@33213|Bilateria,41YTA@6656|Arthropoda,3SKWZ@50557|Insecta	33208|Metazoa	O	serine-type endopeptidase activity. It is involved in the biological process descriB_ed with proteolysis	CLIPC1	GO:0003674,GO:0003824,GO:0004175,GO:0004252,GO:0006508,GO:0006807,GO:0006950,GO:0008150,GO:0008152,GO:0008233,GO:0008236,GO:0009987,GO:0016787,GO:0017171,GO:0019538,GO:0033554,GO:0034976,GO:0043170,GO:0044238,GO:0050896,GO:0051716,GO:0070011,GO:0071704,GO:0140096,GO:1901564	-	-	-	-	-	-	-	-	-	-	Trypsin	3rd
Tc_013423	iB_14577		EFA03433.1 (670)	none found			34	K17589	1			7070.Tc_013423-PA	0.0	1285.0	2CI3U@1|root,2S3QM@2759|Eukaryota,3A78S@33154|Opisthokonta,3BT7F@33208|Metazoa,3D9CD@33213|Bilateria,420W3@6656|Arthropoda,3SNZS@50557|Insecta	33208|Metazoa	-	-	-	-	-	-	-	-	-	-	-	-	-	-	-	3rd
Tc_013434	iB_14579		XP_968678.1 (221)	none found			10	K10385	1																							3rd
Tc_013464	iB_13673		XP_008193741.1 (288)	uncharacterized protein (CG5958)			228					7070.Tc_013464-PA	1.48e-173	488.0	KOG1471@1|root,KOG1471@2759|Eukaryota,39Y0Z@33154|Opisthokonta,3BG5Z@33208|Metazoa,3CW94@33213|Bilateria,41YF4@6656|Arthropoda,3SHC7@50557|Insecta	33208|Metazoa	I	transporter activity. It is involved in the biological process descriB_ed with transport	-	-	-	-	-	-	-	-	-	-	-	-	CRALTRIO	3rd
Tc_013474	iB_05439		XP_008193600.1 (306)	none found	K09223	GFI1; growth factor independent 1	164			ko03000		7070.Tc_013474-PA	4.37e-151	433.0	KOG1721@1|root,KOG1721@2759|Eukaryota,38B4B@33154|Opisthokonta,3BCNN@33208|Metazoa,3CVC2@33213|Bilateria,41ZF6@6656|Arthropoda,3SMGI@50557|Insecta	33208|Metazoa	K	Zinc ion binding	GFI1B	GO:0000082,GO:0000083,GO:0000122,GO:0000278,GO:0000902,GO:0000904,GO:0000981,GO:0000982,GO:0001067,GO:0001078,GO:0001085,GO:0001227,GO:0001505,GO:0001654,GO:0001708,GO:0001709,GO:0001745,GO:0001751,GO:0001754,GO:0001959,GO:0001961,GO:0002065,GO:0002237,GO:0002682,GO:0002684,GO:0002761,GO:0002763,GO:0002791,GO:0002792,GO:0003002,GO:0003674,GO:0003676,GO:0003677,GO:0003700,GO:0003705,GO:0005488,GO:…	-	ko:K09223	-	-	-	-	ko00000,ko03000	-	-	-	zf-C2H2,zf-C2H26	2nd
Tc_013602	iB_13675		XP_971398.1 (1791)	uncharacterized protein (CG18304)			719					7070.Tc_013602-PA	0.0	3578.0	KOG4338@1|root,KOG4338@2759|Eukaryota,39VXC@33154|Opisthokonta,3BKCZ@33208|Metazoa,3D0XB@33213|Bilateria,41UXK@6656|Arthropoda,3SGMP@50557|Insecta	33208|Metazoa	S	nutrient reservoir activity	Vg	GO:0005575,GO:0005576	-	-	-	-	-	-	-	-	-	-	DUF1943,VWD,VitellogeninN	3rd
Tc_013627	iB_10104		EFA11445.1 (1995)	uncharacterized protein (CG18304) [Habropoda laboriosa: protein SOGA3]	.		915					7070.Tc_013627-PA	0.0	2852.0	KOG4787@1|root,KOG4787@2759|Eukaryota,38GWN@33154|Opisthokonta,3BDSG@33208|Metazoa,3CWUV@33213|Bilateria,41XC2@6656|Arthropoda,3SHNA@50557|Insecta	33208|Metazoa	E	SOGA family member	SOGA3	-	-	ko:K17785	-	-	-	-	ko00000,ko03029	-	-	-	SOGA	2nd
Tc_013630	iB_08367		XP_015836876.1 (352)	forkhead domain 96Ca (CG11921)	K09411	FOXX; forkhead box protein, other	162			ko03000		7070.Tc_013630-PA	8.1e-238	654.0	COG5025@1|root,KOG3562@2759|Eukaryota,39TFN@33154|Opisthokonta,3BQB4@33208|Metazoa,3D35J@33213|Bilateria,41ZAR@6656|Arthropoda,3SR12@50557|Insecta	33208|Metazoa	K	FORKHEAD	FOXB1	GO:0000902,GO:0000904,GO:0000981,GO:0001655,GO:0001756,GO:0002119,GO:0002164,GO:0003002,GO:0003008,GO:0003674,GO:0003676,GO:0003677,GO:0003700,GO:0005488,GO:0005575,GO:0005622,GO:0005623,GO:0005634,GO:0006355,GO:0006357,GO:0006810,GO:0006928,GO:0007154,GO:0007275,GO:0007389,GO:0007399,GO:0007409,GO:0007412,GO:0007417,GO:0007420,GO:0007589,GO:0007595,GO:0007610,GO:0007611,GO:0007612,GO:0007632,GO:…	-	ko:K09395,ko:K09411	-	-	-	-	ko00000,ko03000	-	-	-	Forkhead	2nd
Tc_013755	iB_16131		EFA03660.1 (412)	none found			4	K23209	4			7070.Tc_013755-PA	1.57e-299	816.0	2FB6E@1|root,2Tc_DW@2759|Eukaryota,3AP2F@33154|Opisthokonta,3C1RK@33208|Metazoa,3DHCJ@33213|Bilateria,422TK@6656|Arthropoda	33208|Metazoa	-	-	-	-	-	-	-	-	-	-	-	-	-	-	-
Tc_013821	iB_13677		XP_015835468.1 (149)	none found			51					7070.Tc_013821-PA	1.3e-94	276.0	28JAF@1|root,2QRPA@2759|Eukaryota,3A4D2@33154|Opisthokonta,3BRSM@33208|Metazoa,3D92S@33213|Bilateria,42243@6656|Arthropoda,3SKT5@50557|Insecta	33208|Metazoa	S	Structural constituent of cuticle	-	GO:0003674,GO:0005198,GO:0005214,GO:0005575,GO:0005576,GO:0007275,GO:0008010,GO:0008150,GO:0031012,GO:0032501,GO:0032502,GO:0040003,GO:0042302,GO:0042335,GO:0044421,GO:0048856	-	-	-	-	-	-	-	-	-	-	Chitinbind4	3rd
Tc_013827			EFA03722.1 (213)	Cuticular protein 62Bc (CG1919)			28					7070.Tc_013990-PA	7.35e-35	127.0	2C9WU@1|root,2SGA3@2759|Eukaryota,3AD82@33154|Opisthokonta,3BVX2@33208|Metazoa,3DCVG@33213|Bilateria,421KB@6656|Arthropoda,3SNY2@50557|Insecta	33208|Metazoa	S	cuticular protein	-	GO:0003674,GO:0005198,GO:0005214,GO:0005575,GO:0005576,GO:0007275,GO:0008010,GO:0008150,GO:0031012,GO:0032501,GO:0032502,GO:0040003,GO:0042302,GO:0042335,GO:0044421,GO:0048856	-	-	-	-	-	-	-	-	-	-	Chitinbind4	1st
Tc_013899	iB_16674		EFA03787.1 (82)	none found			16	K25699	2
Tc_013901	iB_08184, iB_15809		EFA03789.2 (123)	none found			16	K06788	1																							2nd
Tc_013910	iB_16246		EFA03798.1 (103)	none found			2	K14538	1
Tc_013964	iB_15626		EFA03848.1 (205)	none found																												3rd
Tc_014025	iB_09988		XP_008193067.1 (442)	G protein gamma subunit 30A (CG3694)			32	K17256	5			7070.Tc_014025-PA	2.25e-191	545.0	COG4886@1|root,KOG0619@2759|Eukaryota,38E8C@33154|Opisthokonta,3BET7@33208|Metazoa,3D45V@33213|Bilateria,422B1@6656|Arthropoda,3SQJC@50557|Insecta	33208|Metazoa	T	Leucine-rich repeats, typical (most populated) subfamily	CPN2	GO:0001932,GO:0001933,GO:0001968,GO:0002673,GO:0002682,GO:0002697,GO:0002920,GO:0003674,GO:0003824,GO:0004180,GO:0004181,GO:0004857,GO:0004860,GO:0005488,GO:0005515,GO:0005518,GO:0005575,GO:0005576,GO:0005622,GO:0005623,GO:0005737,GO:0006469,GO:0006508,GO:0006807,GO:0007154,GO:0007165,GO:0007166,GO:0008150,GO:0008152,GO:0008233,GO:0008235,GO:0008237,GO:0008238,GO:0009892,GO:0009966,GO:0009968,GO:…	1.11.1.7	ko:K06260,ko:K13023,ko:K16351,ko:K19511	ko04360,ko04512,ko04514,ko04611,ko04640,map04360,map04512,map04514,map04611,map04640	-	-	-	ko00000,ko00001,ko01000,ko01002,ko04090,ko04516	-	-	-	I-set,LRRNT,LRR8,LRR9	2nd
Tc_014033	iB_09991		XP_008193076.1 (261)	nervana 3 (CG8663)	K01540	ATP1B, CD298; sodium/potassium-transporting ATPase subunit beta	154			ko04090	Panc	7070.Tc_014033-PA	2.93e-129	370.0	KOG3927@1|root,KOG3927@2759|Eukaryota	2759|Eukaryota	U	This is the non-catalytic component of the active enzyme, which catalyzes the hydrolysis of ATP coupled with the exchange of Na( ) and K( ) ions across the plasma membrane	nkb-3	GO:0003008,GO:0007600,GO:0007605,GO:0008150,GO:0009605,GO:0009612,GO:0009628,GO:0010996,GO:0032501,GO:0050877,GO:0050896,GO:0050954	-	ko:K01540	ko04022,ko04024,ko04260,ko04261,ko04911,ko04918,ko04919,ko04925,ko04960,ko04961,ko04964,ko04970,ko04971,ko04972,ko04973,ko04974,ko04976,ko04978,map04022,map04024,map04260,map04261,map04911,map04918,map04919,map04925,map04960,map04961,map04964,map04970,map04971,map04972,map04973,map04974,map04976,map04978	-	-	-	ko00000,ko00001,ko04090	3.A.3.1	-	-	NaK-ATPase	2nd
Tc_014087	iB_13680		XP_015835531.1 (1412)	neither inactivation nor afterpotential C (CG5125)	K08834	MYO3, DFNB30; myosin III [EC:2.7.11.1]	628			ko01000 ko01001 ko03037 ko04812		7070.Tc_014087-PA	0.0	2148.0	COG5022@1|root,KOG0587@1|root,KOG0587@2759|Eukaryota,KOG4229@2759|Eukaryota,38FVQ@33154|Opisthokonta,3BDUB@33208|Metazoa,3CTXA@33213|Bilateria,41XAN@6656|Arthropoda,3SIZJ@50557|Insecta	33208|Metazoa	NT	Belongs to the TRAFAC class myosin-kinesin ATPase superfamily. Myosin family	MYO3A	GO:0000146,GO:0000166,GO:0000902,GO:0000904,GO:0001750,GO:0001894,GO:0001895,GO:0001917,GO:0002064,GO:0002065,GO:0002066,GO:0002093,GO:0003008,GO:0003674,GO:0003774,GO:0003779,GO:0003824,GO:0004672,GO:0004674,GO:0005488,GO:0005515,GO:0005516,GO:0005543,GO:0005575,GO:0005622,GO:0005623,GO:0005634,GO:0005737,GO:0005856,GO:0005884,GO:0005886,GO:0005929,GO:0006403,GO:0006464,GO:0006468,GO:0006793,GO:…	2.7.11.1	ko:K08834,ko:K17481	ko04745,map04745	-	-	-	ko00000,ko00001,ko01000,ko01001,ko01009,ko04812	-	-	-	IQ,Myosinhead,Pkinase	3rd
Tc_014148	iB_15676		EFA03999.1 (111)	none found			1	K00991	1																							3rd
Tc_014185	iB_12881		XP_968056.1 (241)	forkhead domain 96Ca (CG11921)	K09411	FOXX; forkhead box protein, other	215			ko03000		7070.Tc_014185-PA	5.49e-182	505.0	COG5025@1|root,KOG3562@2759|Eukaryota,39TFN@33154|Opisthokonta,3BQB4@33208|Metazoa,3D35J@33213|Bilateria,41ZAR@6656|Arthropoda,3SM89@50557|Insecta	33208|Metazoa	K	sequence-specific DNA binding. It is involved in the biological process descriB_ed with regulation of transcription, DNA-templated	FOXB1	GO:0000902,GO:0000904,GO:0000981,GO:0001655,GO:0001756,GO:0002119,GO:0002164,GO:0003002,GO:0003008,GO:0003674,GO:0003676,GO:0003677,GO:0003700,GO:0005488,GO:0005575,GO:0005622,GO:0005623,GO:0005634,GO:0006355,GO:0006357,GO:0006810,GO:0006928,GO:0007154,GO:0007275,GO:0007389,GO:0007399,GO:0007409,GO:0007412,GO:0007417,GO:0007420,GO:0007589,GO:0007595,GO:0007610,GO:0007611,GO:0007612,GO:0007632,GO:…	-	ko:K09395,ko:K09411	-	-	-	-	ko00000,ko03000	-	-	-	Forkhead	3rd
Tc_014270	iB_07028, iB_02792		XP_015835988.1 (378)	Wnt oncogene analog 2 (CG1916)	K01384	WNT11; wingless-type MMTV integration site family, member 11	269	K00408	24	ko00536		7070.Tc_014270-PA	1.25e-290	791.0	KOG3913@1|root,KOG3913@2759|Eukaryota,38SE0@33154|Opisthokonta,3BDPD@33208|Metazoa,3CT9Q@33213|Bilateria,41X04@6656|Arthropoda,3SHEX@50557|Insecta	33208|Metazoa	T	Ligand for members of the frizzled family of seven transmembrane receptors	WNT11	GO:0000132,GO:0000226,GO:0000278,GO:0001067,GO:0001101,GO:0001501,GO:0001503,GO:0001558,GO:0001568,GO:0001649,GO:0001654,GO:0001655,GO:0001657,GO:0001664,GO:0001667,GO:0001702,GO:0001704,GO:0001707,GO:0001743,GO:0001755,GO:0001816,GO:0001817,GO:0001818,GO:0001819,GO:0001822,GO:0001823,GO:0001837,GO:0001839,GO:0001840,GO:0001932,GO:0001934,GO:0001944,GO:0001947,GO:0002009,GO:0002065,GO:0003002,GO:…	-	ko:K01384	ko04150,ko04310,ko04390,ko04550,ko04916,ko04934,ko05165,ko05166,ko05200,ko05205,ko05217,ko05224,ko05225,ko05226,map04150,map04310,map04390,map04550,map04916,map04934,map05165,map05166,map05200,map05205,map05217,map05224,map05225,map05226	M00677	-	-	ko00000,ko00001,ko00002,ko00536	-	-	-	wnt	2nd
Tc_014388	iB_12889		EFA04144.2 (433)	uncharacterized protein (CG3036)	K08193	SLC17A; MFS transporter, ACS family, solute carrier family 17 (sodium-dependent inorganic phosphate cotransporter), other	172			ko02000	Lyso	7070.Tc_014388-PA	7.14e-305	831.0	KOG2532@1|root,KOG2532@2759|Eukaryota,39TVX@33154|Opisthokonta,3BHPQ@33208|Metazoa,3D5GC@33213|Bilateria,41UHI@6656|Arthropoda,3SHZ7@50557|Insecta	33208|Metazoa	G	It is involved in the biological process descriB_ed with transmembrane transport	-	GO:0003674,GO:0005215,GO:0005575,GO:0005623,GO:0005886,GO:0006810,GO:0006811,GO:0006820,GO:0008150,GO:0016020,GO:0016021,GO:0022857,GO:0031224,GO:0044425,GO:0044464,GO:0051179,GO:0051234,GO:0055085,GO:0071944	-	ko:K08193,ko:K12301	ko04142,map04142	-	-	-	ko00000,ko00001,ko02000	2.A.1.14,2.A.1.14.10	-	-	MFS1	3rd
Tc_014479			EFA04228.1 (210)	none found			11	K19403	1
Tc_014482	iB_09103		EFA04686.2 (196)	NADH dehydrogenase (ubiquinone) 20 kDa subunit (CG9172)	K03940	NDUFS7; NADH dehydrogenase (ubiquinone) Fe-S protein 7 [EC:7.1.1.2]	167			ko01000		7070.Tc_014482-PA	2.4e-151	424.0	COG0377@1|root,KOG1687@2759|Eukaryota,38D5F@33154|Opisthokonta,3BBSN@33208|Metazoa,3CT8K@33213|Bilateria,41UXW@6656|Arthropoda,3SG8U@50557|Insecta	33208|Metazoa	C	Belongs to the complex I 20 kDa subunit family	NDUFS7	GO:0000302,GO:0002020,GO:0002118,GO:0002121,GO:0003674,GO:0003824,GO:0003954,GO:0005488,GO:0005515,GO:0005575,GO:0005622,GO:0005623,GO:0005737,GO:0005739,GO:0005740,GO:0005743,GO:0005746,GO:0005747,GO:0005759,GO:0005886,GO:0006091,GO:0006119,GO:0006120,GO:0006139,GO:0006163,GO:0006725,GO:0006753,GO:0006793,GO:0006796,GO:0006807,GO:0006950,GO:0006979,GO:0006996,GO:0007005,GO:0007275,GO:0007568,GO:…	1.6.5.3,1.6.99.3	ko:K03940	ko00190,ko01100,ko04714,ko04723,ko04932,ko05010,ko05012,ko05016,map00190,map01100,map04714,map04723,map04932,map05010,map05012,map05016	M00143	R11945	RC00061	ko00000,ko00001,ko00002,ko01000	3.D.1.6	-	-	Oxidoredq6	2nd
Tc_014494	iB_02292		XP_969405.2 (440)	Phosphotyrosyl phosphatase activator (CG3289)	K17605	PPP2R4, PTPA; serine/threonine-protein phosphatase 2A activator	231			ko01009		7070.Tc_014494-PA	1.13e-289	794.0	COG5057@1|root,KOG2867@2759|Eukaryota,38E5Z@33154|Opisthokonta,3BHQ3@33208|Metazoa,3CXXA@33213|Bilateria,41TTW@6656|Arthropoda,3SIU8@50557|Insecta	33208|Metazoa	O	PPIases accelerate the folding of proteins. It catalyzes the cis-trans isomerization of proline imidic peptide bonds in oligopeptides	PPP2R4	GO:0000159,GO:0000166,GO:0000413,GO:0003674,GO:0003755,GO:0003824,GO:0005102,GO:0005488,GO:0005515,GO:0005524,GO:0005575,GO:0005622,GO:0005623,GO:0005634,GO:0005654,GO:0005737,GO:0006464,GO:0006807,GO:0008047,GO:0008104,GO:0008144,GO:0008150,GO:0008152,GO:0008160,GO:0008287,GO:0009892,GO:0009893,GO:0009987,GO:0010453,GO:0010562,GO:0010563,GO:0010604,GO:0010605,GO:0010921,GO:0010922,GO:0010923,GO:…	-	ko:K17605	ko04931,map04931	-	-	-	ko00000,ko00001,ko01009	-	-	-	PTPA	1st
Tc_014520	iB_02297		XP_008193781.1 (617)	none found	K18190	FASTKD2; FAST kinase domain-containing protein 2	246			ko03029		7070.Tc_014520-PA	0.0	1226.0	29CQW@1|root,2RJUQ@2759|Eukaryota,39WET@33154|Opisthokonta,3BMR5@33208|Metazoa,3E501@33213|Bilateria,41WA6@6656|Arthropoda,3SJEU@50557|Insecta	33208|Metazoa	-	-	-	-	-	ko:K18190	-	-	-	-	ko00000,ko03029	-	-	-	FAST2	1st
Tc_014560	iB_10094		EFA04270.2 (2064)	kohtalo (CG8491)	K15162	MED12; mediator of RNA polymerase II transcription subunit 12	1522			ko03021		7070.Tc_014560-PA	0.0	3934.0	KOG3598@1|root,KOG3598@2759|Eukaryota,38ENM@33154|Opisthokonta,3BAMG@33208|Metazoa,3CUTP@33213|Bilateria,41XGQ@6656|Arthropoda,3SJ2C@50557|Insecta	33208|Metazoa	K	RNA polymerase II transcription cofactor activity. It is involved in the biological process descriB_ed with regulation of transcription from RNA polymerase II promoter	MED12	GO:0000151,GO:0000428,GO:0000976,GO:0000977,GO:0000980,GO:0000988,GO:0000989,GO:0001012,GO:0001067,GO:0001076,GO:0001158,GO:0001190,GO:0001501,GO:0001654,GO:0001655,GO:0001756,GO:0001822,GO:0001838,GO:0001841,GO:0001843,GO:0002009,GO:0002165,GO:0002682,GO:0002761,GO:0003002,GO:0003401,GO:0003674,GO:0003676,GO:0003677,GO:0003682,GO:0003690,GO:0003700,GO:0003712,GO:0003713,GO:0005102,GO:0005488,GO:…	-	ko:K15162	ko04919,map04919	-	-	-	ko00000,ko00001,ko03021	-	-	-	Med12,Med12-LCEWAV,Med12-PQL	3rd
Tc_014568	iB_12904		EFA04278.2 (1180)	misshapen (CG16973)	K08840	TNIK; TRAF2 and NCK interacting kinase [EC:2.7.11.1]	794			ko01000 ko01001	MAPK	7070.Tc_014568-PA	0.0	2138.0	KOG0587@1|root,KOG0587@2759|Eukaryota,38FUR@33154|Opisthokonta,3BB8N@33208|Metazoa,3CUVT@33213|Bilateria,41U37@6656|Arthropoda,3SFPU@50557|Insecta	33208|Metazoa	T	It is involved in the biological process descriB_ed with protein phosphorylation	msn	GO:0000003,GO:0000165,GO:0000185,GO:0000902,GO:0000904,GO:0001700,GO:0001736,GO:0001738,GO:0001748,GO:0001932,GO:0001934,GO:0002009,GO:0002119,GO:0002164,GO:0002165,GO:0003006,GO:0003674,GO:0003824,GO:0004672,GO:0004674,GO:0005575,GO:0005622,GO:0005623,GO:0005737,GO:0005938,GO:0006464,GO:0006468,GO:0006793,GO:0006796,GO:0006807,GO:0006810,GO:0006928,GO:0006935,GO:0006950,GO:0007097,GO:0007154,GO:…	2.7.11.1	ko:K04407,ko:K08840	ko04010,ko04013,map04010,map04013	-	-	-	ko00000,ko00001,ko01000,ko01001	-	-	-	CNH,Pkinase	3rd
Tc_014701	iB_12918		XP_008194350.1 (730)	Neprilysin 2 (CG9761)	K08635	MMEL1, NEP; neprilysin [EC:3.4.24.11]	426			ko01000		7070.Tc_014701-PA	0.0	1496.0	COG3590@1|root,KOG3624@2759|Eukaryota,38BNF@33154|Opisthokonta,3B9I2@33208|Metazoa,3CW8Q@33213|Bilateria,41UAE@6656|Arthropoda,3SIZ8@50557|Insecta	33208|Metazoa	E	metalloendopeptidase activity. It is involved in the biological process descriB_ed with proteolysis	Nep2	GO:0000003,GO:0003674,GO:0003824,GO:0004175,GO:0004222,GO:0005575,GO:0005576,GO:0005615,GO:0006508,GO:0006807,GO:0007320,GO:0007618,GO:0007620,GO:0008150,GO:0008152,GO:0008233,GO:0008237,GO:0016020,GO:0016021,GO:0016787,GO:0019538,GO:0019953,GO:0022414,GO:0031224,GO:0032501,GO:0032504,GO:0043170,GO:0044238,GO:0044421,GO:0044425,GO:0044703,GO:0044706,GO:0046692,GO:0048609,GO:0051704,GO:0070011,GO:…	-	-	-	-	-	-	-	-	-	-	PeptidaseM13,PeptidaseM13N	3rd
Tc_014748	iB_10470		XP_976477.1 (365)	none found			5	K16493	1																							2nd
Tc_014774	iB_10133		XP_015835856.1 (779)	Gcn5 acetyltransferase (CG4107)	K06062	PCAF, KAT2, GCN5; histone acetyltransferase [EC:2.3.1.48]	576			ko01000 ko03021 ko03036		7070.Tc_014774-PA	0.0	1585.0	COG5076@1|root,KOG1472@2759|Eukaryota,38C6C@33154|Opisthokonta,3BA34@33208|Metazoa,3CXGI@33213|Bilateria,41UNV@6656|Arthropoda,3SJ6N@50557|Insecta	33208|Metazoa	BK	Histone acetyltransferase activity. It is involved in the biological process descriB_ed with	KAT2B	GO:0000079,GO:0000123,GO:0000124,GO:0000125,GO:0000228,GO:0000428,GO:0000775,GO:0000776,GO:0000785,GO:0000790,GO:0000976,GO:0000977,GO:0001012,GO:0001067,GO:0001701,GO:0001756,GO:0001816,GO:0001838,GO:0001841,GO:0001843,GO:0001932,GO:0001933,GO:0002009,GO:0002682,GO:0002694,GO:0003002,GO:0003008,GO:0003013,GO:0003018,GO:0003674,GO:0003676,GO:0003677,GO:0003682,GO:0003690,GO:0003712,GO:0003713,GO:…	2.3.1.48	ko:K06062	ko04330,ko04919,ko05166,ko05203,map04330,map04919,map05166,map05203	-	-	-	ko00000,ko00001,ko01000,ko03021,ko03036	-	-	-	Acetyltransf1,Bromodomain,PCAFN	2nd
Tc_014784	iB_02333		EFA04480.1 (234)	none found			1	K24104	1																							2nd
Tc_014799	iB_14666		EFA04493.2 (715)	none found			16	K24050	1																							3rd
Tc_014887	iB_05719		XP_008195025.1 (254)	antdh (CG1386)	K15890	FOHSDR; NADP+-dependent farnesol dehydrogenase [EC:1.1.1.216]	115			ko01000		7070.Tc_014887-PA	5.63e-177	493.0	COG1028@1|root,KOG1205@2759|Eukaryota,38DQR@33154|Opisthokonta,3BJDJ@33208|Metazoa,3CUQ1@33213|Bilateria,41ZE3@6656|Arthropoda,3SM7H@50557|Insecta	33208|Metazoa	Q	Belongs to the short-chain dehydrogenases reductases (SDR) family	DHRS11	GO:0000253,GO:0003674,GO:0003824,GO:0004303,GO:0006629,GO:0006694,GO:0008150,GO:0008152,GO:0008202,GO:0008610,GO:0009058,GO:0016229,GO:0016491,GO:0016614,GO:0016616,GO:0033764,GO:0044238,GO:0055114,GO:0071704,GO:0072555,GO:0072582,GO:1901360,GO:1901362,GO:1901576	1.1.1.216	ko:K15890	ko00900,ko00981,ko01130,map00900,map00981,map01130	-	R03264	RC00649	ko00000,ko00001,ko01000	-	-	-	adhshort	1st
Tc_014905	iB_08565		XP_967344.1 (323)	Peroxin 12 (CG3639)	K13345	PEX12, PAF3; peroxin-12	187			ko04121		7070.Tc_014905-PA	3.49e-223	615.0	KOG0826@1|root,KOG0826@2759|Eukaryota,38DWJ@33154|Opisthokonta,3B93M@33208|Metazoa,3CX6F@33213|Bilateria,41ZAW@6656|Arthropoda,3SMU9@50557|Insecta	33208|Metazoa	O	Required for protein import into peroxisomes	PEX12	GO:0000003,GO:0002119,GO:0002164,GO:0003006,GO:0003674,GO:0003824,GO:0004842,GO:0005488,GO:0005515,GO:0005575,GO:0005622,GO:0005623,GO:0005737,GO:0005777,GO:0005778,GO:0005779,GO:0006464,GO:0006513,GO:0006605,GO:0006625,GO:0006807,GO:0006810,GO:0006886,GO:0006996,GO:0007031,GO:0007275,GO:0007276,GO:0007281,GO:0007283,GO:0007286,GO:0008022,GO:0008104,GO:0008150,GO:0008152,GO:0008270,GO:0009791,GO:…	-	ko:K13345	ko04146,map04146	-	-	-	ko00000,ko00001,ko04121	3.A.20.1	-	-	Pex2Pex12	3rd
Tc_014939	iB_05727		XP_008194940.1 (438)	LIM homeobox 1 (CG11354)	K09372	LHX1; LIM homeobox protein 1	324			ko03000		7070.Tc_014939-PA	3.22e-298	818.0	KOG0490@1|root,KOG0490@2759|Eukaryota,39EEG@33154|Opisthokonta,3B9QY@33208|Metazoa,3CRVM@33213|Bilateria,41WZ0@6656|Arthropoda,3SHK1@50557|Insecta	33208|Metazoa	K	binding. It is involved in the biological process descriB_ed with regulation of transcription, DNA-templated	LHX1	GO:0000003,GO:0000578,GO:0000902,GO:0000904,GO:0000981,GO:0001101,GO:0001501,GO:0001654,GO:0001655,GO:0001656,GO:0001657,GO:0001658,GO:0001702,GO:0001704,GO:0001705,GO:0001706,GO:0001708,GO:0001756,GO:0001763,GO:0001764,GO:0001822,GO:0001823,GO:0002009,GO:0002165,GO:0003002,GO:0003006,GO:0003338,GO:0003407,GO:0003674,GO:0003700,GO:0003712,GO:0003714,GO:0005575,GO:0005622,GO:0005623,GO:0005634,GO:…	-	ko:K09372,ko:K18493	ko04550,map04550	-	-	-	ko00000,ko00001,ko03000	-	-	-	Homeobox,LIM	1st
Tc_014956	iB_12930		XP_967089.1 (318)	GDP-4-keto-6-deoxy-D-mannose 3,5-epimerase/4-reductase (CG3495)	K02377	TSTA3, fcl; GDP-L-fucose synthase [EC:1.1.1.271]	268			ko01000		7070.Tc_014956-PA	1.46e-236	649.0	COG0451@1|root,KOG1431@2759|Eukaryota,38DRH@33154|Opisthokonta,3B9SI@33208|Metazoa,3CZ5W@33213|Bilateria,41X6C@6656|Arthropoda,3SJVG@50557|Insecta	33208|Metazoa	GO	coenzyme binding. It is involved in the biological process descriB_ed with 'de novo' GDP-L-fucose biosynthetic process	TSTA3	GO:0003674,GO:0003824,GO:0005488,GO:0005515,GO:0005575,GO:0005622,GO:0005623,GO:0005737,GO:0005829,GO:0006091,GO:0006139,GO:0006403,GO:0006725,GO:0006793,GO:0006807,GO:0006810,GO:0007155,GO:0007159,GO:0008150,GO:0008152,GO:0009055,GO:0009058,GO:0009225,GO:0009226,GO:0009987,GO:0015931,GO:0016491,GO:0016614,GO:0016616,GO:0016853,GO:0016854,GO:0016857,GO:0018130,GO:0019438,GO:0019673,GO:0019835,GO:…	1.1.1.271	ko:K02377	ko00051,ko00520,ko01100,map00051,map00520,map01100	-	R05692	RC01014	ko00000,ko00001,ko01000	-	-	-	Epimerase	3rd
Tc_014977	iB_14684		EFA04913.1 (155)	none found			17					7070.Tc_014977-PA	3.29e-109	314.0	KOG1471@1|root,KOG1471@2759|Eukaryota	2759|Eukaryota	S	macromolecule localization	-	-	-	-	-	-	-	-	-	-	-	-	CRALTRIO	3rd
Tc_014985	iB_10701		EFA04920.2 (135)	Cdc42-interacting protein 4 (CG15015)								7070.Tc_014985-PA	1.54e-79	237.0	KOG3565@1|root,KOG3565@2759|Eukaryota,38EK2@33154|Opisthokonta,3BDUA@33208|Metazoa,3CTQB@33213|Bilateria,41UJ6@6656|Arthropoda,3SGBC@50557|Insecta	33208|Metazoa	Z	It is involved in the biological process descriB_ed with signal transduction	FNBP1	GO:0000323,GO:0003674,GO:0005488,GO:0005515,GO:0005575,GO:0005622,GO:0005623,GO:0005737,GO:0005764,GO:0005773,GO:0005829,GO:0005856,GO:0005886,GO:0005905,GO:0005911,GO:0005938,GO:0006810,GO:0006897,GO:0006898,GO:0006900,GO:0006928,GO:0006996,GO:0007009,GO:0007275,GO:0007399,GO:0007439,GO:0008150,GO:0009653,GO:0009790,GO:0009887,GO:0009888,GO:0009987,GO:0010256,GO:0010324,GO:0012505,GO:0016020,GO:…	-	ko:K07196,ko:K20121	ko04910,map04910	-	-	-	ko00000,ko00001,ko04131	-	-	-	FCH,SH31,SH39	2nd
Tc_014988	iB_12934		XP_015836631.1 (858)	uncharacterized protein (CG6938)								7070.Tc_014988-PA	0.0	1216.0	KOG2514@1|root,KOG2514@2759|Eukaryota,38BGH@33154|Opisthokonta,3B9GR@33208|Metazoa,3CS29@33213|Bilateria,41WZR@6656|Arthropoda,3SGT5@50557|Insecta	33208|Metazoa	S	Anoctamin	-	-	-	ko:K19480,ko:K19496,ko:K19498,ko:K19499,ko:K19501	-	-	-	-	ko00000,ko04040	1.A.17.1,1.A.17.1.1,1.A.17.1.2,1.A.17.1.20,1.A.17.1.21,1.A.17.1.22,1.A.17.1.23	-	-	Anoctdimer,Anoctamin	3rd
Tc_015027	iB_14689		XP_015836459.1 (144)	none found			23	K13893	1																							3rd
Tc_015044	iB_12939		XP_001813225.1 (127)	none found			14	K01613	1																							3rd
Tc_015047	iB_14691		XP_973699.1 (278)	none found			138					7070.Tc_015047-PA	1.4e-198	550.0	KOG1471@1|root,KOG1471@2759|Eukaryota,3A2WT@33154|Opisthokonta,3BQM1@33208|Metazoa,3D7Z9@33213|Bilateria,41ZJE@6656|Arthropoda,3SMH3@50557|Insecta	33208|Metazoa	I	CRAL/TRIO domain	-	-	-	ko:K19625	-	-	-	-	ko00000	-	-	-	CRALTRIO	3rd
Tc_015095	iB_02401		XP_008194732.1 (493)	pippin (CG4797)			263					7070.Tc_015095-PA	0.0	962.0	KOG0254@1|root,KOG0254@2759|Eukaryota,39QJ5@33154|Opisthokonta,3BJ9U@33208|Metazoa,3CWiB_@33213|Bilateria,41Y26@6656|Arthropoda,3SIH3@50557|Insecta	33208|Metazoa	U	Sugar (and other) transporter	-	-	-	ko:K08145	-	-	-	-	ko00000,ko02000	2.A.1.1.46	-	-	Sugartr	1st
Tc_015151	iB_05763		NP_001280526.1 (558)	none found	K01135	ARSB; arylsulfatase B [EC:3.1.6.12]	277			ko01000	Lyso	7070.Tc_015151-PA	0.0	1158.0	COG3119@1|root,KOG3867@2759|Eukaryota,38DVH@33154|Opisthokonta,3BAP3@33208|Metazoa,3CRD5@33213|Bilateria,42233@6656|Arthropoda,3SQBB@50557|Insecta	33208|Metazoa	P	Sulfatase	-	-	3.1.6.12	ko:K01135	ko00531,ko01100,ko04142,map00531,map01100,map04142	M00076,M00077	R07823	-	ko00000,ko00001,ko00002,ko01000	-	-	-	Sulfatase	1st
Tc_015155	iB_05765		XP_008190442.1 (440)	Amnionless (CG11592)	K18259	AMN; protein amnionless	101			ko04147		7070.Tc_015155-PA	0.0	889.0	28N9A@1|root,2QUUQ@2759|Eukaryota,38BQI@33154|Opisthokonta,3BIAP@33208|Metazoa,3D0KJ@33213|Bilateria	33208|Metazoa	S	cobalamin transport	AMN	GO:0003008,GO:0003014,GO:0003674,GO:0005102,GO:0005488,GO:0005515,GO:0005575,GO:0005576,GO:0005615,GO:0005622,GO:0005623,GO:0005737,GO:0005768,GO:0005886,GO:0005903,GO:0006725,GO:0006766,GO:0006767,GO:0006807,GO:0006810,GO:0006892,GO:0006893,GO:0006897,GO:0006898,GO:0007588,GO:0008104,GO:0008150,GO:0008152,GO:0009235,GO:0009987,GO:0010008,GO:0012505,GO:0015031,GO:0015833,GO:0015889,GO:0015893,GO:…	-	ko:K18259	-	-	-	-	ko00000,ko04147	-	-	-	Amnionless	1st
Tc_015165	iB_02416	Snare	XP_968899.1 (228)	Golgi SNARE, 28 kDa (CG7700)	K08495	GOSR1, GOS1; golgi SNAP receptor complex member 1	178			ko04131	Snare	7070.Tc_015165-PA	1.61e-154	434.0	KOG3208@1|root,KOG3208@2759|Eukaryota,3984V@33154|Opisthokonta,3B9DT@33208|Metazoa,3CY3V@33213|Bilateria,41Z3R@6656|Arthropoda,3SKXS@50557|Insecta	33208|Metazoa	U	Involved in transport from the ER to the Golgi apparatus as well as in intra-Golgi transport. It belongs to a super-family of proteins called t-SNAREs or soluble NSF (N-ethylmaleimide- sensitive factor) attachment protein receptor	GOSR1	GO:0000138,GO:0000139,GO:0000149,GO:0003674,GO:0005484,GO:0005488,GO:0005515,GO:0005575,GO:0005622,GO:0005623,GO:0005737,GO:0005794,GO:0005795,GO:0005797,GO:0005801,GO:0006810,GO:0006888,GO:0006891,GO:0006906,GO:0006996,GO:0008150,GO:0009987,GO:0012505,GO:0016020,GO:0016021,GO:0016043,GO:0016050,GO:0016192,GO:0016197,GO:0016482,GO:0030133,GO:0031090,GO:0031201,GO:0031224,GO:0031410,GO:0031982,GO:…	-	ko:K08495	ko04130,map04130	-	-	-	ko00000,ko00001,ko04131	-	-	-	V-SNAREC	1st
Tc_015183	iB_12946	Snare	XP_966468.1 (116)	Synaptobrevin (CG12210)	K13504	VAMP2; vesicle-associated membrane protein 2	56			ko04131	Snare	7070.Tc_015183-PA	2.61e-67	205.0	COG5143@1|root,KOG0860@2759|Eukaryota,3A5Q6@33154|Opisthokonta,3BSGV@33208|Metazoa,3D80B@33213|Bilateria,41ZS4@6656|Arthropoda,3SNQE@50557|Insecta	33208|Metazoa	U	It is involved in the biological process descriB_ed with vesicle-mediated transport	VAMP1	GO:0000149,GO:0001505,GO:0003674,GO:0005484,GO:0005488,GO:0005515,GO:0005575,GO:0005622,GO:0005623,GO:0005737,GO:0005886,GO:0006810,GO:0006836,GO:0006887,GO:0006904,GO:0006906,GO:0006996,GO:0007154,GO:0007267,GO:0007268,GO:0007269,GO:0007275,GO:0007424,GO:0008021,GO:0008150,GO:0009653,GO:0009987,GO:0012505,GO:0016020,GO:0016043,GO:0016050,GO:0016079,GO:0016081,GO:0016192,GO:0017156,GO:0022406,GO:…	-	ko:K08510,ko:K13504,ko:K13505	ko04130,ko04145,ko04721,ko04911,ko04962,ko04970,map04130,map04145,map04721,map04911,map04962,map04970	-	-	-	ko00000,ko00001,ko04131	-	-	-	Synaptobrevin	3rd
Tc_015190	iB_14699		XP_974592.1 (249)	Juvenile hormone binding protein 12 (CG13618)			124					7070.Tc_015189-PA	1.51e-87	266.0	2CDJY@1|root,2SQBT@2759|Eukaryota,3AMH5@33154|Opisthokonta,3C0Y5@33208|Metazoa,3DGNU@33213|Bilateria,422I7@6656|Arthropoda,3SR9C@50557|Insecta	33208|Metazoa	S	Juvenile hormone binding protein domains in insects.	-	-	-	-	-	-	-	-	-	-	-	-	JHBP	3rd
Tc_015203	iB_02428		XP_008194651.1 (521)	waterproof (CG1443)	K13356	FAR; alcohol-forming fatty acyl-CoA reductase [EC:1.2.1.84]	275					7070.Tc_015203-PA	0.0	1042.0	COG3320@1|root,KOG1221@2759|Eukaryota,38GG2@33154|Opisthokonta,3BYKS@33208|Metazoa,3DF9R@33213|Bilateria,4229R@6656|Arthropoda,3SZZ9@50557|Insecta	33208|Metazoa	I	Catalyzes the reduction of fatty acyl-CoA to fatty alcohols	-	GO:0003674,GO:0003824,GO:0005575,GO:0005622,GO:0005623,GO:0005737,GO:0005777,GO:0006139,GO:0006163,GO:0006637,GO:0006725,GO:0006732,GO:0006753,GO:0006790,GO:0006793,GO:0006796,GO:0006807,GO:0006810,GO:0007275,GO:0007424,GO:0008150,GO:0008152,GO:0009058,GO:0009117,GO:0009150,GO:0009259,GO:0009653,GO:0009987,GO:0010025,GO:0010166,GO:0016491,GO:0016620,GO:0016903,GO:0019637,GO:0019693,GO:0032501,GO:…	1.2.1.84	ko:K13356	ko00073,ko04146,ko04212,map00073,map04146,map04212	-	R09470	RC00004	ko00000,ko00001,ko01000	-	-	-	NADbinding4,Sterile	1st
Tc_015212	iB_14701		XP_008194642.1 (107)	none found			138																									3rd
Tc_015230	iB_02437		EFA05117.2 (523)	α-Esterase-4 (CG1082)			201	K03927	11			7070.Tc_015230-PA	0.0	1034.0	COG2272@1|root,KOG1516@2759|Eukaryota	2759|Eukaryota	I	carboxylic ester hydrolase activity	-	-	3.1.1.7,3.1.1.8	ko:K01049,ko:K01050	ko00564,ko04725,map00564,map04725	-	R01026	RC00020,RC00041	ko00000,ko00001,ko00537,ko01000	-	-	-	COesterase	1st
Tc_015270		n.a.	XP_008194569.2 (73)	none found			69
Tc_015294	iB_12953		EFA05710.2 (636)	none found			15	K22984	8			7070.Tc_015294-PA	3.19e-268	746.0	2D59G@1|root,2S54D@2759|Eukaryota,3A71H@33154|Opisthokonta,3BTS5@33208|Metazoa,3D9HU@33213|Bilateria,420P1@6656|Arthropoda,3SP33@50557|Insecta	33208|Metazoa	T	Odorant receptor	Or85d	GO:0003008,GO:0003674,GO:0004888,GO:0004984,GO:0005488,GO:0005549,GO:0005575,GO:0005623,GO:0005886,GO:0007154,GO:0007165,GO:0007600,GO:0007606,GO:0007608,GO:0008150,GO:0009593,GO:0009987,GO:0016020,GO:0016021,GO:0023052,GO:0030425,GO:0031224,GO:0031252,GO:0031253,GO:0031256,GO:0032501,GO:0032589,GO:0032590,GO:0036477,GO:0038023,GO:0042221,GO:0042995,GO:0043005,GO:0044425,GO:0044459,GO:0044463,GO:…	-	ko:K08471	-	-	-	-	ko00000,ko04030	-	-	-	7tm6	3rd
Tc_015328	iB_08468		XP_971805.1 (154)	ubiquitin conjugating enzyme 10 (CG5788)	K04552	UBE2L3, UBCH7; ubiquitin-conjugating enzyme E2 L3 [EC:2.3.2.23]	131			ko01000 ko04121		7070.Tc_015328-PA	2.51e-108	311.0	COG5078@1|root,KOG0422@2759|Eukaryota,38D8J@33154|Opisthokonta,3BCMF@33208|Metazoa,3CY98@33213|Bilateria,41TYF@6656|Arthropoda,3SKD8@50557|Insecta	33208|Metazoa	O	Belongs to the ubiquitin-conjugating enzyme family	UBE2L3	GO:0000151,GO:0000209,GO:0003674,GO:0003712,GO:0003713,GO:0003824,GO:0004842,GO:0005488,GO:0005515,GO:0005575,GO:0005622,GO:0005623,GO:0005634,GO:0005654,GO:0005737,GO:0005829,GO:0006355,GO:0006464,GO:0006508,GO:0006511,GO:0006807,GO:0007049,GO:0008150,GO:0008152,GO:0008283,GO:0009056,GO:0009057,GO:0009719,GO:0009725,GO:0009889,GO:0009891,GO:0009893,GO:0009987,GO:0010033,GO:0010468,GO:0010556,GO:…	2.3.2.23	ko:K04552	ko04120,ko05012,map04120,map05012	-	-	-	ko00000,ko00001,ko01000,ko04121	-	-	-	UQcon	2nd
Tc_015337	iB_02464		EFA05201.1 (2165)	Fatty acid synthase 3 (CG17374)	K00665	FASN; fatty acid synthase, animal type [EC:2.3.1.85]	705			ko01000 ko01004 ko04147		7070.Tc_015337-PA	0.0	4274.0	COG3321@1|root,KOG1202@2759|Eukaryota,38D6P@33154|Opisthokonta,3BJ45@33208|Metazoa,3D2W0@33213|Bilateria,41V75@6656|Arthropoda,3SGED@50557|Insecta	33208|Metazoa	I	It is involved in the biological process descriB_ed with	-	-	2.3.1.85	ko:K00665	ko00061,ko01100,ko01212,ko04152,ko04910,map00061,map01100,map01212,map04152,map04910	M00082,M00083	R01404,R01624,R01626,R01706,R04355,R04428,R04430,R04533,R04534,R04535,R04536,R04537,R04543,R04544,R04566,R04568,R04725,R04726,R04952,R04953,R04954,R04956,R04957,R04959,R04960,R04962,R04963,R04965,R04967,R04968,R04970,R08159	RC00004,RC00014,RC00029,RC00039,RC00052,RC00076,RC00117,RC00120,RC00831,RC01095,RC02727,RC02728,RC02729,RC02857,RC02888	ko00000,ko00001,ko00002,ko01000,ko01004,ko04147	-	-	-	ADHzincN,Acyltransf1,KAsynTc_assoc,KR,Ketoacyl-synTc_,PP-binding,PS-DH,Thioesterase,ketoacyl-synt	1st
Tc_015339	iB_12957		EFA05203.2 (2151)	Fatty acid synthase 2 (CG3524)	K00665	FASN; fatty acid synthase, animal type [EC:2.3.1.85]	738			ko01000 ko01004 ko04147		7070.Tc_015339-PA	0.0	4257.0	COG3321@1|root,KOG1202@2759|Eukaryota,38D6P@33154|Opisthokonta,3BJ45@33208|Metazoa,3D2W0@33213|Bilateria,41V75@6656|Arthropoda,3SGED@50557|Insecta	33208|Metazoa	I	It is involved in the biological process descriB_ed with	-	-	2.3.1.85	ko:K00665	ko00061,ko01100,ko01212,ko04152,ko04910,map00061,map01100,map01212,map04152,map04910	M00082,M00083	R01404,R01624,R01626,R01706,R04355,R04428,R04430,R04533,R04534,R04535,R04536,R04537,R04543,R04544,R04566,R04568,R04725,R04726,R04952,R04953,R04954,R04956,R04957,R04959,R04960,R04962,R04963,R04965,R04967,R04968,R04970,R08159	RC00004,RC00014,RC00029,RC00039,RC00052,RC00076,RC00117,RC00120,RC00831,RC01095,RC02727,RC02728,RC02729,RC02857,RC02888	ko00000,ko00001,ko00002,ko01000,ko01004,ko04147	-	-	-	ADHzincN,Acyltransf1,KAsynTc_assoc,KR,Ketoacyl-synTc_,PP-binding,PS-DH,Thioesterase,ketoacyl-synt	3rd
Tc_015344	iB_02466		XP_008194478.1 (263)	Cytochrome P450 18a1 (CG6816)			13	K01312	9		Panc	7070.Tc_015344-PA	4.19e-197	545.0	COG5640@1|root,KOG3627@2759|Eukaryota	2759|Eukaryota	O	serine-type endopeptidase activity	-	-	3.4.21.4	ko:K01312,ko:K01362,ko:K09640,ko:K17495	ko04080,ko04972,ko04974,ko05164,map04080,map04972,map04974,map05164	-	-	-	ko00000,ko00001,ko01000,ko01002,ko01009,ko04147	-	-	-	CUB,Sushi,Trypsin	1st
Tc_015346			XP_969711.1 (1242)	uncharacterized protein (CG7627)	K05673	ABCC4; ATP-binding cassette, subfamily C (CFTR/MRP), member 4	563			ko02000		7070.Tc_015346-PA	0.0	2388.0	COG1132@1|root,KOG0054@2759|Eukaryota,38CH6@33154|Opisthokonta,3BDC6@33208|Metazoa,3CXM9@33213|Bilateria,41VGC@6656|Arthropoda,3SJIN@50557|Insecta	33208|Metazoa	Q	multidrug resistance-associated protein lethal(2)03659-like	ABCC4	GO:0002576,GO:0003674,GO:0003824,GO:0005215,GO:0005575,GO:0005622,GO:0005623,GO:0005737,GO:0005886,GO:0005887,GO:0006810,GO:0006811,GO:0006820,GO:0006869,GO:0006887,GO:0006996,GO:0008150,GO:0008152,GO:0008509,GO:0009987,GO:0010876,GO:0012505,GO:0012506,GO:0015075,GO:0015103,GO:0015318,GO:0015399,GO:0015405,GO:0015662,GO:0015698,GO:0015711,GO:0015718,GO:0015732,GO:0015849,GO:0015908,GO:0016020,GO:…	-	ko:K05673	ko01523,ko02010,ko04024,ko04976,map01523,map02010,map04024,map04976	-	-	-	ko00000,ko00001,ko02000	3.A.1.208.7	-	-	ABCmembrane,ABCtran
Tc_015349	iB_05799		NP_001306194.1 (321)	uncharacterized protein (CG8630)	K00507	SCD, desC; stearoyl-CoA desaturase (Delta-9 desaturase) [EC:1.14.19.1]	249			ko01000 ko01004		7070.Tc_015349-PA	1.27e-252	690.0	COG1398@1|root,KOG1600@2759|Eukaryota,38GU7@33154|Opisthokonta,3BENV@33208|Metazoa,3CTc_4@33213|Bilateria	33208|Metazoa	I	oxidoreductase activity, acting on paired donors, with oxidation of a pair of donors resulting in the reduction of molecular oxygen to two molecules of water	SCD	GO:0001101,GO:0001676,GO:0002376,GO:0003674,GO:0003824,GO:0004768,GO:0005488,GO:0005506,GO:0005575,GO:0005622,GO:0005623,GO:0005634,GO:0005730,GO:0005737,GO:0005783,GO:0005789,GO:0006082,GO:0006139,GO:0006163,GO:0006164,GO:0006629,GO:0006631,GO:0006633,GO:0006636,GO:0006637,GO:0006638,GO:0006639,GO:0006641,GO:0006725,GO:0006732,GO:0006753,GO:0006790,GO:0006793,GO:0006796,GO:0006807,GO:0006950,GO:…	1.14.19.1,2.1.1.35	ko:K00507,ko:K15331	ko01040,ko01212,ko03320,ko04152,ko04212,map01040,map01212,map03320,map04152,map04212	-	R02222	RC00917	ko00000,ko00001,ko01000,ko01004,ko03016	-	-	-	FAdesaturase	1st
Tc_015379	iB_02471		XP_001811309.1 (495)	uncharacterized protein (CG1441)	K13356	FAR; alcohol-forming fatty acyl-CoA reductase [EC:1.2.1.84]	333			ko01000		7070.Tc_015379-PA	0.0	963.0	COG3320@1|root,KOG1221@2759|Eukaryota,39A19@33154|Opisthokonta,3BHVQ@33208|Metazoa,3CZDS@33213|Bilateria,41YIQ@6656|Arthropoda,3SHJH@50557|Insecta	33208|Metazoa	I	Catalyzes the reduction of fatty acyl-CoA to fatty alcohols	-	-	1.2.1.84	ko:K13356	ko00073,ko04146,ko04212,map00073,map04146,map04212	-	R09470	RC00004	ko00000,ko00001,ko01000	-	-	-	NADbinding4,Sterile	1st
Tc_015390	iB_09140		XP_008194479.1 (260)	uncharacterized protein (CG3916)			13	K01312	4																							2nd
Tc_015429	iB_10159		XP_008194517.1 (393)	adiponectin receptor (CG5315)	K07297	ADIPOR; adiponectin receptor	341					7070.Tc_015429-PA	1.68e-298	812.0	COG1272@1|root,KOG0748@2759|Eukaryota,38C8H@33154|Opisthokonta,3BCS0@33208|Metazoa,3CTE5@33213|Bilateria,41VPR@6656|Arthropoda,3SIDV@50557|Insecta	33208|Metazoa	T	receptor	ADIPOR2	GO:0001525,GO:0001558,GO:0001568,GO:0001944,GO:0002791,GO:0002793,GO:0003674,GO:0005488,GO:0005515,GO:0005575,GO:0005623,GO:0005886,GO:0006082,GO:0006109,GO:0006629,GO:0006631,GO:0006950,GO:0007154,GO:0007165,GO:0007166,GO:0007275,GO:0008150,GO:0008152,GO:0009266,GO:0009409,GO:0009611,GO:0009628,GO:0009653,GO:0009719,GO:0009725,GO:0009755,GO:0009889,GO:0009893,GO:0009966,GO:0009967,GO:0009968,GO:…	-	ko:K07297	ko04152,ko04211,ko04920,ko04932,map04152,map04211,map04920,map04932	-	-	-	ko00000,ko00001	-	-	-	HlyIII	2nd
Tc_015439	iB_05817		XP_966558.3 (279)	uncharacterized protein (CG11638)			57	K02183	20			7070.Tc_015439-PA	7.41e-158	447.0	COG5126@1|root,KOG0027@2759|Eukaryota,3A1AC@33154|Opisthokonta,3BPSI@33208|Metazoa,3D6IA@33213|Bilateria,41YPT@6656|Arthropoda,3SMCH@50557|Insecta	33208|Metazoa	T	Calcium ion binding	-	GO:0003008,GO:0007600,GO:0008150,GO:0019233,GO:0032501,GO:0050877	-	ko:K02183	ko04014,ko04015,ko04016,ko04020,ko04022,ko04024,ko04070,ko04114,ko04218,ko04261,ko04270,ko04371,ko04626,ko04713,ko04720,ko04722,ko04728,ko04740,ko04744,ko04745,ko04750,ko04910,ko04912,ko04915,ko04916,ko04921,ko04922,ko04924,ko04925,ko04970,ko04971,ko05010,ko05031,ko05034,ko05133,ko05152,ko05167,ko05200,ko05214,ko05418,map04014,map04015,map04016,map04020,map04022,map04024,map04070,map04114,map0421…	-	-	-	ko00000,ko00001,ko01009,ko03036,ko04131,ko04147	-	-	-	EF-hand1,EF-hand5,EF-hand6,EF-hand7	1st
Tc_015465	iB_09151		XP_008194579.1 (614)	Angiotensin-converting enzyme-related (CG10593)	K01283	ACE, CD143; peptidyl-dipeptidase A [EC:3.4.15.1]	426			ko01000 ko01002 ko04147 ko04090		7070.Tc_015465-PA	0.0	1260.0	KOG3690@1|root,KOG3690@2759|Eukaryota,38BGP@33154|Opisthokonta,3BB1P@33208|Metazoa,3CWJF@33213|Bilateria,41UIE@6656|Arthropoda,3SQSF@50557|Insecta	33208|Metazoa	O	Angiotensin-converting enzyme	-	-	3.4.15.1	ko:K01283	ko04614,ko04924,ko05142,ko05410,map04614,map04924,map05142,map05410	-	-	-	ko00000,ko00001,ko01000,ko01002,ko04090,ko04147	-	-	-	PeptidaseM2	2nd
Tc_015467	iB_02483		XP_008194611.1 (481)	none found			120					7070.Tc_015467-PA	0.0	910.0	COG0039@1|root,KOG1496@2759|Eukaryota,3A3IQ@33154|Opisthokonta,3BS2E@33208|Metazoa,3D8MF@33213|Bilateria,4203V@6656|Arthropoda,3SN8M@50557|Insecta	33208|Metazoa	C	malate metabolic process	-	-	-	-	-	-	-	-	-	-	-	-	-	1st
Tc_015537	iB_08506		XP_008201610.1 (229)	uncharacterized protein (CG13760)			192					7070.Tc_015537-PA	5.49e-169	471.0	KOG4621@1|root,KOG4621@2759|Eukaryota,38FP7@33154|Opisthokonta,3B9U9@33208|Metazoa,3CUKY@33213|Bilateria,41ZMS@6656|Arthropoda,3SMQZ@50557|Insecta	33208|Metazoa	S	Guanylylate cyclase	GUCD1	-	-	-	-	-	-	-	-	-	-	-	Guanylatecyc2	2nd
Tc_015546			XP_969048.1 (485)	none found	K14999	CYP6; cytochrome P450 family 6 [EC:1.14.-.-]	227			ko01000 ko00199		7070.Tc_015546-PA	0.0	993.0	COG2124@1|root,KOG0158@2759|Eukaryota,38BTY@33154|Opisthokonta,3BF8S@33208|Metazoa,3CV2F@33213|Bilateria	33208|Metazoa	Q	cytochrome P450	Cyp6a9	GO:0002118,GO:0003674,GO:0003824,GO:0004497,GO:0005575,GO:0005622,GO:0005623,GO:0005737,GO:0005783,GO:0005789,GO:0006082,GO:0006091,GO:0006629,GO:0006631,GO:0006805,GO:0006950,GO:0006952,GO:0007610,GO:0008150,GO:0008152,GO:0009055,GO:0009266,GO:0009404,GO:0009410,GO:0009605,GO:0009607,GO:0009617,GO:0009628,GO:0009636,GO:0009987,GO:0010033,GO:0010243,GO:0012505,GO:0014070,GO:0014074,GO:0016020,GO:…	-	ko:K14999,ko:K15003	-	-	-	-	ko00000,ko00199,ko01000	-	-	-	p450	2nd
Tc_015547	iB_10181		XP_015836320.1 (166)	Ubiquitin-fold modifier conjugating enzyme 1 (CG8386)	K12165	UFC1; ufm1-conjugating enzyme 1	156			ko04121		7070.Tc_015547-PA	4.95e-123	350.0	KOG3357@1|root,KOG3357@2759|Eukaryota,39FC1@33154|Opisthokonta,3B9BY@33208|Metazoa,3CTc_0@33213|Bilateria,41U3F@6656|Arthropoda,3SJGZ@50557|Insecta	33208|Metazoa	S	E2-like enzyme which forms an intermediate with UFM1 via a thioester linkage	UFC1	GO:0003674,GO:0003824,GO:0005488,GO:0005515,GO:0005575,GO:0005622,GO:0005623,GO:0005737,GO:0006464,GO:0006807,GO:0006950,GO:0008150,GO:0008152,GO:0009987,GO:0016740,GO:0019538,GO:0019787,GO:0019899,GO:0031624,GO:0032446,GO:0033554,GO:0034976,GO:0036211,GO:0043170,GO:0043412,GO:0044237,GO:0044238,GO:0044260,GO:0044267,GO:0044390,GO:0044424,GO:0044464,GO:0050896,GO:0051716,GO:0070647,GO:0071568,GO:…	-	ko:K12165	-	-	-	-	ko00000,ko04121	-	-	-	UFC1	2nd
Tc_015553	iB_12978		XP_969982.1 (442)	none found	K14999	CYP6; cytochrome P450 family 6 [EC:1.14.-.-]	200			ko01000 ko00199		7070.Tc_015553-PA	0.0	907.0	COG2124@1|root,KOG0158@2759|Eukaryota,38BTY@33154|Opisthokonta,3BF8S@33208|Metazoa,3CV2F@33213|Bilateria	33208|Metazoa	Q	cytochrome P450	Cyp6a9	GO:0002118,GO:0003674,GO:0003824,GO:0004497,GO:0005575,GO:0005622,GO:0005623,GO:0005737,GO:0005783,GO:0005789,GO:0006082,GO:0006091,GO:0006629,GO:0006631,GO:0006805,GO:0006950,GO:0006952,GO:0007610,GO:0008150,GO:0008152,GO:0009055,GO:0009266,GO:0009404,GO:0009410,GO:0009605,GO:0009607,GO:0009617,GO:0009628,GO:0009636,GO:0009987,GO:0010033,GO:0010243,GO:0012505,GO:0014070,GO:0014074,GO:0016020,GO:…	-	ko:K14999,ko:K15003	-	-	-	-	ko00000,ko00199,ko01000	-	-	-	p450	3rd
Tc_015599	iB_10641		XP_968453.1 (255)	uncharacterized protein (CG3301)	K15890	FOHSDR; NADP+-dependent farnesol dehydrogenase [EC:1.1.1.216]	130			ko01000		7070.Tc_015599-PA	6.08e-177	493.0	COG1028@1|root,KOG1205@2759|Eukaryota,38DQR@33154|Opisthokonta,3BJDJ@33208|Metazoa,3CUQ1@33213|Bilateria,41ZE3@6656|Arthropoda,3SM7H@50557|Insecta	33208|Metazoa	Q	Belongs to the short-chain dehydrogenases reductases (SDR) family	DHRS11	GO:0000253,GO:0003674,GO:0003824,GO:0004303,GO:0006629,GO:0006694,GO:0008150,GO:0008152,GO:0008202,GO:0008610,GO:0009058,GO:0016229,GO:0016491,GO:0016614,GO:0016616,GO:0033764,GO:0044238,GO:0055114,GO:0071704,GO:0072555,GO:0072582,GO:1901360,GO:1901362,GO:1901576	1.1.1.216	ko:K15890	ko00900,ko00981,ko01130,map00900,map00981,map01130	-	R03264	RC00649	ko00000,ko00001,ko01000	-	-	-	adhshort	2nd
Tc_015620	iB_05851		NP_001161903.1 (207)	uncharacterized protein (CG13806)			51					7070.Tc_005469-PA	6.94e-75	232.0	2CAGM@1|root,2SAE3@2759|Eukaryota,3A99R@33154|Opisthokonta,3BUN3@33208|Metazoa,3DAYQ@33213|Bilateria,420YP@6656|Arthropoda,3SPH0@50557|Insecta	33208|Metazoa	S	chitin binding. It is involved in the biological process descriB_ed with chitin metabolic process	-	-	-	-	-	-	-	-	-	-	-	-	CBM14	3rd
Tc_015711	iB_12988		XP_972024.2 (266)	eukaryotic translation initiation factor 4H2 (CG1340)	K24086	EIF4H; translation initiation factor 4H	189			ko03019 ko03012		7070.Tc_015711-PA	4.27e-166	468.0	KOG0118@1|root,KOG0118@2759|Eukaryota,38THR@33154|Opisthokonta,3BCZ7@33208|Metazoa,3CY97@33213|Bilateria,41YX4@6656|Arthropoda,3SM9V@50557|Insecta	33208|Metazoa	A	nucleic acid binding	EIF4H	GO:0000003,GO:0001731,GO:0002181,GO:0002183,GO:0003674,GO:0003676,GO:0003723,GO:0003725,GO:0003727,GO:0003729,GO:0003743,GO:0003824,GO:0004386,GO:0005488,GO:0005575,GO:0005622,GO:0005623,GO:0005737,GO:0005829,GO:0005844,GO:0006412,GO:0006413,GO:0006417,GO:0006446,GO:0006518,GO:0006807,GO:0008135,GO:0008150,GO:0008152,GO:0009058,GO:0009059,GO:0009889,GO:0009987,GO:0010467,GO:0010468,GO:0010556,GO:…	-	-	-	-	-	-	-	-	-	-	RRM1	3rd
Tc_015722		n.a.	XP_008191964.1 (618)	none found			320					7070.Tc_015722-PA	0.0	1271.0	COG2303@1|root,KOG1238@2759|Eukaryota,38UEK@33154|Opisthokonta,3BBXZ@33208|Metazoa	33208|Metazoa	C	choline dehydrogenase activity	-	-	-	-	-	-	-	-	-	-	-	-	GMCoxredC,GMCoxredN
Tc_015806	iB_12995		EFA05600.1 (164)	none found								7070.Tc_015806-PA	8.57e-114	326.0	2D0QN@1|root,2SF0H@2759|Eukaryota,3ASMT@33154|Opisthokonta,3C3MW@33208|Metazoa,3DJBV@33213|Bilateria,423I9@6656|Arthropoda,3SPVU@50557|Insecta	33208|Metazoa	-	-	-	-	-	-	-	-	-	-	-	-	-	-	TGFbpropeptide	3rd
Tc_015811	iB_02516		XP_967434.1 (406)	Acid phosphatase 1 (CG7899)	K14410	ACP2; lysosomal acid phosphatase [EC:3.1.3.2]	233			ko01000	Lyso	7070.Tc_015811-PA	9.53e-307	834.0	KOG3720@1|root,KOG3720@2759|Eukaryota,38FTJ@33154|Opisthokonta,3B97H@33208|Metazoa,3CVMH@33213|Bilateria,41XMX@6656|Arthropoda,3SiB_Z@50557|Insecta	33208|Metazoa	I	Belongs to the histidine acid phosphatase family	-	GO:0003674,GO:0003824,GO:0003993,GO:0005488,GO:0005515,GO:0005575,GO:0005576,GO:0005615,GO:0005622,GO:0005623,GO:0005634,GO:0006793,GO:0006796,GO:0008150,GO:0008152,GO:0009987,GO:0016311,GO:0016787,GO:0016788,GO:0016791,GO:0031982,GO:0042578,GO:0042802,GO:0042803,GO:0043226,GO:0043227,GO:0043229,GO:0043230,GO:0043231,GO:0044237,GO:0044421,GO:0044424,GO:0044464,GO:0046983,GO:0070062,GO:1903561	3.1.3.2,3.1.3.5	ko:K14410,ko:K19283	ko00740,ko01100,ko04142,map00740,map01100,map04142	-	R00548,R11527	RC00017	ko00000,ko00001,ko01000	-	-	-	HisPhos2	1st
Tc_015824	iB_08572		XP_008195016.1 (481)	Mediator complex subunit 26 (CG1793)	K15169	MED26; mediator of RNA polymerase II transcription subunit 26	213			ko03021		7070.Tc_015824-PA	5.52e-291	801.0	2E24B@1|root,2S9CY@2759|Eukaryota,39N05@33154|Opisthokonta,3CPJA@33208|Metazoa,3E5QC@33213|Bilateria,420R4@6656|Arthropoda,3SP1X@50557|Insecta	33208|Metazoa	K	DNA binding. It is involved in the biological process descriB_ed with transcription, DNA-templated	MED26	GO:0000228,GO:0000428,GO:0000775,GO:0000785,GO:0000790,GO:0000792,GO:0003674,GO:0003712,GO:0005575,GO:0005622,GO:0005623,GO:0005634,GO:0005654,GO:0005667,GO:0005694,GO:0005700,GO:0005701,GO:0005720,GO:0005721,GO:0005730,GO:0006355,GO:0006357,GO:0008150,GO:0009889,GO:0009893,GO:0010369,GO:0010468,GO:0010556,GO:0010604,GO:0010628,GO:0016591,GO:0016592,GO:0019219,GO:0019222,GO:0030880,GO:0031323,GO:…	-	ko:K15169	-	-	-	-	ko00000,ko03021	-	-	-	Med26	3rd
Tc_015841	iB_05909		EFA05633.1 (241)	Juvenile hormone binding protein 12 (CG13618)			75					7070.Tc_015841-PA	3.28e-174	485.0	2CDJY@1|root,2SQBT@2759|Eukaryota,3AMH5@33154|Opisthokonta,3C0Y5@33208|Metazoa,3DGNU@33213|Bilateria,422I7@6656|Arthropoda,3SRB0@50557|Insecta	33208|Metazoa	S	Juvenile hormone binding protein domains in insects.	-	-	-	-	-	-	-	-	-	-	-	-	JHBP	1st
Tc_015885	iB_16340		EFA13647.2 (223)	none found			11	K02493	1			7070.Tc_015886-PA	1.8e-91	293.0	COG2801@1|root,KOG0017@2759|Eukaryota,39ZQV@33154|Opisthokonta,3BIZ8@33208|Metazoa,3D69X@33213|Bilateria,42CS4@6656|Arthropoda,3T05B@50557|Insecta	33208|Metazoa	L	Reverse transcriptase (RNA-dependent DNA polymerase)	-	-	-	-	-	-	-	-	-	-	-	-	Phageintegrase,RVT1
Tc_015886		n.a.	XP_015840400.1 (872)	none found			143					7070.Tc_015886-PA	0.0	1766.0	COG2801@1|root,KOG0017@2759|Eukaryota,39ZQV@33154|Opisthokonta,3BIZ8@33208|Metazoa,3D69X@33213|Bilateria,42CS4@6656|Arthropoda,3T05B@50557|Insecta	33208|Metazoa	L	Reverse transcriptase (RNA-dependent DNA polymerase)	-	-	-	-	-	-	-	-	-	-	-	-	Phageintegrase,RVT1
Tc_015902	iB_14740		NP_001039274.1 (124)	none found			72					7070.Tc_015902-PA	4.91e-87	255.0	2CRZI@1|root,2S48A@2759|Eukaryota,3A5YK@33154|Opisthokonta,3BSMB@33208|Metazoa,3D9PG@33213|Bilateria,420IG@6656|Arthropoda,3SP17@50557|Insecta	33208|Metazoa	S	protein serine threonine kinase	-	-	-	ko:K15127	-	-	-	-	ko00000,ko03021,ko03036	-	-	-	OS-D	3rd
Tc_015950	iB_14743		NP_001039276.1 (119)	none found			69					7070.Tc_015950-PA	2.68e-84	248.0	2CRZI@1|root,2S48A@2759|Eukaryota,3A5YK@33154|Opisthokonta,3BSMB@33208|Metazoa,3D9PG@33213|Bilateria,420IG@6656|Arthropoda,3SP17@50557|Insecta	33208|Metazoa	S	protein serine threonine kinase	-	-	-	ko:K15127	-	-	-	-	ko00000,ko03021,ko03036	-	-	-	OS-D	3rd
Tc_016081		n.a.	XP_015839402.1 (460)	none found			150					7070.Tc_016081-PA	5.95e-299	825.0	KOG0254@1|root,KOG0254@2759|Eukaryota	2759|Eukaryota	U	glucose import	-	-	-	ko:K08139,ko:K08145,ko:K14258	ko04113,map04113	-	-	-	ko00000,ko00001,ko02000	2.A.1.1,2.A.1.1.46	-	-	Sugartr
Tc_016264	iB_16580		EFA10627.1 (68)	none found
Tc_016280	iB_13026		XP_008199676.1 (276)	james bond (CG6921)			286					7070.Tc_016280-PA	9.42e-199	551.0	KOG3071@1|root,KOG3071@2759|Eukaryota,38BJ3@33154|Opisthokonta,3BJY8@33208|Metazoa,3D62I@33213|Bilateria,41WT7@6656|Arthropoda,3SFW6@50557|Insecta	33208|Metazoa	I	Elongation of very long chain fatty acids protein	-	-	2.3.1.199	ko:K10249	ko00062,ko01110,map00062,map01110	M00415	R09419,R10825	RC00004,RC02888,RC02997	ko00000,ko00001,ko00002,ko01000,ko01004	-	-	-	ELO	3rd
Tc_016314	iB_09043		XP_969670.3 (330)	uncharacterized protein (CG7049) [Papilio xuthus: sulfatase-modifying factor 1]	K13444	SUMF1, FGE; formylglycine-generating enzyme [EC:1.8.3.7]	319			ko01000	Lyso	7070.Tc_016314-PA	7.47e-220	607.0	COG1262@1|root,2QVDG@2759|Eukaryota,38C17@33154|Opisthokonta,3B9T4@33208|Metazoa,3CX3Y@33213|Bilateria,41TBX@6656|Arthropoda,3SG9Y@50557|Insecta	33208|Metazoa	S	Sulfatase-modifying factor	SUMF1	GO:0003674,GO:0003824,GO:0005488,GO:0005507,GO:0005515,GO:0005575,GO:0005622,GO:0005623,GO:0005737,GO:0005783,GO:0005788,GO:0006464,GO:0006629,GO:0006643,GO:0006664,GO:0006665,GO:0006687,GO:0006807,GO:0008150,GO:0008152,GO:0009987,GO:0012505,GO:0016491,GO:0016667,GO:0016670,GO:0018158,GO:0019538,GO:0031974,GO:0036211,GO:0042802,GO:0042803,GO:0043167,GO:0043169,GO:0043170,GO:0043226,GO:0043227,GO:…	1.8.3.7	ko:K13444	ko04142,map04142	-	-	-	ko00000,ko00001,ko01000	-	-	-	FGE-sulfatase	2nd
Tc_016343	iB_15798		XP_008199966.1 (226)	none found			67	K13807	1																							3rd
Tc_030065		n.a.	XP_015839967.1 (396)	uncharacterized protein (CG3650)	K01312	PRSS1_2_3; trypsin [EC:3.4.21.4]	13			ko01000 ko01002 ko04147	Panc	7070.Tc_030065-PA	3.45e-135	394.0	COG5640@1|root,KOG3627@2759|Eukaryota,38F79@33154|Opisthokonta,3BBP0@33208|Metazoa,3CUWA@33213|Bilateria,41Z6R@6656|Arthropoda,3SMHF@50557|Insecta	33208|Metazoa	O	serine-type endopeptidase activity. It is involved in the biological process descriB_ed with proteolysis	PRSS2	GO:0000323,GO:0001558,GO:0001667,GO:0001775,GO:0002252,GO:0002263,GO:0002274,GO:0002275,GO:0002283,GO:0002366,GO:0002376,GO:0002443,GO:0002444,GO:0002446,GO:0003674,GO:0003824,GO:0004175,GO:0004222,GO:0004252,GO:0005488,GO:0005509,GO:0005515,GO:0005575,GO:0005576,GO:0005615,GO:0005622,GO:0005623,GO:0005737,GO:0005764,GO:0005766,GO:0005773,GO:0005775,GO:0006508,GO:0006725,GO:0006766,GO:0006767,GO:…	3.4.21.34,3.4.21.4	ko:K01312,ko:K01324,ko:K09640	ko04080,ko04610,ko04972,ko04974,ko05164,map04080,map04610,map04972,map04974,map05164	-	-	-	ko00000,ko00001,ko01000,ko01002,ko04147	-	-	-	Trypsin
Tc_030069		n.a.	XP_008197479.1 (412)	none found	K04170	BRS3; bombesin receptor subtype-3	271			ko04030		7070.Tc_005327-PA	1.76e-298	824.0	COG5640@1|root,KOG4219@1|root,KOG3627@2759|Eukaryota,KOG4219@2759|Eukaryota,39MUR@33154|Opisthokonta,3CPE7@33208|Metazoa,3E5J6@33213|Bilateria,41TE6@6656|Arthropoda,3SFYI@50557|Insecta	33208|Metazoa	T	Bombesin receptor activity. It is involved in the biological process descriB_ed with bombesin receptor signaling pathway	GPRGRP1	GO:0001653,GO:0003674,GO:0004888,GO:0004930,GO:0005575,GO:0005623,GO:0005886,GO:0005887,GO:0007154,GO:0007165,GO:0007186,GO:0007218,GO:0008150,GO:0008188,GO:0008261,GO:0008528,GO:0009987,GO:0016020,GO:0016021,GO:0023052,GO:0031224,GO:0031226,GO:0038023,GO:0044425,GO:0044459,GO:0044464,GO:0050789,GO:0050794,GO:0050896,GO:0051716,GO:0060089,GO:0065007,GO:0071944	3.6.4.13	ko:K04169,ko:K12812	ko03013,ko03015,ko03040,ko04020,ko04080,ko05164,map03013,map03015,map03040,map04020,map04080,map05164	M00406,M00430	-	-	ko00000,ko00001,ko00002,ko01000,ko03019,ko03041,ko04030	-	-	-	7tm1
Tc_030082		n.a.	XP_008201457.1 (144)	none found	K19805	ILP7; insulin-like peptide 7	128					136037.KDR22481	1.63e-50	165.0	2E1WU@1|root,2S96B@2759|Eukaryota,3A8I8@33154|Opisthokonta,3BUAT@33208|Metazoa,3DBMP@33213|Bilateria,421A2@6656|Arthropoda,3SP52@50557|Insecta	33208|Metazoa	S	Hormone activity	-	GO:0003674,GO:0005102,GO:0005158,GO:0005488,GO:0005515,GO:0005575,GO:0005576,GO:0005615,GO:0007154,GO:0007165,GO:0007166,GO:0007167,GO:0007169,GO:0008150,GO:0008286,GO:0009719,GO:0009725,GO:0009987,GO:0010033,GO:0010243,GO:0023052,GO:0032868,GO:0032869,GO:0032870,GO:0042221,GO:0043434,GO:0044421,GO:0044877,GO:0050789,GO:0050794,GO:0050896,GO:0051716,GO:0065007,GO:0070887,GO:0071310,GO:0071375,GO:…	-	ko:K19805	ko04213,map04213	-	-	-	ko00000,ko00001	-	-	-	Insulin
Tc_030085	iB_14773		XP_008194373.1 (113)	Drosulfakinin (CG18090)			21	K08027	1			7070.Tc_030085-PA	8.54e-67	203.0	2E899@1|root,2SESC@2759|Eukaryota,3AD1E@33154|Opisthokonta,3BVU1@33208|Metazoa,3DC7D@33213|Bilateria,421KR@6656|Arthropoda,3SQ1X@50557|Insecta	33208|Metazoa	O	Drosulfakinin-0 (DSK 0) plays diverse biological roles including regulating gut muscle contraction in adults but not in larvae	Dsk	GO:0001664,GO:0003008,GO:0003012,GO:0003674,GO:0005102,GO:0005179,GO:0005184,GO:0005488,GO:0005515,GO:0005575,GO:0005576,GO:0005615,GO:0006873,GO:0006874,GO:0006875,GO:0006936,GO:0006937,GO:0006939,GO:0006940,GO:0006950,GO:0007154,GO:0007165,GO:0007186,GO:0007204,GO:0007218,GO:0007528,GO:0007610,GO:0007626,GO:0007631,GO:0008150,GO:0008343,GO:0008344,GO:0008345,GO:0009966,GO:0009987,GO:0010469,GO:…	-	-	-	-	-	-	-	-	-	-	Sulfakinin	3rd
Tc_030268	iB_13692		XP_015836224.1 (377)	none found																												3rd
Tc_030367	iB_13694		EFA02951.1 (379)	none found			16	K22984	3																							3rd
Tc_030443	iB_13165		XP_015836452.1 (131)	none found			14	K23568	1																							3rd
Tc_030445	iB_13166		XP_008191538.1 (149)	Odorant-binding protein 19d (CG1668)			31					7070.Tc_030445-PA	2.64e-103	298.0	2C51N@1|root,2T2AN@2759|Eukaryota,3AVBD@33154|Opisthokonta,3C3FV@33208|Metazoa,3DK8J@33213|Bilateria,4239P@6656|Arthropoda	33208|Metazoa	S	odorant binding	Obp28a	GO:0003008,GO:0003674,GO:0005488,GO:0005549,GO:0005550,GO:0005575,GO:0005576,GO:0005615,GO:0007600,GO:0007606,GO:0007608,GO:0008150,GO:0032501,GO:0044421,GO:0050877	-	-	-	-	-	-	-	-	-	-	PBPGOBP	3rd
Tc_030906	iB_08524	n.a.	XP_967909.2 (656)	uncharacterized protein (CG3078)			337					7070.Tc_015105-PA	0.0	1129.0	KOG3097@1|root,KOG3097@2759|Eukaryota,39WEF@33154|Opisthokonta,3BKBE@33208|Metazoa,3D45C@33213|Bilateria,41VT2@6656|Arthropoda,3SKPX@50557|Insecta	33208|Metazoa	S	toll-like receptor 7 signaling pathway	-	GO:0003674,GO:0005575,GO:0005622,GO:0005623,GO:0005737,GO:0005886,GO:0006937,GO:0008150,GO:0010959,GO:0015459,GO:0016020,GO:0016247,GO:0032879,GO:0043226,GO:0043228,GO:0043229,GO:0043232,GO:0043266,GO:0043269,GO:0043292,GO:0044057,GO:0044422,GO:0044424,GO:0044444,GO:0044449,GO:0044464,GO:0050789,GO:0051049,GO:0051239,GO:0055120,GO:0065007,GO:0065009,GO:0071944,GO:0090257,GO:0098772,GO:0099080,GO:…	-	-	-	-	-	-	-	-	-	-	UNC-93	2nd
Tc_030914	iB_02517		XP_008195005.1 (1265)	ATP7 (CG1886)	K17686	copA, ctpA, ATP7; P-type Cu+ transporter [EC:7.2.2.8]	865			ko01000		7070.Tc_015818-PA	0.0	2242.0	COG2217@1|root,KOG0207@2759|Eukaryota,38BU3@33154|Opisthokonta,3BAGR@33208|Metazoa,3CT9U@33213|Bilateria,41W8Y@6656|Arthropoda,3SIJ3@50557|Insecta	33208|Metazoa	P	binding. It is involved in the biological process descriB_ed with metal ion transport	ATP7B	GO:0000041,GO:0000139,GO:0000166,GO:0000302,GO:0000303,GO:0000305,GO:0000902,GO:0000904,GO:0001101,GO:0001501,GO:0001505,GO:0001568,GO:0001666,GO:0001701,GO:0001775,GO:0001836,GO:0001889,GO:0001942,GO:0001944,GO:0001974,GO:0002009,GO:0002082,GO:0002164,GO:0002252,GO:0002263,GO:0002285,GO:0002286,GO:0002287,GO:0002292,GO:0002293,GO:0002294,GO:0002366,GO:0002376,GO:0002520,GO:0002521,GO:0003674,GO:…	3.6.3.54	ko:K17686	ko01524,ko04016,map01524,map04016	-	R00086	RC00002	ko00000,ko00001,ko01000	3.A.3.5	-	-	E1-E2ATPase,HMA,Hydrolase	1st
Tc_030950	iB_02563		KYB24890.1 (250)	uncharacterized protein (CG8773)								7070.Tc_016253-PA	5.11e-105	311.0	COG0308@1|root,KOG1046@2759|Eukaryota,396J0@33154|Opisthokonta,3CAXH@33208|Metazoa,3DS5U@33213|Bilateria,4289Z@6656|Arthropoda,3SRVC@50557|Insecta	33208|Metazoa	EO	metalloaminopeptidase activity	-	-	-	-	-	-	-	-	-	-	-	-	-	1st
Tc_030961	iB_13698		KYB28570.1 (280)	none found	K14999	CYP6; cytochrome P450 family 6 [EC:1.14.-.-]	110			ko01000 ko00199		7070.Tc_003741-PA	3.33e-195	550.0	COG2124@1|root,KOG0158@2759|Eukaryota,38BTY@33154|Opisthokonta,3BF8S@33208|Metazoa,3CV2F@33213|Bilateria,41VYX@6656|Arthropoda,3SGMH@50557|Insecta	33208|Metazoa	Q	heme binding. It is involved in the biological process descriB_ed with oxidation-reduction process	Cyp6a9	GO:0002118,GO:0003674,GO:0003824,GO:0004497,GO:0005575,GO:0005622,GO:0005623,GO:0005737,GO:0005783,GO:0005789,GO:0006082,GO:0006091,GO:0006629,GO:0006631,GO:0006805,GO:0006950,GO:0006952,GO:0007610,GO:0008150,GO:0008152,GO:0009055,GO:0009266,GO:0009404,GO:0009410,GO:0009605,GO:0009607,GO:0009617,GO:0009628,GO:0009636,GO:0009987,GO:0010033,GO:0010243,GO:0012505,GO:0014070,GO:0014074,GO:0016020,GO:…	-	ko:K14999,ko:K15003	-	-	-	-	ko00000,ko00199,ko01000	-	-	-	p450	3rd
Tc_030990	iB_15482		KYB29109.1 (200)	none found			3					7070.Tc_000852-PA	1.82e-15	77.8	2EV8X@1|root,2SX9S@2759|Eukaryota,3ASQ0@33154|Opisthokonta,3C4BT@33208|Metazoa,3DK3M@33213|Bilateria,4240U@6656|Arthropoda,3SSFY@50557|Insecta	33208|Metazoa	-	-	-	-	-	-	-	-	-	-	-	-	-	-	-	3rd
Tc_031031	iB_15758		KYB28619.1 (42)	none found																												3rd
Tc_031159		n.a.	KYB27438.1 (969)	Senescence marker protein-30 (CG7390)	K01053	gnl, RGN; gluconolactonase [EC:3.1.1.17]	18			ko01000 ko04147		7070.Tc_013050-PA	2.51e-220	634.0	COG3386@1|root,KOG4499@2759|Eukaryota,38GNQ@33154|Opisthokonta,3B991@33208|Metazoa,3D2G0@33213|Bilateria,41YU6@6656|Arthropoda,3SKZK@50557|Insecta	33208|Metazoa	PT	L-ascorbic acid metabolic process	RGN	GO:0000003,GO:0001505,GO:0001655,GO:0001822,GO:0001889,GO:0001932,GO:0001933,GO:0002009,GO:0002165,GO:0003674,GO:0003824,GO:0004341,GO:0005488,GO:0005509,GO:0005575,GO:0005576,GO:0005622,GO:0005623,GO:0005634,GO:0005737,GO:0005829,GO:0005975,GO:0005996,GO:0006082,GO:0006109,GO:0006469,GO:0006732,GO:0006766,GO:0006767,GO:0006873,GO:0006874,GO:0006875,GO:0006950,GO:0007275,GO:0007276,GO:0007283,GO:…	3.1.1.17	ko:K01053	ko00030,ko00053,ko00930,ko01100,ko01110,ko01120,ko01130,ko01200,ko01220,map00030,map00053,map00930,map01100,map01110,map01120,map01130,map01200,map01220	M00129	R01519,R02933,R03751	RC00537,RC00983	ko00000,ko00001,ko00002,ko01000,ko04147	-	-	-	SGL
Tc_031164	iB_15541		KYB24586.1 (62)	none found			1																									3rd
Tc_031191	iB_06359	n.a.	XP_008200153.1 (189)	none found			56					7070.Tc_015905-PA	2.12e-142	400.0	29K6H@1|root,2RTFE@2759|Eukaryota,3AB0J@33154|Opisthokonta,3BUTV@33208|Metazoa,3DBR3@33213|Bilateria,42167@6656|Arthropoda,3SPKR@50557|Insecta	33208|Metazoa	-	-	-	-	-	-	-	-	-	-	-	-	-	-	-	1st
Tc_031200	iB_04702		XP_969129.1 (507)	Src oncogene at 42A (CG44128)	K08892	FRK, PTK5; fyn-related kinase [EC:2.7.10.2]	436			ko01000 ko01001	MAPK	69319.XP008559287.1	0.0	918.0	COG0515@1|root,KOG0197@2759|Eukaryota,38E1B@33154|Opisthokonta,3BAZR@33208|Metazoa,3CTKV@33213|Bilateria,41VM4@6656|Arthropoda,3SG2J@50557|Insecta,46G22@7399|Hymenoptera	33208|Metazoa	T	Tyrosine kinase, catalytic domain	Src42A	GO:0000165,GO:0000902,GO:0000904,GO:0001654,GO:0001700,GO:0002009,GO:0002165,GO:0002376,GO:0003674,GO:0003824,GO:0004672,GO:0004713,GO:0004715,GO:0005102,GO:0005488,GO:0005515,GO:0005575,GO:0005622,GO:0005623,GO:0005886,GO:0005912,GO:0006082,GO:0006091,GO:0006099,GO:0006101,GO:0006464,GO:0006468,GO:0006793,GO:0006796,GO:0006807,GO:0006810,GO:0006897,GO:0006909,GO:0006928,GO:0006935,GO:0006950,GO:…	2.7.10.2	ko:K08892	ko04013,map04013	-	-	-	ko00000,ko00001,ko01000,ko01001	-	-	-	PkinaseTyr,SH2,SH31	1st
Tc_031234	iB_13213		XP_008201297.1 (352)	windei (CG12340)			166					7070.Tc_010573-PA	6.81e-250	686.0	28M1Y@1|root,2QTIN@2759|Eukaryota,3AABQ@33154|Opisthokonta,3BUUZ@33208|Metazoa,3DBNF@33213|Bilateria,421D6@6656|Arthropoda,3SQRX@50557|Insecta	33208|Metazoa	-	-	-	-	-	-	-	-	-	-	-	-	-	-	Phageintegrase	3rd
Tc_031247	iB_02931		XP_973170.1 (374)	death-associated protein kinase related (CG32666)	K08804	STK17; serine/threonine kinase 17 [EC:2.7.11.1]	88			ko01000 ko01001		7070.Tc_011812-PA	1.21e-241	665.0	KOG0032@1|root,KOG0032@2759|Eukaryota,38W55@33154|Opisthokonta,3B9G2@33208|Metazoa,3CXJU@33213|Bilateria,41W19@6656|Arthropoda,3SFKA@50557|Insecta	33208|Metazoa	T	It is involved in the biological process descriB_ed with protein phosphorylation	STK17B	GO:0000166,GO:0002009,GO:0002165,GO:0003674,GO:0003824,GO:0004672,GO:0004674,GO:0005488,GO:0005524,GO:0005575,GO:0005622,GO:0005623,GO:0005634,GO:0005654,GO:0005856,GO:0005886,GO:0006464,GO:0006468,GO:0006793,GO:0006796,GO:0006807,GO:0006915,GO:0007154,GO:0007165,GO:0007275,GO:0007444,GO:0007472,GO:0007476,GO:0007478,GO:0007480,GO:0007552,GO:0007560,GO:0008144,GO:0008150,GO:0008152,GO:0008219,GO:…	2.7.11.1	ko:K08804	-	-	-	-	ko00000,ko01000,ko01001	-	-	-	Pkinase	1st
Tc_031266	iB_13216		KYB26051.1 (107)	uncharacterized protein (CG7627)								7159.AAEL015290-PA	1.4e-10	64.3	COG1132@1|root,KOG0054@2759|Eukaryota,38CH6@33154|Opisthokonta,3BDC6@33208|Metazoa,3CXM9@33213|Bilateria,41VGC@6656|Arthropoda,3SQ8A@50557|Insecta,455CJ@7147|Diptera,45H96@7148|Nematocera	33208|Metazoa	Q	ABC transporter transmembrane region	ABCC4	GO:0002576,GO:0003674,GO:0003824,GO:0005215,GO:0005575,GO:0005622,GO:0005623,GO:0005737,GO:0005886,GO:0005887,GO:0006810,GO:0006811,GO:0006820,GO:0006869,GO:0006887,GO:0006996,GO:0008150,GO:0008152,GO:0008509,GO:0009987,GO:0010035,GO:0010038,GO:0010043,GO:0010876,GO:0012505,GO:0012506,GO:0015075,GO:0015103,GO:0015318,GO:0015399,GO:0015405,GO:0015662,GO:0015698,GO:0015711,GO:0015718,GO:0015732,GO:…	-	ko:K05673	ko01523,ko02010,ko04024,ko04976,map01523,map02010,map04024,map04976	-	-	-	ko00000,ko00001,ko02000	3.A.1.208.7	-	-	ABCmembrane,ABCtran	3rd
Tc_031268	iB_14868		KYB26066.1 (84)	none found			1	K24723	1																							3rd
Tc_031342	iB_13701		KYB25126.1 (2516)	uncharacterized protein (CG3106)			14					7070.Tc_016089-PA	0.0	2193.0	KOG3700@1|root,KOG3700@2759|Eukaryota,38GB4@33154|Opisthokonta,3BE7Z@33208|Metazoa,3D4AT@33213|Bilateria,422BY@6656|Arthropoda,3SJQ6@50557|Insecta	33208|Metazoa	S	transferase activity, transferring acyl groups other than amino-acyl groups	-	GO:0007275,GO:0007423,GO:0007444,GO:0008150,GO:0009888,GO:0022416,GO:0032501,GO:0032502,GO:0035220,GO:0035295,GO:0048513,GO:0048731,GO:0048856,GO:0060429	-	-	-	-	-	-	-	-	-	-	Acyltransf3	3rd
Tc_031556	iB_08877		KYB29830.1 (929)	Ionotropic receptor 21a (CG2657)			129					7070.Tc_004784-PA	0.0	1755.0	KOG1052@1|root,KOG1052@2759|Eukaryota,39EH9@33154|Opisthokonta,3BHPK@33208|Metazoa,3D4AP@33213|Bilateria,41Y5Z@6656|Arthropoda,3SKH2@50557|Insecta	33208|Metazoa	EPT	ionotropic glutamate receptor activity	-	GO:0003008,GO:0003674,GO:0005215,GO:0005216,GO:0005575,GO:0006810,GO:0006811,GO:0007600,GO:0007606,GO:0008150,GO:0009593,GO:0015075,GO:0015267,GO:0015276,GO:0015318,GO:0016020,GO:0016021,GO:0022803,GO:0022834,GO:0022836,GO:0022838,GO:0022839,GO:0022857,GO:0031224,GO:0032501,GO:0034220,GO:0042221,GO:0044425,GO:0050877,GO:0050896,GO:0050906,GO:0050907,GO:0051179,GO:0051234,GO:0051606,GO:0055085	-	-	-	-	-	-	-	-	-	-	Ligchan	3rd
Tc_031598	iB_03899		KXZ75722.1 (141)	none found			37					7070.Tc_005078-PA	1.17e-98	295.0	2CNB3@1|root,2QUY7@2759|Eukaryota,39V11@33154|Opisthokonta,3BJZU@33208|Metazoa,3D4BC@33213|Bilateria,41YQ2@6656|Arthropoda,3SMWP@50557|Insecta	33208|Metazoa	-	-	-	-	-	-	-	-	-	-	-	-	-	-	-	1st
Tc_031655	iB_07724	n.a.	KYB24820.1 (683)	OXA1L mitochondrial inner membrane protein (CG6404)	K03217	yidC, spoIIIJ, OXA1, ccfA; YidC/Oxa1 family membrane protein insertase	114			ko03029 ko02044		7070.Tc_001816-PA	3.78e-290	805.0	COG0706@1|root,KOG1239@2759|Eukaryota,38GVP@33154|Opisthokonta,3BEN4@33208|Metazoa,3CVEW@33213|Bilateria,41X6X@6656|Arthropoda,3SIJV@50557|Insecta	33208|Metazoa	OU	It is involved in the biological process descriB_ed with protein insertion into membrane	OXA1L	GO:0003674,GO:0005488,GO:0005515,GO:0005575,GO:0005622,GO:0005623,GO:0005737,GO:0005739,GO:0005740,GO:0005743,GO:0005746,GO:0005759,GO:0006091,GO:0006412,GO:0006414,GO:0006415,GO:0006518,GO:0006807,GO:0006996,GO:0007005,GO:0008150,GO:0008152,GO:0008535,GO:0009058,GO:0009059,GO:0009060,GO:0009892,GO:0009987,GO:0010257,GO:0010467,GO:0015980,GO:0016020,GO:0016021,GO:0016043,GO:0017004,GO:0019222,GO:…	-	ko:K03217	ko02024,ko03060,ko03070,map02024,map03060,map03070	M00335	-	-	ko00000,ko00001,ko00002,ko02044,ko03029	2.A.9	-	-	60KDIMP	2nd
Tc_031700	iB_13258	n.a.	KXZ75771.1 (2419)	uncharacterized protein (CG13310)			9					7070.Tc_004334-PA	0.0	2436.0	KOG1075@1|root,KOG1075@2759|Eukaryota,39XQM@33154|Opisthokonta,3BF2R@33208|Metazoa,3D30T@33213|Bilateria,429U2@6656|Arthropoda,3SZ8X@50557|Insecta	33208|Metazoa	S	Reverse transcriptase (RNA-dependent DNA polymerase)	-	-	-	-	-	-	-	-	-	-	-	-	PeptidaseC48,RVT1	3rd
Tc_031704	iB_07738		KYB24568.1 (1837)	uncharacterized protein (CG13310)			10	K09228	1			7070.Tc_016244-PA	0.0	1118.0	KOG1075@1|root,KOG1075@2759|Eukaryota	2759|Eukaryota	E	RiB_onuclease H protein	-	-	-	-	-	-	-	-	-	-	-	-	Exoendophos2,RVT1	3rd
Tc_031735		n.a.	KXZ75752.1 (434)	none found			4	K23209	1			7070.Tc_010698-PA	4.39e-74	249.0	2CYPK@1|root,2S5GH@2759|Eukaryota,3A5FF@33154|Opisthokonta,3BRJC@33208|Metazoa,3D8HY@33213|Bilateria,42044@6656|Arthropoda,3SPJR@50557|Insecta	33208|Metazoa	S	Transposase protein	-	-	-	-	-	-	-	-	-	-	-	-	TnpPelement
Tc_031761	iB_03899	n.a.	KYB24574.1 (711)	none found			8	K13814	2			7070.Tc_010285-PA	1.29e-273	778.0	29XPG@1|root,2RXSA@2759|Eukaryota,3A0Q8@33154|Opisthokonta,3BQ14@33208|Metazoa,3D6U2@33213|Bilateria,4226R@6656|Arthropoda,3SQQW@50557|Insecta	33208|Metazoa	-	-	-	-	-	-	-	-	-	-	-	-	-	-	DDETnpIS1595,HECT	1st
Tc_031796	iB_14948		XP_008197765.1 (131)	none found			46	K04317	1																							3rd
Tc_031810	iB_14952		XP_008193150.1 (121)	none found			4																									3rd
Tc_031816	iB_14954		KYB29911.1 (48)	none found																												3rd
Tc_031871	iB_14958		XP_008194242.1 (108)	none found			17	K03885	1																							3rd
Tc_031901	iB_13267		KYB24766.1 (1129)	uncharacterized protein (CG5245)			115	K09228	31			7070.Tc_006842-PA	1.93e-230	676.0	KOG1721@1|root,KOG1721@2759|Eukaryota,38BZ9@33154|Opisthokonta,3BA9A@33208|Metazoa,3CT35@33213|Bilateria	33208|Metazoa	C	nucleic acid binding	-	-	-	ko:K09228	-	-	-	-	ko00000,ko03000	-	-	-	zf-AD,zf-C2H2,zf-C2H26,zf-met	3rd
Tc_032059	iB_13286		XP_008201349.1 (520)	uncharacterized protein (CG31272)			213					7070.Tc_000818-PA	3.27e-148	442.0	KOG0255@1|root,KOG0255@2759|Eukaryota,39UVP@33154|Opisthokonta,3BMGJ@33208|Metazoa,3D0VW@33213|Bilateria,41WTF@6656|Arthropoda,3SGYS@50557|Insecta	33208|Metazoa	K	It is involved in the biological process descriB_ed with transmembrane transport	-	GO:0003674,GO:0003824,GO:0005575,GO:0006629,GO:0008150,GO:0008152,GO:0016020,GO:0016021,GO:0016298,GO:0016787,GO:0016788,GO:0031224,GO:0044238,GO:0044425,GO:0071704	-	-	-	-	-	-	-	-	-	-	MFS1,Sugartr	3rd
Tc_032061	iB_13287		XP_001815790.1 (123)	none found								7070.Tc_000828-PA	2.86e-62	203.0	KOG4320@1|root,KOG4320@2759|Eukaryota,39RCP@33154|Opisthokonta,3BJHZ@33208|Metazoa,3CS82@33213|Bilateria,41YR1@6656|Arthropoda,3SKWB@50557|Insecta	33208|Metazoa	S	DNA damage-regulated autophagy modulator protein	DRAM2	GO:0000323,GO:0001894,GO:0001895,GO:0001917,GO:0003008,GO:0005575,GO:0005622,GO:0005623,GO:0005737,GO:0005764,GO:0005773,GO:0005794,GO:0005886,GO:0007600,GO:0007601,GO:0008150,GO:0009894,GO:0010506,GO:0012505,GO:0016020,GO:0016324,GO:0019222,GO:0031323,GO:0031329,GO:0032501,GO:0042592,GO:0043226,GO:0043227,GO:0043229,GO:0043231,GO:0044424,GO:0044425,GO:0044444,GO:0044459,GO:0044464,GO:0045177,GO:…	-	ko:K21956	-	-	-	-	ko00000,ko04131	-	-	-	Frag1	3rd
Tc_032119	iB_14977		KYB29175.1 (72)	none found			6	K06846	2																							3rd
Tc_032134	iB_13704		XP_015840848.1 (262)	uncharacterized protein (CG30008)	K10250	ELOVL7; elongation of very long chain fatty acids protein 7 [EC:2.3.1.199]	63			ko01000 ko01004		7070.Tc_008803-PA	2.73e-70	224.0	KOG3071@1|root,KOG3071@2759|Eukaryota,3A1EJ@33154|Opisthokonta,3BQ0E@33208|Metazoa,3D6EH@33213|Bilateria,41YXX@6656|Arthropoda,3SMDS@50557|Insecta	33208|Metazoa	I	Elongation of very long chain fatty acids protein	-	-	2.3.1.199	ko:K10249,ko:K10250	ko00062,ko01110,map00062,map01110	M00415	R09419,R10825	RC00004,RC02888,RC02997	ko00000,ko00001,ko00002,ko01000,ko01004	-	-	-	ELO	3rd
Tc_032215	iB_03009	n.a.	KYB29358.1 (813)	none found	K14621	PLB1, PLB; phospholipase B1, membrane-associated [EC:3.1.1.4 3.1.1.5]	122			ko01000 ko04131		7070.Tc_000336-PA	1.17e-293	818.0	KOG3670@1|root,KOG3670@2759|Eukaryota,39S44@33154|Opisthokonta,3BG0H@33208|Metazoa,3CRAV@33213|Bilateria,41VXI@6656|Arthropoda,3SHNN@50557|Insecta	33208|Metazoa	I	It is involved in the biological process descriB_ed with lipid metabolic process	-	GO:0006810,GO:0006897,GO:0006909,GO:0008150,GO:0016192,GO:0051179,GO:0051234,GO:0098657	3.1.1.4,3.1.1.5	ko:K14621	ko00564,ko00565,ko00590,ko00591,ko00592,ko01100,ko01110,ko04977,map00564,map00565,map00590,map00591,map00592,map01100,map01110,map04977	-	R01315,R01317,R02053,R02746,R02747,R03416,R03417,R07064,R07379,R07387,R07859	RC00020,RC00037,RC00041,RC00094	ko00000,ko00001,ko01000,ko04131	-	-	-	LipaseGDSL	1st
Tc_032251	iB_02673		KYB29027.1 (498)	pH-sensitive chloride channel 1 (CG44099)			85	K05195	73			7070.Tc_000240-PA	1.88e-314	859.0	KOG3644@1|root,KOG3642@2759|Eukaryota,KOG3644@2759|Eukaryota,39WIN@33154|Opisthokonta,3B9BR@33208|Metazoa,3D175@33213|Bilateria,41WPI@6656|Arthropoda,3SI9S@50557|Insecta	33208|Metazoa	T	Belongs to the ligand-gated ion channel (Tc_ 1.A.9) family	pHCl	GO:0003674,GO:0005215,GO:0005216,GO:0005253,GO:0005254,GO:0005575,GO:0006810,GO:0006811,GO:0006820,GO:0006821,GO:0008150,GO:0008509,GO:0015075,GO:0015103,GO:0015108,GO:0015267,GO:0015318,GO:0015698,GO:0016020,GO:0016021,GO:0022803,GO:0022836,GO:0022838,GO:0022839,GO:0022857,GO:0031224,GO:0034220,GO:0044425,GO:0051179,GO:0051234,GO:0055085,GO:0061797,GO:0098656,GO:0098660,GO:0098661,GO:1902476	-	-	-	-	-	-	-	-	-	-	NeurchanLBD,Neurchanmemb	1st
Tc_032266	iB_09709		XP_008190486.1 (382)	uncharacterized protein (CG31157)			109																									2nd
Tc_032318	iB_00517	n.a.	KYB28844.1 (621)	none found			15	K20093	1																							2nd
Tc_032351	iB_15009		KYB28891.1 (56)	none found								7070.Tc_015938-PA	8.59e-152	445.0	COG3320@1|root,KOG1221@2759|Eukaryota,38BWP@33154|Opisthokonta,3CNQK@33208|Metazoa,3DFSY@33213|Bilateria,4225K@6656|Arthropoda,3SZZA@50557|Insecta	33208|Metazoa	I	Catalyzes the reduction of fatty acyl-CoA to fatty alcohols	-	GO:0003674,GO:0003824,GO:0005575,GO:0005622,GO:0005623,GO:0005737,GO:0005777,GO:0006139,GO:0006163,GO:0006637,GO:0006725,GO:0006732,GO:0006753,GO:0006790,GO:0006793,GO:0006796,GO:0006807,GO:0008150,GO:0008152,GO:0009058,GO:0009117,GO:0009150,GO:0009259,GO:0009987,GO:0010025,GO:0010166,GO:0016491,GO:0016620,GO:0016903,GO:0019637,GO:0019693,GO:0033865,GO:0033875,GO:0034032,GO:0034641,GO:0035336,GO:…	1.2.1.84	ko:K13356	ko00073,ko04146,ko04212,map00073,map04146,map04212	-	R09470	RC00004	ko00000,ko00001,ko01000	-	-	-	NADbinding4,Sterile	3rd
Tc_032365	iB_13707		KYB28809.1 (173)	none found	K02677	PRKCA; classical protein kinase C alpha type [EC:2.7.11.13]	38			ko01000 ko01001 ko04131	Panc	7070.Tc_003019-PA	3e-118	355.0	KOG0696@1|root,KOG0696@2759|Eukaryota,3AJEW@33154|Opisthokonta,3BFC2@33208|Metazoa,3CS8B@33213|Bilateria,41UVR@6656|Arthropoda,3SGY3@50557|Insecta	33208|Metazoa	T	zinc ion binding. It is involved in the biological process descriB_ed with intracellular signal transduction	PRKCA	GO:0000003,GO:0000188,GO:0000278,GO:0000302,GO:0000902,GO:0000904,GO:0001501,GO:0001666,GO:0001750,GO:0001775,GO:0001932,GO:0001933,GO:0001934,GO:0001936,GO:0001938,GO:0002026,GO:0002062,GO:0002159,GO:0002253,GO:0002376,GO:0002429,GO:0002520,GO:0002682,GO:0002684,GO:0002757,GO:0002761,GO:0002763,GO:0002764,GO:0002768,GO:0002791,GO:0002831,GO:0002833,GO:0002934,GO:0003006,GO:0003008,GO:0003674,GO:…	2.7.11.13	ko:K02677,ko:K19662,ko:K19663	ko01521,ko04010,ko04011,ko04012,ko04014,ko04015,ko04020,ko04062,ko04064,ko04066,ko04070,ko04071,ko04072,ko04139,ko04150,ko04151,ko04261,ko04270,ko04310,ko04360,ko04370,ko04510,ko04540,ko04650,ko04662,ko04664,ko04666,ko04670,ko04713,ko04720,ko04723,ko04724,ko04725,ko04726,ko04727,ko04728,ko04730,ko04745,ko04750,ko04911,ko04912,ko04916,ko04918,ko04919,ko04921,ko04925,ko04926,ko04931,ko04933,ko04960…	-	-	-	ko00000,ko00001,ko01000,ko01001,ko04131	-	-	-	C11,C2,Pkinase,PkinaseC	3rd
Tc_032367	iB_03552		KYB28814.1 (117)	none found																												1st
Tc_032405	iB_17585		KYB28684.1 (60)	none found
Tc_032413	iB_15018	n.a.	XP_015833328.1 (109)	short spindle 7 (CG32667)			21	K17521	1																							3rd
Tc_032449			KYB28755.1 (115)	none found			6	K24889	2
Tc_032450	iB_16355		KYB28758.1 (40)	none found
Tc_032467	iB_15490		KYB28791.1 (41)	none found																												3rd
Tc_032516	iB_04866	n.a.	KYB28534.1 (662)	uncharacterized protein (CG6295)								7070.Tc_010536-PA	2.73e-224	638.0	28I6S@1|root,2QQGX@2759|Eukaryota,38BF3@33154|Opisthokonta,3BFZU@33208|Metazoa,3CTB0@33213|Bilateria,41X7S@6656|Arthropoda,3SK62@50557|Insecta	33208|Metazoa	S	TMC domain	TMC3	GO:0002064,GO:0002065,GO:0002066,GO:0003008,GO:0003674,GO:0005215,GO:0005216,GO:0005244,GO:0005245,GO:0005261,GO:0005262,GO:0005272,GO:0005575,GO:0005623,GO:0005886,GO:0005887,GO:0005929,GO:0006810,GO:0006811,GO:0006812,GO:0006814,GO:0006816,GO:0007275,GO:0007399,GO:0007423,GO:0007600,GO:0007605,GO:0007606,GO:0007610,GO:0007626,GO:0008150,GO:0008324,GO:0008345,GO:0008544,GO:0009581,GO:0009582,GO:…	-	ko:K21988	-	-	-	-	ko00000,ko02000	1.A.17.4	-	-	TMC	1st
Tc_032523	iB_15033		KYB28547.1 (95)	none found			14	K02154	0																							3rd
Tc_032539	iB_02722		XP_968884.1 (492)	none found								7070.Tc_003768-PA	0.0	1009.0	COG2124@1|root,KOG0157@2759|Eukaryota,38XXJ@33154|Opisthokonta,3BYQ0@33208|Metazoa,3DDWQ@33213|Bilateria,421YI@6656|Arthropoda,3SQEK@50557|Insecta	33154|Opisthokonta	Q	Cytochrome P450	-	-	-	ko:K15001	-	-	-	-	ko00000,ko00199,ko01000	-	-	-	p450	1st
Tc_032638	iB_15044		XP_001808773.1 (273)	none found			10	K16769	6																							3rd
Tc_032672	iB_15493		KYB28244.1 (54)	none found																												3rd
Tc_032680	iB_15047		XP_008190834.1 (254)	none found			79																									3rd
Tc_032687	iB_15049	n.a.	KYB28226.1 (261)	uncharacterized protein (CG33998)			10	K00275	1																							3rd
Tc_032701	iB_15051		KYB28211.1 (291)	uncharacterized protein (CG12974)			19	K03321	1																							3rd
Tc_032826	iB_15066	n.a.	KYB27989.1 (147)	none found			2	K08399	1																							3rd
Tc_032842	iB_07202		KYB28028.1 (168)	none found																												2nd
Tc_032843	iB_13712		XP_001816440.3 (528)	Sensory neuron membrane protein 1 (CG7000)			51	K13885	47			7070.Tc_008210-PA	0.0	996.0	KOG3776@1|root,KOG3776@2759|Eukaryota,39VXS@33154|Opisthokonta,3BJMS@33208|Metazoa,3D0BB@33213|Bilateria,41YHP@6656|Arthropoda,3SGBZ@50557|Insecta	33208|Metazoa	T	Plays an olfactory role that is not restricted to pheromone sensitivity	Snmp1	GO:0002165,GO:0003008,GO:0005575,GO:0005623,GO:0005929,GO:0007154,GO:0007165,GO:0007166,GO:0007275,GO:0007600,GO:0007606,GO:0007608,GO:0008150,GO:0009593,GO:0009791,GO:0009987,GO:0010033,GO:0019236,GO:0023052,GO:0030425,GO:0032501,GO:0032502,GO:0035073,GO:0035210,GO:0036477,GO:0042221,GO:0042592,GO:0042995,GO:0043005,GO:0043025,GO:0043226,GO:0044297,GO:0044463,GO:0044464,GO:0048856,GO:0048878,GO:…	-	-	-	-	-	-	-	-	-	-	CD36	3rd
Tc_032913	iB_02777	n.a.	KYB28190.1 (566)	juvenile hormone acid methyltransferase (CG17330)	K10718	JHAMT; juvenile hormone-III synthase [EC:2.1.1.325]	18			ko01000		7070.Tc_008469-PA	1.01e-202	573.0	2BMX3@1|root,2S1MZ@2759|Eukaryota,3A4DF@33154|Opisthokonta,3BRPH@33208|Metazoa,3D8I6@33213|Bilateria,41ZR4@6656|Arthropoda,3SMR4@50557|Insecta	33208|Metazoa	S	juvenile hormone acid methyltransferase activity	jhamt	GO:0000003,GO:0003674,GO:0003824,GO:0005575,GO:0005622,GO:0005623,GO:0005737,GO:0006629,GO:0006714,GO:0006716,GO:0006718,GO:0006720,GO:0006721,GO:0007610,GO:0007617,GO:0007618,GO:0007619,GO:0008049,GO:0008150,GO:0008152,GO:0008168,GO:0008171,GO:0008299,GO:0008610,GO:0008757,GO:0009058,GO:0009987,GO:0010817,GO:0016106,GO:0016114,GO:0016740,GO:0016741,GO:0019010,GO:0019098,GO:0019953,GO:0022414,GO:…	2.1.1.325	ko:K10718	ko00981,map00981	-	R08147,R08151	RC00003,RC00460	ko00000,ko00001,ko01000	-	-	-	Methyltransf11,Methyltransf12,Methyltransf23,Methyltransf25,Methyltransf31	2nd
Tc_032964	iB_08184		KYB24726.1 (64)	uncharacterized protein (CG13310)			3	K14530	1			7668.SPU008506-tr	8.15e-11	62.0	KOG1075@1|root,KOG1075@2759|Eukaryota	7668.SPU008506-tr|-	E	RiB_onuclease H protein	-	-	-	-	-	-	-	-	-	-	-	-	-	2nd
Tc_032979	iB_16087		KXZ75687.1 (62)	none found																												3rd
Tc_032992	iB_05518		XP_008192920.1 (663)	none found			189																									2nd
Tc_032993	iB_07264		XP_015835188.1 (256)	none found			188					7070.Tc_013892-PA	3.55e-161	455.0	29HT6@1|root,2RQZW@2759|Eukaryota,39TV8@33154|Opisthokonta,3BK99@33208|Metazoa,3D37A@33213|Bilateria,41YBM@6656|Arthropoda,3SKTX@50557|Insecta	33208|Metazoa	S	Haemolymph juvenile hormone binding protein (JHBP)	-	-	-	-	-	-	-	-	-	-	-	-	JHBP	1st
Tc_033013	iB_15097		KYB27512.1 (34)	none found																												3rd
Tc_033022	iB_09050		XP_967739.2 (387)	mitochondrial translation release factor 1 (CG5705)	K02835	prfA, MTRF1, MRF1; peptide chain release factor 1	246			ko03012		7070.Tc_013879-PA	6.33e-275	752.0	COG0216@1|root,KOG2726@2759|Eukaryota,38CVW@33154|Opisthokonta,3B9G3@33208|Metazoa,3CTVN@33213|Bilateria,41XR4@6656|Arthropoda,3SI29@50557|Insecta	33208|Metazoa	J	Translation release factor activity, codon specific. It is involved in the biological process descriB_ed with translational termination	MTRF1	GO:0003674,GO:0003676,GO:0003723,GO:0003747,GO:0005488,GO:0005575,GO:0005622,GO:0005623,GO:0005737,GO:0005739,GO:0005759,GO:0006412,GO:0006415,GO:0006417,GO:0006449,GO:0006518,GO:0006807,GO:0008079,GO:0008135,GO:0008150,GO:0008152,GO:0009058,GO:0009059,GO:0009889,GO:0009987,GO:0010467,GO:0010468,GO:0010556,GO:0010608,GO:0016043,GO:0016149,GO:0019222,GO:0019538,GO:0022411,GO:0031323,GO:0031326,GO:…	-	ko:K02835	-	-	-	-	ko00000,ko03012	-	-	-	PCRF,RF-1	2nd
Tc_033024	iB_15886		KYB27542.1 (61)	none found																												3rd
Tc_033033	iB_15098		KYB27552.1 (93)	none found			2	K17353	1																							3rd
Tc_033038	iB_15099		KYB27558.1 (82)	uncharacterized protein (CG14104)			10			ko03400																						3rd
Tc_033050	iB_05494		KYB27580.1 (755)	none found	K15001	CYP4; cytochrome P450 family 4 [EC:1.14.-.-]	101	K07427	14	ko01000 ko00199		7070.Tc_013772-PA	0.0	970.0	COG2124@1|root,KOG0157@2759|Eukaryota,38CHP@33154|Opisthokonta,3B9GY@33208|Metazoa,3CSG8@33213|Bilateria,42215@6656|Arthropoda,3SH84@50557|Insecta	33208|Metazoa	Q	heme binding. It is involved in the biological process descriB_ed with oxidation-reduction process	-	GO:0005575,GO:0005622,GO:0005623,GO:0005737,GO:0005783,GO:0012505,GO:0043226,GO:0043227,GO:0043229,GO:0043231,GO:0044424,GO:0044444,GO:0044464	-	ko:K07427,ko:K15001	-	-	-	-	ko00000,ko00199,ko01000	-	-	-	p450	1st
Tc_033054	iB_15103		KYB27588.1 (110)	none found			2	K13861	1																							3rd
Tc_033089	iB_15474		KYB27671.1 (37)	none found			1																									3rd
Tc_033099	iB_15108		XP_015835495.1 (297)	none found			13	K04214	2																							3rd
Tc_033121	iB_16343		KYB27172.1 (35)	none found
Tc_033122	iB_05442		XP_972670.3 (594)	midline (CG6634)	K10185	TBX20; T-box protein 20	251			ko03000		7070.Tc_013513-PA	5.54e-251	700.0	KOG3585@1|root,KOG3586@2759|Eukaryota,38BF8@33154|Opisthokonta,3BBR1@33208|Metazoa,3CSRV@33213|Bilateria,41U58@6656|Arthropoda,3SK7Q@50557|Insecta	33208|Metazoa	K	Sequence-specific DNA binding transcription factor activity. It is involved in the biological process descriB_ed with regulation of transcription, DNA-templated	H15	GO:0000003,GO:0000122,GO:0000902,GO:0000904,GO:0000976,GO:0000977,GO:0000981,GO:0001012,GO:0001067,GO:0001221,GO:0001222,GO:0001224,GO:0001226,GO:0001227,GO:0001708,GO:0001709,GO:0002064,GO:0002065,GO:0002066,GO:0003002,GO:0003006,GO:0003008,GO:0003013,GO:0003015,GO:0003674,GO:0003676,GO:0003677,GO:0003690,GO:0003700,GO:0005488,GO:0005515,GO:0006355,GO:0006357,GO:0006928,GO:0006935,GO:0007275,GO:…	-	ko:K10185	-	-	-	-	ko00000,ko03000	-	-	-	T-box	1st
Tc_033142	iB_13384	n.a.	NP_001164233.1 (493)	none found	K14999	CYP6; cytochrome P450 family 6 [EC:1.14.-.-]	210			ko01000 ko00199		7070.Tc_014360-PA	0.0	1000.0	COG2124@1|root,KOG0158@2759|Eukaryota,38BTY@33154|Opisthokonta,3BF8S@33208|Metazoa,3CV2F@33213|Bilateria,41VYX@6656|Arthropoda,3SGMH@50557|Insecta	33208|Metazoa	Q	heme binding. It is involved in the biological process descriB_ed with oxidation-reduction process	Cyp6a9	GO:0002118,GO:0003674,GO:0003824,GO:0004497,GO:0005575,GO:0005622,GO:0005623,GO:0005737,GO:0005783,GO:0005789,GO:0006082,GO:0006091,GO:0006629,GO:0006631,GO:0006805,GO:0006950,GO:0006952,GO:0007610,GO:0008150,GO:0008152,GO:0009055,GO:0009266,GO:0009404,GO:0009410,GO:0009605,GO:0009607,GO:0009617,GO:0009628,GO:0009636,GO:0009987,GO:0010033,GO:0010243,GO:0012505,GO:0014070,GO:0014074,GO:0016020,GO:…	-	ko:K14999,ko:K15003	-	-	-	-	ko00000,ko00199,ko01000	-	-	-	p450	3rd
Tc_033194	iB_05653	n.a.	KYB27323.1 (488)	traffic jam (CG10034)			9	K07595	7			7070.Tc_014584-PA	2.74e-244	680.0	KOG4196@1|root,KOG4196@2759|Eukaryota,38DA7@33154|Opisthokonta,3BDTS@33208|Metazoa,3CY9T@33213|Bilateria,41ZPV@6656|Arthropoda,3SMQF@50557|Insecta	33208|Metazoa	K	sequence-specific DNA binding. It is involved in the biological process descriB_ed with regulation of transcription, DNA-templated	MAF	GO:0000003,GO:0000122,GO:0000785,GO:0000981,GO:0001228,GO:0001654,GO:0001667,GO:0001708,GO:0001816,GO:0002064,GO:0002065,GO:0002066,GO:0002088,GO:0003006,GO:0003674,GO:0003676,GO:0003677,GO:0003690,GO:0003700,GO:0005488,GO:0005515,GO:0005575,GO:0005622,GO:0005623,GO:0005634,GO:0005654,GO:0005694,GO:0005737,GO:0006139,GO:0006351,GO:0006355,GO:0006357,GO:0006366,GO:0006725,GO:0006807,GO:0006928,GO:…	-	ko:K07595,ko:K09035,ko:K09036,ko:K09038	ko04658,ko04930,ko04950,ko05202,ko05321,map04658,map04930,map04950,map05202,map05321	-	-	-	ko00000,ko00001,ko03000	-	-	-	MafN,bZIPMaf	3rd
Tc_033206	iB_08398		KYB27349.1 (1196)	Z band alternatively spliced PDZ-motif protein 52 (CG30084)	K19867	PDLIM5_6_7; PDZ and LIM domain protein 5/6/7	32			ko04990		7070.Tc_013172-PA	8.1e-220	658.0	KOG1703@1|root,KOG1703@2759|Eukaryota,38G94@33154|Opisthokonta,3BA45@33208|Metazoa,3CSB0@33213|Bilateria,41WEG@6656|Arthropoda,3SJA1@50557|Insecta	33208|Metazoa	TZ	Zinc ion binding	LDB3	GO:0001725,GO:0001952,GO:0003674,GO:0003779,GO:0005080,GO:0005488,GO:0005515,GO:0005575,GO:0005622,GO:0005623,GO:0005634,GO:0005737,GO:0005856,GO:0005886,GO:0005911,GO:0005912,GO:0005913,GO:0005915,GO:0005924,GO:0005925,GO:0005927,GO:0006996,GO:0007010,GO:0007275,GO:0007568,GO:0007610,GO:0007631,GO:0008092,GO:0008150,GO:0008340,GO:0009653,GO:0009987,GO:0010259,GO:0010810,GO:0010927,GO:0015629,GO:…	-	ko:K19867	-	-	-	-	ko00000	-	-	-	DUF4749,LIM,PDZ	2nd
Tc_033231	iB_13393		KYB27394.1 (366)	none found			17					7070.Tc_013126-PA	9.12e-99	296.0	2EQ63@1|root,2SRMH@2759|Eukaryota,3AMVX@33154|Opisthokonta,3C0ZJ@33208|Metazoa,3DH93@33213|Bilateria,422PF@6656|Arthropoda,3SP06@50557|Insecta	33208|Metazoa	S	Pupal cuticle protein 78E	-	GO:0003674,GO:0005198,GO:0005214,GO:0005575,GO:0005576,GO:0007275,GO:0008010,GO:0008150,GO:0031012,GO:0032501,GO:0032502,GO:0040003,GO:0042302,GO:0042335,GO:0044421,GO:0048856	-	-	-	-	-	-	-	-	-	-	Chitinbind4	3rd
Tc_033244	iB_13397		KYB27422.1 (628)	methuselah-like 15 (CG31720)	K04599	MTH; G protein-coupled receptor Mth (Methuselah protein)	181			ko04030		7070.Tc_013091-PA	0.0	1242.0	2A5YJ@1|root,2RYAQ@2759|Eukaryota,3A0WE@33154|Opisthokonta,3BQ7G@33208|Metazoa,3D6HK@33213|Bilateria,41YWM@6656|Arthropoda,3SM6F@50557|Insecta	33208|Metazoa	S	G-protein coupled receptor activity. It is involved in the biological process descriB_ed with G-protein coupled receptor signaling pathway	-	GO:0003674,GO:0004888,GO:0004930,GO:0005575,GO:0005623,GO:0005886,GO:0005887,GO:0007154,GO:0007165,GO:0007186,GO:0008150,GO:0009987,GO:0016020,GO:0016021,GO:0023052,GO:0031224,GO:0031226,GO:0038023,GO:0044425,GO:0044459,GO:0044464,GO:0050789,GO:0050794,GO:0050896,GO:0051716,GO:0060089,GO:0065007,GO:0071944	-	-	-	-	-	-	-	-	-	-	7tm1,7tm2,MethuselahN	3rd
Tc_033252	iB_13400		XP_008194433.1 (975)	unc-5 (CG8166)	K07521	UNC5; netrin receptor unc-5	547					7070.Tc_013067-PA	0.0	1909.0	KOG1480@1|root,KOG1480@2759|Eukaryota,38FF2@33154|Opisthokonta,3BB3I@33208|Metazoa,3CW83@33213|Bilateria,41XKV@6656|Arthropoda,3SHAH@50557|Insecta	33208|Metazoa	T	It is involved in the biological process descriB_ed with signal transduction	UNC5C	GO:0000003,GO:0000902,GO:0000904,GO:0001558,GO:0001667,GO:0003002,GO:0003006,GO:0003674,GO:0004888,GO:0005042,GO:0005043,GO:0005488,GO:0005515,GO:0005575,GO:0005622,GO:0005623,GO:0005737,GO:0005829,GO:0005886,GO:0005887,GO:0006928,GO:0006935,GO:0007154,GO:0007165,GO:0007166,GO:0007275,GO:0007389,GO:0007399,GO:0007409,GO:0007411,GO:0007417,GO:0007420,GO:0007431,GO:0007432,GO:0007548,GO:0008045,GO:…	-	ko:K07521	ko04360,map04360	-	-	-	ko00000,ko00001,ko04516	-	-	-	Death,I-set,Ig3,TSP1,UPA,ZU5	3rd
Tc_033253	iB_15928	n.a.	XP_008194435.1 (564)	uncharacterized protein (CG8086)			166					7070.Tc_013065-PA	0.0	1010.0	28KRR@1|root,2QT7V@2759|Eukaryota,3AV4X@33154|Opisthokonta,3C508@33208|Metazoa	33208|Metazoa	S	Sperm-tail PG-rich repeat	STPG2	-	-	-	-	-	-	-	-	-	-	-	SHIPPO-rpt	2nd
Tc_033289	iB_13404		KXZ75588.1 (60)	atypical protein kinase C (CG42783)								7234.FBpp0175812	6.92e-27	105.0	COG0515@1|root,KOG0695@2759|Eukaryota,38ENV@33154|Opisthokonta,3BI3M@33208|Metazoa,3CT8B@33213|Bilateria,41XBB@6656|Arthropoda,3SI74@50557|Insecta	33208|Metazoa	T	protein serine threonine kinase activity. It is involved in the biological process descriB_ed with	PRKCI	GO:0000003,GO:0000132,GO:0000166,GO:0000226,GO:0000278,GO:0000578,GO:0000902,GO:0000904,GO:0001654,GO:0001655,GO:0001667,GO:0001709,GO:0001738,GO:0001745,GO:0001754,GO:0001763,GO:0001822,GO:0001838,GO:0001841,GO:0002009,GO:0002052,GO:0002064,GO:0002252,GO:0002376,GO:0003002,GO:0003006,GO:0003008,GO:0003382,GO:0003674,GO:0003824,GO:0004672,GO:0004674,GO:0004697,GO:0005488,GO:0005515,GO:0005524,GO:…	2.7.11.13	ko:K06069,ko:K18952	ko04015,ko04062,ko04071,ko04144,ko04360,ko04390,ko04391,ko04530,ko04611,ko04910,ko04926,ko04930,ko04931,ko04933,ko05165,ko05418,map04015,map04062,map04071,map04144,map04360,map04390,map04391,map04530,map04611,map04910,map04926,map04930,map04931,map04933,map05165,map05418	-	-	-	ko00000,ko00001,ko01000,ko01001	-	-	-	C11,PB1,Pkinase,PkinaseC	3rd
Tc_033299	iB_02468	n.a.	KYB27090.1 (941)	uncharacterized protein (CG31974)								7070.Tc_015361-PA	4.09e-266	756.0	KOG2483@1|root,KOG2483@2759|Eukaryota,38EEK@33154|Opisthokonta,3BDAJ@33208|Metazoa,3CY2Z@33213|Bilateria,4209G@6656|Arthropoda,3SN09@50557|Insecta	33208|Metazoa	K	helix loop helix domain	MNT	GO:0000122,GO:0000976,GO:0000977,GO:0000981,GO:0001012,GO:0001067,GO:0001227,GO:0003674,GO:0003676,GO:0003677,GO:0003682,GO:0003690,GO:0003700,GO:0003712,GO:0003713,GO:0003714,GO:0005488,GO:0005575,GO:0005622,GO:0005623,GO:0005634,GO:0005654,GO:0006139,GO:0006351,GO:0006355,GO:0006357,GO:0006366,GO:0006725,GO:0006807,GO:0007275,GO:0007568,GO:0007569,GO:0008150,GO:0008152,GO:0008285,GO:0009058,GO:…	2.7.11.19	ko:K00871,ko:K09115	ko04020,ko04910,ko04922,map04020,map04910,map04922	-	-	-	ko00000,ko00001,ko01000,ko01001,ko03000	-	-	-	HLH	2nd
Tc_033302	iB_13406		KYB27097.1 (643)	uncharacterized protein (CG8630)	K00507	SCD, desC; stearoyl-CoA desaturase (Delta-9 desaturase) [EC:1.14.19.1]	70			ko01000 ko01004		7070.Tc_015383-PA	5.67e-243	679.0	COG1398@1|root,KOG1600@2759|Eukaryota,38GU7@33154|Opisthokonta,3BENV@33208|Metazoa,3CTc_4@33213|Bilateria	33208|Metazoa	I	oxidoreductase activity, acting on paired donors, with oxidation of a pair of donors resulting in the reduction of molecular oxygen to two molecules of water	SCD	GO:0001101,GO:0001676,GO:0002376,GO:0003674,GO:0003824,GO:0004768,GO:0005488,GO:0005506,GO:0005575,GO:0005622,GO:0005623,GO:0005634,GO:0005730,GO:0005737,GO:0005783,GO:0005789,GO:0006082,GO:0006139,GO:0006163,GO:0006164,GO:0006629,GO:0006631,GO:0006633,GO:0006636,GO:0006637,GO:0006638,GO:0006639,GO:0006641,GO:0006725,GO:0006732,GO:0006753,GO:0006790,GO:0006793,GO:0006796,GO:0006807,GO:0006950,GO:…	1.14.19.1,2.1.1.35	ko:K00507,ko:K15331	ko01040,ko01212,ko03320,ko04152,ko04212,map01040,map01212,map03320,map04152,map04212	-	R02222	RC00917	ko00000,ko00001,ko01000,ko01004,ko03016	-	-	-	FAdesaturase	3rd
Tc_033320	iB_10156		XP_001814375.2 (412)	none found	.		269	K08193	45			7070.Tc_015307-PA	3.78e-288	802.0	KOG2482@1|root,KOG2532@1|root,KOG2482@2759|Eukaryota,KOG2532@2759|Eukaryota,39VHY@33154|Opisthokonta,3BEVY@33208|Metazoa,3D0JU@33213|Bilateria,41WS9@6656|Arthropoda,3SK6I@50557|Insecta	33208|Metazoa	G	Major Facilitator Superfamily	-	-	-	-	-	-	-	-	-	-	-	-	MFS1	2nd
Tc_033338	iB_05819	n.a.	KYB25884.1 (298)	uncharacterized protein (CG11550)			188					7070.Tc_015448-PA	9.72e-225	618.0	KOG1471@1|root,KOG1471@2759|Eukaryota,3AHHE@33154|Opisthokonta,3BX8N@33208|Metazoa,3DFNT@33213|Bilateria,42209@6656|Arthropoda,3SMR6@50557|Insecta	33208|Metazoa	I	transporter activity. It is involved in the biological process descriB_ed with transport	-	-	-	-	-	-	-	-	-	-	-	-	CRALTRIO	1st
Tc_033405	iB_05847		KYB27080.1 (430)	uncharacterized protein (CG9150)			121	K15890	9			7070.Tc_015603-PA	3.63e-169	481.0	COG1028@1|root,KOG1205@2759|Eukaryota,38DQR@33154|Opisthokonta,3BJDJ@33208|Metazoa,3CUQ1@33213|Bilateria,41ZE3@6656|Arthropoda,3SM7H@50557|Insecta	33208|Metazoa	Q	Belongs to the short-chain dehydrogenases reductases (SDR) family	DHRS11	GO:0000253,GO:0003674,GO:0003824,GO:0004303,GO:0006629,GO:0006694,GO:0008150,GO:0008152,GO:0008202,GO:0008610,GO:0009058,GO:0016229,GO:0016491,GO:0016614,GO:0016616,GO:0033764,GO:0044238,GO:0055114,GO:0071704,GO:0072555,GO:0072582,GO:1901360,GO:1901362,GO:1901576	1.1.1.216	ko:K15890	ko00900,ko00981,ko01130,map00900,map00981,map01130	-	R03264	RC00649	ko00000,ko00001,ko01000	-	-	-	adhshort	1st
Tc_033437	iB_13418		KYB26892.1 (131)	cut up (CG6998)	K10418	DYNLL; dynein light chain LC8-type	60			ko03037 ko04812		7070.Tc_015765-PA	5.23e-66	204.0	KOG3430@1|root,KOG3430@2759|Eukaryota,3A3DU@33154|Opisthokonta,3BRE5@33208|Metazoa,3D83W@33213|Bilateria,41ZPZ@6656|Arthropoda,3SN5D@50557|Insecta	33208|Metazoa	Z	It is involved in the biological process descriB_ed with microtubule-based process	DYNLL2	GO:0000003,GO:0000132,GO:0000226,GO:0000278,GO:0002009,GO:0002165,GO:0003006,GO:0003674,GO:0003824,GO:0005488,GO:0005515,GO:0005575,GO:0005622,GO:0005623,GO:0005737,GO:0005814,GO:0005815,GO:0005856,GO:0005868,GO:0005875,GO:0006810,GO:0006914,GO:0006928,GO:0006996,GO:0006997,GO:0007010,GO:0007015,GO:0007017,GO:0007018,GO:0007049,GO:0007163,GO:0007275,GO:0007276,GO:0007281,GO:0007283,GO:0007286,GO:…	-	ko:K10418	ko04962,map04962	-	-	-	ko00000,ko00001,ko04812	-	-	-	Dyneinlight	3rd
Tc_033443	iB_13420		KYB26899.1 (481)	none found			158	K04307	41			7070.Tc_015772-PA	8.3e-232	658.0	COG4886@1|root,KOG2087@1|root,KOG0619@2759|Eukaryota,KOG2087@2759|Eukaryota,38CC3@33154|Opisthokonta,3BCC2@33208|Metazoa,3CZ7Q@33213|Bilateria,41VIZ@6656|Arthropoda,3SH13@50557|Insecta	33208|Metazoa	T	G-protein coupled receptor activity. It is involved in the biological process descriB_ed with G-protein coupled receptor signaling pathway	GPRGPH	GO:0001653,GO:0003674,GO:0004888,GO:0004930,GO:0005575,GO:0007154,GO:0007165,GO:0007186,GO:0007218,GO:0008150,GO:0008188,GO:0008528,GO:0009987,GO:0016020,GO:0016021,GO:0016500,GO:0023052,GO:0031224,GO:0038023,GO:0044425,GO:0050789,GO:0050794,GO:0050896,GO:0051716,GO:0060089,GO:0065007	-	ko:K04306,ko:K04307	ko04080,ko04926,map04080,map04926	-	-	-	ko00000,ko00001,ko04030	-	-	-	7tm1,LRR8,Ldlrecepta	3rd
Tc_033471	iB_05712		KYB26941.1 (1319)	RIM binding protein (CG43073)	K17591	RIMBP2; RIMS-binding protein 2	623			ko01009		7070.Tc_014870-PA	0.0	1279.0	KOG3632@1|root,KOG3632@2759|Eukaryota,38CCB@33154|Opisthokonta,3BEY5@33208|Metazoa,3CSJI@33213|Bilateria,41UX5@6656|Arthropoda,3SIK2@50557|Insecta	33208|Metazoa	T	Src homology 3 domains	BZRAP1	GO:0003674,GO:0005102,GO:0005488,GO:0005515,GO:0005575,GO:0005622,GO:0005623,GO:0005737,GO:0005739,GO:0005829,GO:0005856,GO:0005938,GO:0006629,GO:0006694,GO:0006700,GO:0006996,GO:0007010,GO:0007154,GO:0007267,GO:0007268,GO:0007274,GO:0008150,GO:0008152,GO:0008202,GO:0008207,GO:0008610,GO:0009058,GO:0009892,GO:0009987,GO:0010563,GO:0010817,GO:0010921,GO:0010923,GO:0016043,GO:0019220,GO:0019222,GO:…	-	ko:K17591,ko:K19922	-	-	-	-	ko00000,ko01009,ko04131	-	-	-	SH32,SH39	1st
Tc_033511	iB_13427		KYB26861.1 (198)	none found			20					7029.ACYPI38972-PA	1.57e-65	218.0	KOG3105@1|root,KOG3105@2759|Eukaryota,39V1H@33154|Opisthokonta,3BJWN@33208|Metazoa,3D5B0@33213|Bilateria,41UKY@6656|Arthropoda,3SJNM@50557|Insecta	33208|Metazoa	S	Encoded by	-	-	-	-	-	-	-	-	-	-	-	-	DDE1,HTHTnpTc_5,HTHpsq	3rd
Tc_033512	iB_13428	n.a.	KYB26840.1 (1154)	Ionotropic receptor 100a (CG11575)			6	K08471	3		Lyso	7070.Tc_009416-PA	2.81e-117	409.0	KOG1052@1|root,KOG1052@2759|Eukaryota,39MZ6@33154|Opisthokonta,3CPIE@33208|Metazoa,3E5PB@33213|Bilateria,42AR3@6656|Arthropoda,3T044@50557|Insecta	2759|Eukaryota	EPT	ionotropic glutamate receptor activity	-	-	2.3.2.5	ko:K00683,ko:K05313,ko:K12385	ko04142,ko04979,map04142,map04979	-	-	-	ko00000,ko00001,ko01000,ko02000,ko04040	1.A.10.1.14,1.A.10.1.15,1.A.10.1.16,1.A.10.1.17,2.A.6.6	-	-	Ligchan,Ligchan-Glubd	3rd
Tc_033536		n.a.	KYB26802.1 (433)	tailup (CG10619)	K09370	ISL1; insulin gene enhancer protein ISL-1	311			ko03000		7070.Tc_009339-PA	5.97e-252	697.0	KOG0490@1|root,KOG0490@2759|Eukaryota,38CUX@33154|Opisthokonta,3BAXJ@33208|Metazoa,3CVQM@33213|Bilateria,41UWI@6656|Arthropoda,3SIHZ@50557|Insecta	33208|Metazoa	K	binding. It is involved in the biological process descriB_ed with regulation of transcription, DNA-templated	ISL1	GO:0000003,GO:0000122,GO:0000578,GO:0000902,GO:0000904,GO:0000976,GO:0000977,GO:0000978,GO:0000980,GO:0000981,GO:0000982,GO:0000987,GO:0001012,GO:0001067,GO:0001077,GO:0001085,GO:0001102,GO:0001158,GO:0001228,GO:0001568,GO:0001667,GO:0001700,GO:0001708,GO:0001709,GO:0001755,GO:0001817,GO:0001819,GO:0001894,GO:0001932,GO:0001934,GO:0001944,GO:0002009,GO:0002064,GO:0002065,GO:0002066,GO:0002067,GO:…	-	ko:K09370,ko:K18492	ko04550,map04550	-	-	-	ko00000,ko00001,ko03000	-	-	-	Homeobox,LIM
Tc_033548	iB_15160		KYB26777.1 (691)	none found			2	K20276	0																							3rd
Tc_033565	iB_13436		XP_972801.1 (354)	none found			11	K01183	1			7070.Tc_009553-PA	2.81e-232	661.0	KOG2476@1|root,KOG2476@2759|Eukaryota,38C31@33154|Opisthokonta,3B96V@33208|Metazoa,3CUVP@33213|Bilateria,41VDT@6656|Arthropoda,3SK5V@50557|Insecta	33208|Metazoa	S	Catalytic activity	CWF19L1	-	-	-	-	-	-	-	-	-	-	-	CwfJC1,CwfJC2	3rd
Tc_033612	iB_05924		KYB26696.1 (1546)	uncharacterized protein (CG7627)	K05673	ABCC4; ATP-binding cassette, subfamily C (CFTR/MRP), member 4	296			ko02000		7070.Tc_015918-PA	0.0	2298.0	COG1132@1|root,KOG0054@2759|Eukaryota,38CH6@33154|Opisthokonta,3BDC6@33208|Metazoa,3CXM9@33213|Bilateria,41VGC@6656|Arthropoda	33208|Metazoa	Q	It is involved in the biological process descriB_ed with transmembrane transport	ABCC4	GO:0002576,GO:0003674,GO:0003824,GO:0005215,GO:0005575,GO:0005622,GO:0005623,GO:0005737,GO:0005886,GO:0005887,GO:0006810,GO:0006811,GO:0006820,GO:0006869,GO:0006887,GO:0006996,GO:0008150,GO:0008152,GO:0008509,GO:0009987,GO:0010876,GO:0012505,GO:0012506,GO:0015075,GO:0015103,GO:0015318,GO:0015399,GO:0015405,GO:0015662,GO:0015698,GO:0015711,GO:0015718,GO:0015732,GO:0015849,GO:0015908,GO:0016020,GO:…	-	ko:K05673	ko01523,ko02010,ko04024,ko04976,map01523,map02010,map04024,map04976	-	-	-	ko00000,ko00001,ko02000	3.A.1.208.7	-	-	ABCmembrane,ABCtran	1st
Tc_033617	iB_13442		XP_968794.2 (492)	waterproof (CG1443)	K13356	FAR; alcohol-forming fatty acyl-CoA reductase [EC:1.2.1.84]	227			ko01000		7070.Tc_015938-PA	0.0	940.0	COG3320@1|root,KOG1221@2759|Eukaryota,38BWP@33154|Opisthokonta,3CNQK@33208|Metazoa,3DFSY@33213|Bilateria,4225K@6656|Arthropoda,3SZZA@50557|Insecta	33208|Metazoa	I	Catalyzes the reduction of fatty acyl-CoA to fatty alcohols	-	GO:0003674,GO:0003824,GO:0005575,GO:0005622,GO:0005623,GO:0005737,GO:0005777,GO:0006139,GO:0006163,GO:0006637,GO:0006725,GO:0006732,GO:0006753,GO:0006790,GO:0006793,GO:0006796,GO:0006807,GO:0008150,GO:0008152,GO:0009058,GO:0009117,GO:0009150,GO:0009259,GO:0009987,GO:0010025,GO:0010166,GO:0016491,GO:0016620,GO:0016903,GO:0019637,GO:0019693,GO:0033865,GO:0033875,GO:0034032,GO:0034641,GO:0035336,GO:…	1.2.1.84	ko:K13356	ko00073,ko04146,ko04212,map00073,map04146,map04212	-	R09470	RC00004	ko00000,ko00001,ko01000	-	-	-	NADbinding4,Sterile	3rd
Tc_033618	iB_15169		KYB26689.1 (235)	uncharacterized protein (CG30503)	K01047	PLA2G, SPLA2; secretory phospholipase A2 [EC:3.1.1.4]	12			ko01000 ko03036																						3rd
Tc_033619		n.a.	XP_008200148.1 (303)	none found			36	K14827	1
Tc_033629	iB_13443		KYB26712.1 (152)	uncharacterized protein (CG13599)			20			ko03036		7070.Tc_009132-PA	1.08e-77	245.0	KOG3710@1|root,KOG3710@2759|Eukaryota,38C21@33154|Opisthokonta,3BAXT@33208|Metazoa,3CT3G@33213|Bilateria,41V1R@6656|Arthropoda,3SG8T@50557|Insecta	33208|Metazoa	T	oxidoreductase activity, acting on paired donors, with incorporation or reduction of molecular oxygen, 2-oxoglutarate as one donor, and incorporation of one atom each of oxygen into both donors. It is involved in the biological process descriB_ed with oxidation-reduction process	EGLN1	GO:0000003,GO:0000302,GO:0001558,GO:0001666,GO:0001701,GO:0001890,GO:0001892,GO:0003006,GO:0003007,GO:0003205,GO:0003206,GO:0003231,GO:0003279,GO:0003281,GO:0003674,GO:0003824,GO:0005488,GO:0005506,GO:0005515,GO:0005575,GO:0005622,GO:0005623,GO:0005634,GO:0005654,GO:0005737,GO:0005829,GO:0006082,GO:0006355,GO:0006357,GO:0006464,GO:0006520,GO:0006575,GO:0006611,GO:0006807,GO:0006810,GO:0006873,GO:…	1.14.11.29	ko:K09592	ko04066,ko05200,ko05211,map04066,map05200,map05211	-	-	-	ko00000,ko00001,ko01000	-	-	-	2OG-FeIIOxy3,zf-MYND	3rd
Tc_033633	iB_13444		XP_968540.2 (530)	Cystathionine β-synthase (CG1753)	K01697	CBS; cystathionine beta-synthase [EC:4.2.1.22]	302			ko01000		7070.Tc_009131-PA	0.0	1002.0	COG0031@1|root,KOG1252@2759|Eukaryota,38B7H@33154|Opisthokonta,3BBJK@33208|Metazoa,3CY68@33213|Bilateria,41TRN@6656|Arthropoda,3SGB6@50557|Insecta	33208|Metazoa	E	Cystathionine beta-synthase activity. It is involved in the biological process descriB_ed with cysteine biosynthetic process from serine	CBS	GO:0000003,GO:0000096,GO:0000097,GO:0000098,GO:0001101,GO:0001501,GO:0001503,GO:0001666,GO:0001932,GO:0001958,GO:0001974,GO:0003008,GO:0003013,GO:0003018,GO:0003674,GO:0003824,GO:0004122,GO:0004124,GO:0005488,GO:0005515,GO:0005575,GO:0005622,GO:0005623,GO:0005634,GO:0005737,GO:0005829,GO:0006082,GO:0006139,GO:0006259,GO:0006520,GO:0006534,GO:0006535,GO:0006563,GO:0006565,GO:0006725,GO:0006790,GO:…	4.2.1.22	ko:K01697	ko00260,ko00270,ko01100,ko01130,ko01230,map00260,map00270,map01100,map01130,map01230	M00035,M00338	R00891,R01290,R04942	RC00056,RC00069,RC00256,RC00489,RC01246	ko00000,ko00001,ko00002,ko01000	-	-	-	CBS,PALP	3rd
Tc_033640	iB_10307		KYB26728.1 (751)	SP2353 (CG8403)	K24341	EGFRAM; pikachurin	386			ko04990		7070.Tc_030664-PA	0.0	898.0	KOG3509@1|root,KOG3509@2759|Eukaryota,38GWR@33154|Opisthokonta,3BDA1@33208|Metazoa,3CYUY@33213|Bilateria,41YBP@6656|Arthropoda,3SIQT@50557|Insecta	33208|Metazoa	T	Laminin G domain	EGFLAM	GO:0001654,GO:0001745,GO:0001751,GO:0001754,GO:0003674,GO:0005488,GO:0005539,GO:0005575,GO:0005576,GO:0005604,GO:0005614,GO:0005615,GO:0005623,GO:0006022,GO:0006029,GO:0006082,GO:0006464,GO:0006790,GO:0006807,GO:0006996,GO:0007275,GO:0007399,GO:0007423,GO:0008150,GO:0008152,GO:0009100,GO:0009653,GO:0009887,GO:0009986,GO:0009987,GO:0010810,GO:0010811,GO:0016043,GO:0018149,GO:0018193,GO:0018209,GO:…	-	-	-	-	-	-	-	-	-	-	EGF,LamininG1,LamininG2,fn3,hEGF	3rd
Tc_033641	iB_10308		XP_008195515.1 (244)	Helix loop helix protein 3B (CG2655)	K09068	TAL; T-cell acute lymphocytic leukemia protein	113			ko03000		7070.Tc_009117-PA	2.26e-163	478.0	KOG4029@1|root,KOG4029@2759|Eukaryota,39MZQ@33154|Opisthokonta,3CPIX@33208|Metazoa,3E5PV@33213|Bilateria,42ARF@6656|Arthropoda,3T04N@50557|Insecta	33208|Metazoa	K	Domain of unknown function (DUF4793)	-	-	5.2.1.8	ko:K12737	-	-	-	-	ko00000,ko01000,ko03041,ko03110	-	-	-	DUF4793,HLH	3rd
Tc_033669	iB_15175		XP_015837085.1 (112)	none found			13	K01297	1																							3rd
Tc_033678	iB_06277		XP_973738.2 (464)	SIFamide receptor (CG10823)	K04239	HCRTR2; hypocretin (orexin) receptor 2	194			ko04030		7070.Tc_009749-PA	1.89e-151	438.0	KOG3656@1|root,KOG3656@2759|Eukaryota,38DAI@33154|Opisthokonta,3BIAU@33208|Metazoa,3CX65@33213|Bilateria,41Y2R@6656|Arthropoda,3SMWX@50557|Insecta	33208|Metazoa	T	7 transmembrane receptor (rhodopsin family)	HCRTR2	GO:0001653,GO:0001932,GO:0001934,GO:0003674,GO:0004888,GO:0004930,GO:0005488,GO:0005575,GO:0005623,GO:0005886,GO:0005887,GO:0006873,GO:0006874,GO:0006875,GO:0007154,GO:0007165,GO:0007186,GO:0007200,GO:0007218,GO:0007267,GO:0007268,GO:0007610,GO:0007631,GO:0008150,GO:0008188,GO:0008528,GO:0009719,GO:0009725,GO:0009893,GO:0009966,GO:0009967,GO:0009987,GO:0010033,GO:0010243,GO:0010562,GO:0010604,GO:…	-	ko:K04238,ko:K04239	ko04080,map04080	-	-	-	ko00000,ko00001,ko04030	-	-	-	7tm1,Orexinrec2	2nd
Tc_033680	iB_13446		KYB26246.1 (8218)	short stop (CG18076)	K10382	DST; dystonin	4857			ko04812		7070.Tc_009077-PA	0.0	14756.0	COG5069@1|root,KOG0516@2759|Eukaryota,38EE9@33154|Opisthokonta,3BA4T@33208|Metazoa,3CRBY@33213|Bilateria,41V3A@6656|Arthropoda,3SGWE@50557|Insecta	33208|Metazoa	Z	Calcium ion binding. It is involved in the biological process descriB_ed with cell cycle arrest	DST	GO:0000003,GO:0000226,GO:0000235,GO:0000902,GO:0000904,GO:0001558,GO:0001578,GO:0001700,GO:0001704,GO:0001707,GO:0001709,GO:0001725,GO:0001726,GO:0001763,GO:0001952,GO:0002009,GO:0002020,GO:0002165,GO:0003674,GO:0003779,GO:0003824,GO:0004857,GO:0004866,GO:0004869,GO:0005102,GO:0005178,GO:0005198,GO:0005200,GO:0005488,GO:0005515,GO:0005575,GO:0005576,GO:0005604,GO:0005622,GO:0005623,GO:0005634,GO:…	-	ko:K10382,ko:K10388,ko:K19827	-	-	-	-	ko00000,ko04812	-	-	-	CH,EF-hand7,GAS2,Plectin,S10plectin,Spectrin	3rd
Tc_033681	iB_02850	n.a.	XP_015837057.1 (832)	uncharacterized protein (CG30375)			19	K01362	13		Panc	7070.Tc_030073-PA	9.19e-303	842.0	COG5640@1|root,KOG3627@2759|Eukaryota,39WCN@33154|Opisthokonta,3BMTA@33208|Metazoa,3D2Y1@33213|Bilateria,41VE8@6656|Arthropoda,3SH6C@50557|Insecta	33208|Metazoa	O	serine-type endopeptidase activity. It is involved in the biological process descriB_ed with proteolysis	-	-	3.4.21.4	ko:K01312,ko:K01362,ko:K09640	ko04080,ko04972,ko04974,ko05164,map04080,map04972,map04974,map05164	-	-	-	ko00000,ko00001,ko01000,ko01002,ko04147	-	-	-	CUB,Trypsin	1st
Tc_033682	iB_13447		XP_974024.1 (202)	κB-Ras (CG1669)	K17197	NKIRAS; NF-kappa-B inhiB_itor-interacting Ras-like protein	150			ko04031		103372.F4X316	1.04e-89	268.0	KOG3883@1|root,KOG3883@2759|Eukaryota,39CBU@33154|Opisthokonta,3BCHA@33208|Metazoa,3CZFQ@33213|Bilateria,41YUE@6656|Arthropoda,3SM81@50557|Insecta,46G3W@7399|Hymenoptera	33208|Metazoa	T	50S riB_osome-binding GTPase	NKIRAS1	GO:0000166,GO:0001882,GO:0001883,GO:0003674,GO:0003824,GO:0003924,GO:0005488,GO:0005515,GO:0005525,GO:0007154,GO:0007165,GO:0007249,GO:0008150,GO:0009966,GO:0009968,GO:0009987,GO:0010646,GO:0010648,GO:0016462,GO:0016787,GO:0016817,GO:0016818,GO:0017076,GO:0017111,GO:0019001,GO:0023051,GO:0023052,GO:0023057,GO:0032549,GO:0032550,GO:0032553,GO:0032555,GO:0032561,GO:0035556,GO:0035639,GO:0036094,GO:…	-	ko:K14726,ko:K17197	-	-	-	-	ko00000,ko02000,ko04031	2.A.36	-	-	Ras	3rd
Tc_033697	iB_15179		KYB26285.1 (98)	none found			2	K14079	1																							3rd
Tc_033706	iB_15181		XP_008195648.1 (172)	aaRS-interacting multifunctional protein 3 (CG30185)	K15439	EEF1E1, AIMP3; eukaryotic translation elongation factor 1 epsilon-1	70			ko03016		7159.AAEL007366-PA	2.51e-33	123.0	COG0625@1|root,KOG0867@2759|Eukaryota,39RSU@33154|Opisthokonta,3BKH5@33208|Metazoa,3CW45@33213|Bilateria,421R0@6656|Arthropoda,3SPES@50557|Insecta,453P6@7147|Diptera,45I9T@7148|Nematocera	33208|Metazoa	O	Glutathione S-transferase, C-terminal domain	EEF1E1	GO:0003674,GO:0003676,GO:0003723,GO:0003746,GO:0003824,GO:0004364,GO:0005488,GO:0005575,GO:0005622,GO:0005623,GO:0005634,GO:0005654,GO:0005730,GO:0005737,GO:0005829,GO:0006082,GO:0006139,GO:0006399,GO:0006412,GO:0006414,GO:0006418,GO:0006518,GO:0006520,GO:0006575,GO:0006725,GO:0006749,GO:0006790,GO:0006807,GO:0008135,GO:0008150,GO:0008152,GO:0008285,GO:0009058,GO:0009059,GO:0009966,GO:0009967,GO:…	-	ko:K15439	-	-	-	-	ko00000,ko03016	-	-	-	GSTc_,GSTc_3	3rd
Tc_033734	iB_13455		XP_008195723.1 (86)	uncharacterized protein (CG13748)			7	K23421	2			7070.Tc_008976-PA	1.08e-53	175.0	KOG3538@1|root,KOG4597@2759|Eukaryota,393IC@33154|Opisthokonta,3B9QK@33208|Metazoa,3CRM0@33213|Bilateria,42A77@6656|Arthropoda,3SZNR@50557|Insecta	33208|Metazoa	O	thrombospondin type-1 domain-containing protein 4	-	GO:0002164,GO:0005575,GO:0005576,GO:0007275,GO:0007507,GO:0007508,GO:0008150,GO:0009791,GO:0031012,GO:0032501,GO:0032502,GO:0044087,GO:0044089,GO:0044421,GO:0048513,GO:0048518,GO:0048522,GO:0048569,GO:0048731,GO:0048856,GO:0050789,GO:0050794,GO:0051128,GO:0051130,GO:0062023,GO:0065007,GO:0072359,GO:1901201,GO:1901203,GO:1903053,GO:1903055	-	-	-	-	-	-	-	-	-	-	ADAMspacer1,KunitzBPTI,PLAC,TSP1	3rd
Tc_033755	iB_08760		XP_008195807.1 (309)	par-6 (CG5884)	K06093	PARD6; partitioning defective protein 6	221			ko03036		7070.Tc_009924-PA	1.87e-199	558.0	COG5050@1|root,KOG3606@1|root,KOG2877@2759|Eukaryota,KOG3606@2759|Eukaryota,38FAD@33154|Opisthokonta,3B9VV@33208|Metazoa,3CXWX@33213|Bilateria,41VN6@6656|Arthropoda,3SJEX@50557|Insecta	33208|Metazoa	T	PB1 domain	PARD6B	GO:0000003,GO:0000226,GO:0000278,GO:0000902,GO:0000904,GO:0001667,GO:0001738,GO:0001763,GO:0001932,GO:0001933,GO:0002009,GO:0002064,GO:0002065,GO:0002066,GO:0003002,GO:0003006,GO:0003674,GO:0005080,GO:0005488,GO:0005515,GO:0005575,GO:0005622,GO:0005623,GO:0005634,GO:0005737,GO:0005813,GO:0005815,GO:0005829,GO:0005856,GO:0005886,GO:0005911,GO:0005923,GO:0005938,GO:0006469,GO:0006928,GO:0006996,GO:…	-	ko:K06093	ko04015,ko04144,ko04360,ko04390,ko04391,ko04530,ko05165,map04015,map04144,map04360,map04390,map04391,map04530,map05165	-	-	-	ko00000,ko00001,ko03036	-	-	-	PB1,PDZ	2nd
Tc_033767	iB_15193		XP_008195860.1 (118)	none found			6	K23480	1																							3rd
Tc_033805	iB_16924		KYB26371.1 (423)	none found	K00699	UGT; glucuronosyltransferase [EC:2.4.1.17]	163			ko01000 ko01003		7070.Tc_008804-PA	7.89e-241	678.0	KOG1192@1|root,KOG1192@2759|Eukaryota,38B62@33154|Opisthokonta,3BNQ2@33208|Metazoa,3CXVM@33213|Bilateria,41YIG@6656|Arthropoda,3SKSG@50557|Insecta	33208|Metazoa	G	Belongs to the UDP-glycosyltransferase family	-	-	2.4.1.17	ko:K00699	ko00040,ko00053,ko00140,ko00830,ko00860,ko00980,ko00982,ko00983,ko01100,ko01110,ko05204,map00040,map00053,map00140,map00830,map00860,map00980,map00982,map00983,map01100,map01110,map05204	M00014,M00129	R01383,R02358,R02389,R02478,R02502,R02902,R03091,R04352,R04353,R04354,R04683,R07106,R08259,R08261,R08262,R08263,R08615,R09426,R09427,R09428	RC00005,RC00033,RC00049,RC00059,RC00078,RC00171,RC00397,RC00523,RC00529,RC00708,RC02748	ko00000,ko00001,ko00002,ko01000,ko01003	-	GT1	-	UDPGT
Tc_033825	iB_13462		XP_975677.2 (534)	nervy (CG3385)								7070.Tc_008765-PA	2.26e-244	690.0	28KWJ@1|root,2QTD6@2759|Eukaryota,38FG0@33154|Opisthokonta,3BG3A@33208|Metazoa,3CVWG@33213|Bilateria,41ZNY@6656|Arthropoda,3SI7U@50557|Insecta	33208|Metazoa	K	NHR2 domain like	CBFA2T3	GO:0000122,GO:0001666,GO:0002376,GO:0002520,GO:0002521,GO:0002573,GO:0003674,GO:0003682,GO:0003700,GO:0003712,GO:0003714,GO:0005488,GO:0005515,GO:0005575,GO:0005622,GO:0005623,GO:0005634,GO:0005654,GO:0005730,GO:0006091,GO:0006109,GO:0006110,GO:0006140,GO:0006355,GO:0006357,GO:0006950,GO:0007275,GO:0007399,GO:0008150,GO:0008152,GO:0008283,GO:0008285,GO:0009628,GO:0009889,GO:0009890,GO:0009892,GO:…	-	ko:K10053	ko05200,ko05202,ko05221,map05200,map05202,map05221	-	-	-	ko00000,ko00001	-	-	-	NHR2,TAFH,zf-MYND	3rd
Tc_033833	iB_10398		KYB26506.1 (904)	none found	K13024	PPIP5K, VIP; inositol-hexakisphosphate/diphosphoinositol-pentakisphosphate 1-kinase [EC:2.7.4.24]	27			ko01000		7070.Tc_010200-PA	0.0	1657.0	KOG1057@1|root,KOG1057@2759|Eukaryota,38DX6@33154|Opisthokonta,3BBTH@33208|Metazoa,3CRNY@33213|Bilateria,41TGK@6656|Arthropoda,3SIPV@50557|Insecta	33208|Metazoa	Z	Belongs to the histidine acid phosphatase family	PPIP5K2	GO:0000166,GO:0000827,GO:0000828,GO:0000829,GO:0000832,GO:0003674,GO:0003824,GO:0005488,GO:0005524,GO:0005575,GO:0005622,GO:0005623,GO:0005737,GO:0005829,GO:0005975,GO:0006020,GO:0006066,GO:0006793,GO:0006796,GO:0008144,GO:0008150,GO:0008152,GO:0009058,GO:0009987,GO:0016301,GO:0016310,GO:0016740,GO:0016772,GO:0016776,GO:0017076,GO:0019637,GO:0019751,GO:0030554,GO:0032553,GO:0032555,GO:0032559,GO:…	2.7.4.24	ko:K12847,ko:K13024	ko03040,ko04070,map03040,map04070	M00354	R05799,R08964	RC00002	ko00000,ko00001,ko00002,ko01000,ko03041	-	-	-	HisPhos2,RimK	3rd
Tc_033874	iB_15862		KYB26578.1 (109)	none found			10	K09228	1																							3rd
Tc_033883	iB_01372		KYB26199.1 (686)	Thrombospondin (CG11326)	K04659	THBS2S; thrombospondin 2/3/4/5	278			ko04131 ko04147 ko00536		7070.Tc_008608-PA	0.0	966.0	2CMRF@1|root,2QRK8@2759|Eukaryota,38BZ6@33154|Opisthokonta,3BC6D@33208|Metazoa,3CRA6@33213|Bilateria,41W09@6656|Arthropoda,3SING@50557|Insecta	33208|Metazoa	O	Calcium ion binding. It is involved in the biological process descriB_ed with cell adhesion	COMP	GO:0000902,GO:0001501,GO:0001503,GO:0001932,GO:0001934,GO:0001936,GO:0001938,GO:0001968,GO:0002020,GO:0002682,GO:0002684,GO:0002685,GO:0002687,GO:0002688,GO:0002690,GO:0003416,GO:0003417,GO:0003674,GO:0005102,GO:0005178,GO:0005198,GO:0005201,GO:0005488,GO:0005496,GO:0005499,GO:0005509,GO:0005515,GO:0005518,GO:0005539,GO:0005575,GO:0005576,GO:0005604,GO:0005615,GO:0005622,GO:0005623,GO:0005737,GO:…	-	ko:K04659	ko04145,ko04151,ko04510,ko04512,ko05144,ko05165,map04145,map04151,map04510,map04512,map05144,map05165	-	-	-	ko00000,ko00001,ko00536,ko04131,ko04147,ko04516	-	-	-	COMP,EGF,EGFCA,TSP3,TSPC	1st
Tc_033891	iB_13470		KYB26210.1 (675)	none found			12	K02209	1			7070.Tc_004048-PA	1.45e-248	738.0	COG2801@1|root,KOG0017@2759|Eukaryota,38F42@33154|Opisthokonta,3BA5H@33208|Metazoa,3DDWX@33213|Bilateria,42228@6656|Arthropoda	33208|Metazoa	OU	zinc finger	-	-	-	-	-	-	-	-	-	-	-	-	RVP,RVT1,Retrotransgag,rve,zf-CCHC	3rd
Tc_033924	iB_03922	n.a.	KYB26022.1 (2614)	uncharacterized protein (CG13775)			21	K15255	1			7070.Tc_002209-PA	0.0	1535.0	COG0507@1|root,KOG0987@2759|Eukaryota,38G2J@33154|Opisthokonta,3BIV7@33208|Metazoa,3D0M2@33213|Bilateria,420YJ@6656|Arthropoda,3SKNH@50557|Insecta	33208|Metazoa	D	DNA helicase activity	-	-	3.6.4.12	ko:K15255,ko:K18626	-	-	-	-	ko00000,ko01000,ko03029,ko03032,ko04812	-	-	-	HelitronlikeN,PIF1	1st
Tc_033927	iB_13474		XP_015837766.1 (1205)	Guanylyl cyclase at 32E (CG33114)	K01769	E4.6.1.2; guanylate cyclase, other [EC:4.6.1.2]	791			ko01000		7070.Tc_002175-PA	0.0	2345.0	COG2114@1|root,KOG2000@1|root,KOG1023@2759|Eukaryota,KOG2000@2759|Eukaryota,38E22@33154|Opisthokonta,3B9DY@33208|Metazoa,3CT6K@33213|Bilateria,41VY8@6656|Arthropoda,3SH4K@50557|Insecta	33208|Metazoa	T	It is involved in the biological process descriB_ed with	-	GO:0003674,GO:0003824,GO:0004383,GO:0005575,GO:0005622,GO:0005623,GO:0005737,GO:0005829,GO:0005886,GO:0005887,GO:0006139,GO:0006163,GO:0006164,GO:0006182,GO:0006725,GO:0006753,GO:0006793,GO:0006796,GO:0006807,GO:0007154,GO:0007165,GO:0008074,GO:0008150,GO:0008152,GO:0009058,GO:0009117,GO:0009150,GO:0009152,GO:0009165,GO:0009187,GO:0009190,GO:0009259,GO:0009260,GO:0009975,GO:0009987,GO:0016020,GO:…	4.6.1.2	ko:K01769,ko:K12323,ko:K16573	ko00230,ko04022,ko04024,ko04270,ko04714,ko04921,ko04923,ko04924,ko04925,map00230,map04022,map04024,map04270,map04714,map04921,map04923,map04924,map04925	M00694	R00434	RC00295	ko00000,ko00001,ko00002,ko01000,ko01001,ko03036,ko04812	-	-	-	ANFreceptor,Guanylatecyc,HNOBA,PkinaseTyr	3rd
Tc_033959	iB_04070	n.a.	KYB26083.1 (1790)	Fatty acyl-CoA reductase in oenocytes (CG18031)	K13356	FAR; alcohol-forming fatty acyl-CoA reductase [EC:1.2.1.84]	33			ko01000		7070.Tc_006121-PA	0.0	2365.0	COG3320@1|root,KOG1221@2759|Eukaryota,38GG2@33154|Opisthokonta,3BA15@33208|Metazoa,3CT4D@33213|Bilateria,41VDW@6656|Arthropoda,3SK53@50557|Insecta	33208|Metazoa	I	Catalyzes the reduction of fatty acyl-CoA to fatty alcohols	-	-	1.2.1.84	ko:K13356	ko00073,ko04146,ko04212,map00073,map04146,map04212	-	R09470	RC00004	ko00000,ko00001,ko01000	-	-	-	NADbinding4,Sterile	1st
Tc_033970	iB_13476		XP_015837961.1 (207)	rhomboid-6 (CG17212)								7070.Tc_011604-PA	3.4e-34	129.0	COG0705@1|root,KOG2289@2759|Eukaryota,3A6UP@33154|Opisthokonta,3BTSN@33208|Metazoa,3DA2T@33213|Bilateria,420VP@6656|Arthropoda,3SP2W@50557|Insecta	33208|Metazoa	T	serine-type endopeptidase activity. It is involved in the biological process descriB_ed with proteolysis	rho-6	GO:0003674,GO:0003824,GO:0004175,GO:0004252,GO:0005575,GO:0006508,GO:0006807,GO:0008150,GO:0008152,GO:0008233,GO:0008236,GO:0010467,GO:0016020,GO:0016021,GO:0016485,GO:0016787,GO:0017171,GO:0019538,GO:0031224,GO:0043170,GO:0044238,GO:0044425,GO:0051604,GO:0070011,GO:0071704,GO:0140096,GO:1901564	-	-	-	-	-	-	-	-	-	-	Rhomboid	3rd
Tc_033974	iB_13723		XP_015837871.1 (822)	Toll-9 (CG5528)	K18808	TLR13; toll-like receptor 13	59			ko04054		7070.Tc_006154-PA	0.0	1478.0	COG4886@1|root,KOG3002@1|root,KOG3002@2759|Eukaryota,KOG4641@2759|Eukaryota,38EYJ@33154|Opisthokonta,3BIA8@33208|Metazoa,3CVNH@33213|Bilateria,41VZE@6656|Arthropoda,3SGT1@50557|Insecta	33208|Metazoa	T	TIR domain	-	-	-	ko:K18808	-	-	-	-	ko00000	-	-	-	LRR1,LRR8,TIR,TIR2	3rd
Tc_034016	iB_13479		XP_015837994.1 (412)	WW domain containing oxidoreductase (CG7221)	K19329	WWOX; WW domain-containing oxidoreductase	287			ko04990		7070.Tc_005876-PA	4.08e-264	725.0	COG1028@1|root,KOG1208@2759|Eukaryota,38FSV@33154|Opisthokonta,3BFVS@33208|Metazoa,3D0GG@33213|Bilateria,41THG@6656|Arthropoda,3SGNA@50557|Insecta	33208|Metazoa	Q	Oxidoreductase activity. It is involved in the biological process descriB_ed with metabolic process	WWOX	GO:0000122,GO:0001501,GO:0001503,GO:0001649,GO:0003674,GO:0003824,GO:0005488,GO:0005515,GO:0005575,GO:0005622,GO:0005623,GO:0005634,GO:0005667,GO:0005737,GO:0005739,GO:0005794,GO:0005829,GO:0006355,GO:0006357,GO:0006629,GO:0006873,GO:0006874,GO:0006875,GO:0006915,GO:0006950,GO:0006952,GO:0007154,GO:0007165,GO:0007166,GO:0007275,GO:0008150,GO:0008152,GO:0008202,GO:0008219,GO:0009314,GO:0009605,GO:…	-	ko:K19329	-	-	-	-	ko00000	-	-	-	WW,adhshort	3rd
Tc_034021	iB_13480		XP_008196637.1 (94)	none found			53					13249.RPRC001900-PA	2.92e-26	100.0	2CMHW@1|root,2QQDD@2759|Eukaryota,38HAZ@33154|Opisthokonta,3BCWR@33208|Metazoa,3CXQD@33213|Bilateria,42107@6656|Arthropoda,3SPGQ@50557|Insecta,3EDU6@33342|Paraneoptera	33208|Metazoa	O	Insect cuticle protein	-	-	-	-	-	-	-	-	-	-	-	-	Chitinbind4,NYD-SP28	3rd
Tc_034027	iB_15744		XP_015837970.1 (326)	none found			54	K01883	1			7070.Tc_005851-PA	2.11e-187	538.0	2DQDA@1|root,2S6BI@2759|Eukaryota,3A7XW@33154|Opisthokonta,3BTRK@33208|Metazoa,3D9IJ@33213|Bilateria,420S3@6656|Arthropoda,3SMTP@50557|Insecta	33208|Metazoa	S	Broad-Complex, Tramtrack and Bric a brac	mod(mdg4)	GO:0000003,GO:0000280,GO:0000785,GO:0000976,GO:0000977,GO:0000978,GO:0000987,GO:0001012,GO:0001067,GO:0001672,GO:0003006,GO:0003674,GO:0003676,GO:0003677,GO:0003682,GO:0003690,GO:0005488,GO:0005515,GO:0005575,GO:0005622,GO:0005623,GO:0005634,GO:0005694,GO:0005700,GO:0005704,GO:0006323,GO:0006355,GO:0006357,GO:0006915,GO:0006928,GO:0006996,GO:0007049,GO:0007059,GO:0007060,GO:0007127,GO:0007140,GO:…	-	-	-	-	-	-	-	-	-	-	BTB,FLYWCH,zf-C2H2	2nd
Tc_034049	iB_13481		XP_971231.2 (587)	F box and leucine-rich-repeat gene 4 (CG1839)	K10270	FBXL4; F-box and leucine-rich repeat protein 4	293			ko04121 ko03029		7070.Tc_005799-PA	0.0	1186.0	KOG1947@1|root,KOG1947@2759|Eukaryota,38EAP@33154|Opisthokonta,3BDEX@33208|Metazoa,3CRVG@33213|Bilateria,41V3N@6656|Arthropoda,3SJGG@50557|Insecta	33208|Metazoa	S	F-box LRR-repeat protein	FBXL4	GO:0000151,GO:0000209,GO:0003674,GO:0003824,GO:0004842,GO:0005575,GO:0005622,GO:0005623,GO:0005634,GO:0005654,GO:0005737,GO:0005739,GO:0005740,GO:0005758,GO:0005829,GO:0006464,GO:0006508,GO:0006511,GO:0006807,GO:0008150,GO:0008152,GO:0008277,GO:0009056,GO:0009057,GO:0009966,GO:0009987,GO:0010498,GO:0010646,GO:0010648,GO:0016059,GO:0016567,GO:0016604,GO:0016607,GO:0016740,GO:0019005,GO:0019538,GO:…	-	ko:K10270	-	-	-	-	ko00000,ko03029,ko04121	-	-	-	F-box,F-box-like,LRR1	3rd
Tc_034059	iB_15264		KYB25825.1 (1287)	none found			12	K13963	6			7070.Tc_005746-PA	0.0	934.0	COG4826@1|root,KOG2392@2759|Eukaryota,38VR6@33154|Opisthokonta,3BBFJ@33208|Metazoa,3CV81@33213|Bilateria,41YNT@6656|Arthropoda,3SG4V@50557|Insecta	33208|Metazoa	V	Belongs to the serpin family	SRPN7	GO:0000003,GO:0002376,GO:0002682,GO:0002697,GO:0002700,GO:0002759,GO:0002784,GO:0002831,GO:0002920,GO:0003674,GO:0004857,GO:0004866,GO:0004867,GO:0005575,GO:0005576,GO:0005615,GO:0006950,GO:0006952,GO:0006955,GO:0006959,GO:0007154,GO:0007165,GO:0007166,GO:0008063,GO:0008150,GO:0008592,GO:0009605,GO:0009607,GO:0009617,GO:0009620,GO:0009892,GO:0009966,GO:0009968,GO:0009987,GO:0010466,GO:0010605,GO:…	-	ko:K04525,ko:K13963,ko:K20698	ko04624,ko05146,map04624,map05146	-	-	-	ko00000,ko00001	-	-	-	Serpin	3rd
Tc_034060		n.a.	KYB25826.1 (1013)	none found			9	K13963	7			7070.Tc_005744-PA	6.35e-271	767.0	COG4826@1|root,KOG2392@2759|Eukaryota,38VR6@33154|Opisthokonta,3BBFJ@33208|Metazoa,3CV81@33213|Bilateria	33208|Metazoa	V	Belongs to the serpin family	-	GO:0000003,GO:0002376,GO:0002682,GO:0002697,GO:0002700,GO:0002759,GO:0002784,GO:0002831,GO:0002920,GO:0003674,GO:0004857,GO:0004866,GO:0004867,GO:0005575,GO:0005576,GO:0005615,GO:0006950,GO:0006952,GO:0006955,GO:0006959,GO:0007154,GO:0007165,GO:0007166,GO:0008063,GO:0008150,GO:0008592,GO:0009605,GO:0009607,GO:0009617,GO:0009620,GO:0009892,GO:0009966,GO:0009968,GO:0009987,GO:0010466,GO:0010605,GO:…	-	ko:K13963,ko:K20698	ko04624,ko05146,map04624,map05146	-	-	-	ko00000,ko00001	-	-	-	Serpin
Tc_034086	iB_05780	n.a.	KYB25958.1 (1096)	α-Esterase-4 (CG1082)	K03927	CES2; carboxylesterase 2 [EC:3.1.1.1 3.1.1.84 3.1.1.56]	255			ko01000		7070.Tc_015226-PA	0.0	1097.0	COG2272@1|root,KOG1516@2759|Eukaryota,38D2A@33154|Opisthokonta,3BDJX@33208|Metazoa,3CTBY@33213|Bilateria,41TV5@6656|Arthropoda	33208|Metazoa	L	Belongs to the type-B carboxylesterase lipase family	CES5A	GO:0003674,GO:0003824,GO:0004771,GO:0004806,GO:0005575,GO:0005576,GO:0005615,GO:0005622,GO:0005623,GO:0005737,GO:0005783,GO:0005788,GO:0005811,GO:0005829,GO:0006066,GO:0006082,GO:0006139,GO:0006163,GO:0006464,GO:0006486,GO:0006629,GO:0006631,GO:0006637,GO:0006638,GO:0006639,GO:0006690,GO:0006692,GO:0006693,GO:0006694,GO:0006695,GO:0006725,GO:0006732,GO:0006753,GO:0006790,GO:0006793,GO:0006796,GO:…	3.1.1.1,3.1.1.56,3.1.1.59,3.1.1.7,3.1.1.84	ko:K01044,ko:K01049,ko:K01063,ko:K03927,ko:K15743	ko00564,ko00981,ko00983,ko01100,ko04725,map00564,map00981,map00983,map01100,map04725	-	R01026,R06728,R08149,R08150,R08220,R08249,R08251,R08255,R08258	RC00020,RC00041,RC00055,RC00162,RC00460,RC00461,RC00475,RC00476,RC00523,RC00962,RC02264	ko00000,ko00001,ko00537,ko01000	-	CE10	-	COesterase	1st
Tc_034102	iB_07520		KYB25913.1 (39)	none found																												2nd
Tc_034113	iB_15278		KYB25944.1 (58)	none found			2																									3rd
Tc_034116	iB_03981		KYB25947.1 (482)	Runt related A (CG34145)							MAPK	13037.EHJ75094	1.65e-205	583.0	KOG3982@1|root,KOG3982@2759|Eukaryota,38I9F@33154|Opisthokonta,3B9F8@33208|Metazoa,3CWRB@33213|Bilateria,41VR8@6656|Arthropoda,3SG1C@50557|Insecta,441RS@7088|Lepidoptera	33208|Metazoa	K	DNA binding. It is involved in the biological process descriB_ed with regulation of transcription, DNA-templated	RUNX1	GO:0000003,GO:0000122,GO:0000902,GO:0000904,GO:0000976,GO:0000977,GO:0000978,GO:0000981,GO:0000987,GO:0001012,GO:0001047,GO:0001067,GO:0001101,GO:0001228,GO:0001501,GO:0001503,GO:0001701,GO:0001817,GO:0001819,GO:0001889,GO:0001942,GO:0001959,GO:0002009,GO:0002062,GO:0002244,GO:0002318,GO:0002376,GO:0002520,GO:0002643,GO:0002664,GO:0002667,GO:0002682,GO:0002683,GO:0002684,GO:0002694,GO:0002695,GO:…	-	ko:K08367,ko:K09278,ko:K09279,ko:K09280,ko:K20213,ko:K20214	ko04013,ko04530,ko04658,ko04659,ko05200,ko05202,ko05220,ko05221,map04013,map04530,map04658,map04659,map05200,map05202,map05220,map05221	-	-	-	ko00000,ko00001,ko03000	-	-	-	Runt,RunxI	1st
Tc_034143	iB_13490		XP_008197198.1 (590)	uncharacterized protein (CG7912)	K14708	SLC26A11; solute carrier family 26 (sodium-independent sulfate anion transporter), member 11	319			ko02000		7070.Tc_006636-PA	0.0	1112.0	COG0659@1|root,KOG2532@1|root,KOG0236@2759|Eukaryota,KOG2532@2759|Eukaryota,38C1D@33154|Opisthokonta,3BE0D@33208|Metazoa,3CTB7@33213|Bilateria,41X9M@6656|Arthropoda,3SIZA@50557|Insecta	33208|Metazoa	P	Sulfate transmembrane transporter activity. It is involved in the biological process descriB_ed with sulfate transport	SLC26A11	GO:0000323,GO:0003674,GO:0005215,GO:0005216,GO:0005253,GO:0005254,GO:0005310,GO:0005342,GO:0005575,GO:0005622,GO:0005623,GO:0005634,GO:0005654,GO:0005737,GO:0005764,GO:0005765,GO:0005773,GO:0005774,GO:0005783,GO:0005794,GO:0005886,GO:0005887,GO:0006810,GO:0006811,GO:0006820,GO:0006821,GO:0006835,GO:0006873,GO:0006885,GO:0008150,GO:0008272,GO:0008509,GO:0008514,GO:0009987,GO:0012505,GO:0015075,GO:…	-	ko:K14708	-	-	-	-	ko00000,ko02000	2.A.53.1	-	-	STAS,Sulfatetransp	3rd
Tc_034155	iB_01074	n.a.	KYB25767.1 (1562)	Alkaline phosphatase 6 (CG1809)	K01077	E3.1.3.1, phoA, phoB; alkaline phosphatase [EC:3.1.3.1]	56			ko01000 ko04147 ko00537		7070.Tc_006657-PA	0.0	1074.0	COG1785@1|root,KOG4126@2759|Eukaryota,38GD6@33154|Opisthokonta,3B9Y3@33208|Metazoa,3CRTE@33213|Bilateria,41W4I@6656|Arthropoda,3SH5Y@50557|Insecta	33208|Metazoa	G	phosphatase activity. It is involved in the biological process descriB_ed with metabolic process	-	GO:0001666,GO:0003674,GO:0003824,GO:0004035,GO:0005575,GO:0005623,GO:0006793,GO:0006796,GO:0006950,GO:0008150,GO:0008152,GO:0009628,GO:0009636,GO:0009986,GO:0009987,GO:0016311,GO:0016787,GO:0016788,GO:0016791,GO:0035094,GO:0036293,GO:0042221,GO:0042493,GO:0042578,GO:0044237,GO:0044464,GO:0050896,GO:0070482	3.1.3.1	ko:K01077	ko00730,ko00790,ko01100,ko02020,map00730,map00790,map01100,map02020	M00126	R02135,R04620	RC00017	ko00000,ko00001,ko00002,ko00537,ko01000,ko04147	-	-	-	Alkphosphatase	1st
Tc_034186	iB_13492		KYB25690.1 (2032)	Ca2+-channel protein α1 subunit T (CG15899)	K04854	CACNA1G, CAV3.1; voltage-dependent calcium channel T type alpha-1G	1203			ko04040		7070.Tc_005355-PA	0.0	3674.0	KOG2301@1|root,KOG2302@2759|Eukaryota,3ARFA@33154|Opisthokonta,3C2IT@33208|Metazoa,3DHPC@33213|Bilateria,41TTH@6656|Arthropoda,3SIRC@50557|Insecta	33208|Metazoa	PT	Ion channel activity. It is involved in the biological process descriB_ed with ion transport	CACNA1G	GO:0000768,GO:0001508,GO:0002027,GO:0003008,GO:0003012,GO:0003013,GO:0003015,GO:0003018,GO:0003674,GO:0005215,GO:0005216,GO:0005244,GO:0005245,GO:0005248,GO:0005261,GO:0005262,GO:0005272,GO:0005488,GO:0005515,GO:0005575,GO:0005622,GO:0005623,GO:0005634,GO:0005737,GO:0005886,GO:0005887,GO:0005891,GO:0005901,GO:0006066,GO:0006081,GO:0006629,GO:0006694,GO:0006700,GO:0006704,GO:0006705,GO:0006810,GO:…	-	ko:K04854,ko:K04855,ko:K04856	ko04010,ko04020,ko04713,ko04925,ko04927,ko04930,ko04934,map04010,map04020,map04713,map04925,map04927,map04930,map04934	-	-	-	ko00000,ko00001,ko04040	1.A.1.11.12,1.A.1.11.28,1.A.1.11.5,1.A.1.11.7	-	-	Iontrans	3rd
Tc_034192	iB_15646		KYB25703.1 (99)	none found																												3rd
Tc_034210	iB_15291		KXZ75905.1 (87)	none found			1
Tc_034245	iB_15295		XP_008197576.1 (143)	none found			9	K19467	1																							3rd
Tc_034300	iB_13507		XP_001811587.1 (494)	γ-aminobutyric acid transaminase (CG7433)	K13524	ABAT; 4-aminobutyrate aminotransferase / (S)-3-amino-2-methylpropionate transaminase [EC:2.6.1.19 2.6.1.22]	346			ko01000 ko01007		7070.Tc_012125-PA	0.0	927.0	COG0160@1|root,KOG1405@2759|Eukaryota,38EZI@33154|Opisthokonta,3BFT5@33208|Metazoa,3CY78@33213|Bilateria,41WYR@6656|Arthropoda,3SINC@50557|Insecta	33208|Metazoa	E	Belongs to the class-III pyridoxal-phosphate-dependent aminotransferase family	ABAT	GO:0000003,GO:0000820,GO:0001505,GO:0001666,GO:0002791,GO:0002793,GO:0003008,GO:0003013,GO:0003674,GO:0003824,GO:0003867,GO:0005488,GO:0005515,GO:0005575,GO:0005622,GO:0005623,GO:0005737,GO:0005739,GO:0005759,GO:0005829,GO:0006082,GO:0006109,GO:0006520,GO:0006521,GO:0006807,GO:0006937,GO:0006940,GO:0006950,GO:0007162,GO:0007275,GO:0007399,GO:0007417,GO:0007420,GO:0007568,GO:0007610,GO:0007618,GO:…	2.6.1.19,2.6.1.22	ko:K13524	ko00250,ko00280,ko00410,ko00640,ko00650,ko01100,ko01120,ko04727,map00250,map00280,map00410,map00640,map00650,map01100,map01120,map04727	M00027	R00908,R01648,R04188	RC00006,RC00062,RC00160	ko00000,ko00001,ko00002,ko01000,ko01007	-	-	-	Aminotran3	3rd
Tc_034372	iB_15303		KYB25214.1 (90)	none found			3	K05794	1																							3rd
Tc_034385		n.a.	KYB25267.1 (344)	short spindle 7 (CG32667)			3
Tc_034399	iB_05278		KYB25294.1 (1227)	mind-meld (CG42252)			292					7070.Tc_012610-PA	0.0	1453.0	KOG3607@1|root,KOG3607@2759|Eukaryota,38B6W@33154|Opisthokonta,3B9I0@33208|Metazoa,3CU5P@33213|Bilateria,41WX6@6656|Arthropoda,3SJE2@50557|Insecta	33208|Metazoa	O	It is involved in the biological process descriB_ed with proteolysis	ADAM22	GO:0003674,GO:0003824,GO:0005102,GO:0005178,GO:0005488,GO:0005515,GO:0005575,GO:0005623,GO:0005886,GO:0006508,GO:0006509,GO:0006807,GO:0007154,GO:0007155,GO:0007162,GO:0007165,GO:0007166,GO:0007229,GO:0007272,GO:0007275,GO:0007399,GO:0007417,GO:0007422,GO:0007610,GO:0007626,GO:0008150,GO:0008152,GO:0008233,GO:0008237,GO:0008344,GO:0008366,GO:0009987,GO:0010001,GO:0014037,GO:0014044,GO:0016020,GO:…	-	ko:K08610,ko:K16067,ko:K16068	-	-	-	-	ko00000,ko01000,ko01002	-	-	-	ADAMCR,Disintegrin,EGF2,PepM12Bpropep,Reprolysin	1st
Tc_034402	iB_15311		KYB25301.1 (173)	none found			4	K09523	1																							3rd
Tc_034418	iB_13520		KYB25322.1 (116)	Tetraspanin 42Ee (CG10106)							Lyso	7070.Tc_011865-PA	3.9e-62	199.0	KOG3882@1|root,KOG3882@2759|Eukaryota,3A3GQ@33154|Opisthokonta,3BRNW@33208|Metazoa,3D8TP@33213|Bilateria,42062@6656|Arthropoda,3T0UH@50557|Insecta	33208|Metazoa	S	Tetraspanin family	-	-	-	ko:K06497	ko04142,ko05205,map04142,map05205	-	-	-	ko00000,ko00001,ko04090,ko04147	-	-	-	Tetraspannin	3rd
Tc_034419	iB_05119		XP_015839064.1 (237)	Tetraspanin 42Ea (CG18817)	K06497	CD63, MLA1, TSPAN30; CD63 antigen	65			ko04147 ko04090	Lyso	7070.Tc_011865-PA	8.69e-165	465.0	KOG3882@1|root,KOG3882@2759|Eukaryota,3A3GQ@33154|Opisthokonta,3BRNW@33208|Metazoa,3D8TP@33213|Bilateria,42062@6656|Arthropoda,3T0UH@50557|Insecta	33208|Metazoa	S	Tetraspanin family	-	-	-	ko:K06497	ko04142,ko05205,map04142,map05205	-	-	-	ko00000,ko00001,ko04090,ko04147	-	-	-	Tetraspannin	1st
Tc_034433	iB_13523		KYB25348.1 (1532)	anastral spindle 3 (CG13162)	K16484	RTTN; rotatin	219			ko03037		7070.Tc_012689-PA	0.0	2191.0	2CM8F@1|root,2QPM7@2759|Eukaryota,38HFY@33154|Opisthokonta,3BECX@33208|Metazoa,3CXWU@33213|Bilateria,41VPG@6656|Arthropoda,3SHWQ@50557|Insecta	33208|Metazoa	S	cilium organization	RTTN	GO:0000226,GO:0005575,GO:0005622,GO:0005623,GO:0005737,GO:0005814,GO:0005815,GO:0005856,GO:0005929,GO:0006996,GO:0007010,GO:0007017,GO:0007049,GO:0007098,GO:0007099,GO:0007275,GO:0007368,GO:0007389,GO:0008150,GO:0009799,GO:0009855,GO:0009987,GO:0010457,GO:0015630,GO:0016020,GO:0016021,GO:0016043,GO:0022402,GO:0022607,GO:0030030,GO:0031023,GO:0031224,GO:0032053,GO:0032501,GO:0032502,GO:0036064,GO:…	-	ko:K16484	-	-	-	-	ko00000,ko03036	-	-	-	RTTNN	3rd
Tc_034455	iB_13525		XP_008198393.1 (418)	Equilibrative nucleoside transporter 1 (CG11907)	K15014	SLC29A1_2_3, ENT1_2_3; solute carrier family 29 (equiliB_rative nucleoside transporter), member 1/2/3	158			ko02000		7070.Tc_012781-PA	8.45e-287	802.0	KOG1479@1|root,KOG1479@2759|Eukaryota,39721@33154|Opisthokonta,3BBIR@33208|Metazoa,3CYY8@33213|Bilateria,41URQ@6656|Arthropoda,3SJZW@50557|Insecta	33208|Metazoa	F	Nucleoside transmembrane transporter activity. It is involved in the biological process descriB_ed with	SLC29A1	GO:0001666,GO:0001678,GO:0003008,GO:0003674,GO:0005215,GO:0005337,GO:0005575,GO:0005622,GO:0005623,GO:0005634,GO:0005730,GO:0005886,GO:0005887,GO:0006139,GO:0006725,GO:0006807,GO:0006810,GO:0006863,GO:0006950,GO:0007154,GO:0007165,GO:0007166,GO:0007267,GO:0007268,GO:0007275,GO:0007589,GO:0007595,GO:0008150,GO:0008152,GO:0008283,GO:0009628,GO:0009719,GO:0009725,GO:0009743,GO:0009746,GO:0009749,GO:…	-	ko:K15014	-	-	-	-	ko00000,ko02000	2.A.57.1	-	-	Nucleosidetran	3rd
Tc_034461	iB_13527		XP_008198356.1 (572)	uncharacterized protein (CG7120)			204					7070.Tc_012794-PA	0.0	1111.0	KOG1215@1|root,KOG1215@2759|Eukaryota,38YMI@33154|Opisthokonta,3BHTF@33208|Metazoa,3CRDU@33213|Bilateria,41VBJ@6656|Arthropoda,3SH0P@50557|Insecta	33208|Metazoa	T	EB module	-	GO:0002009,GO:0002165,GO:0005575,GO:0007275,GO:0007444,GO:0007552,GO:0007560,GO:0007561,GO:0008150,GO:0009653,GO:0009791,GO:0009886,GO:0009887,GO:0009888,GO:0016020,GO:0019898,GO:0032501,GO:0032502,GO:0035239,GO:0035295,GO:0044425,GO:0048513,GO:0048563,GO:0048569,GO:0048707,GO:0048729,GO:0048731,GO:0048856,GO:0060429,GO:0060562	-	-	-	-	-	-	-	-	-	-	DUF229,EB,Ldlrecepta	3rd
Tc_034478	iB_13531		KYB25432.1 (1256)	uncharacterized protein (CG30274)			378					7070.Tc_030584-PA	0.0	898.0	COG3869@1|root,KOG3581@2759|Eukaryota,39N07@33154|Opisthokonta,3CPJC@33208|Metazoa,3E5QE@33213|Bilateria,42AS3@6656|Arthropoda,3SN5V@50557|Insecta	33208|Metazoa	C	Belongs to the ATP guanido phosphotransferase family	-	-	-	-	-	-	-	-	-	-	-	-	ATP-guaPtrans,ATP-guaPtransN	3rd
Tc_034495	iB_13534	n.a.	KXZ75867.1 (1652)	none found			8	K21404	1			7070.Tc_011582-PA	0.0	1724.0	KOG1075@1|root,KOG1075@2759|Eukaryota,3AMQR@33154|Opisthokonta,3C5RN@33208|Metazoa,3DRIK@33213|Bilateria,422JA@6656|Arthropoda	7070.Tc_011582-PA|-	S	zinc finger	-	-	-	-	-	-	-	-	-	-	-	-	-	3rd
Tc_034552	iB_13538		KYB29103.1 (280)	none found			10	K22984	4			7070.Tc_030308-PA	1.83e-120	357.0	2D59G@1|root,2S54D@2759|Eukaryota,3A71H@33154|Opisthokonta,3BTS5@33208|Metazoa,3D9HU@33213|Bilateria,420P1@6656|Arthropoda,3SP33@50557|Insecta	33208|Metazoa	T	Odorant receptor	-	-	-	ko:K08471	-	-	-	-	ko00000,ko04030	-	-	-	7tm6	3rd
Tc_034560	iB_13539		KYB29270.1 (119)	uncharacterized protein (CG5793)	K01557	FAHD1; acylpyruvate hydrolase [EC:3.7.1.5]	33			ko01000		121225.PHUM459470-PA	1.69e-32	120.0	COG0179@1|root,KOG1535@2759|Eukaryota,39TDF@33154|Opisthokonta,3BGYJ@33208|Metazoa,3CUXD@33213|Bilateria,41Z6D@6656|Arthropoda,3SMQM@50557|Insecta,3ED1Q@33342|Paraneoptera	33208|Metazoa	Q	Fumarylacetoacetate (FAA) hydrolase family	FAHD1	GO:0003674,GO:0003824,GO:0005575,GO:0005622,GO:0005623,GO:0005634,GO:0005654,GO:0005737,GO:0005739,GO:0005759,GO:0005829,GO:0006082,GO:0006091,GO:0006099,GO:0006101,GO:0008150,GO:0008152,GO:0008948,GO:0009060,GO:0009987,GO:0015980,GO:0016787,GO:0016822,GO:0016823,GO:0016829,GO:0016830,GO:0016831,GO:0016999,GO:0017144,GO:0018773,GO:0019752,GO:0031974,GO:0031981,GO:0034545,GO:0043226,GO:0043227,GO:…	3.7.1.5	ko:K01557	ko00350,ko01100,ko01120,map00350,map01100,map01120	-	R01085	RC00326,RC00446	ko00000,ko00001,ko01000	-	-	-	FAAhydrolase	3rd
Tc_034598	iB_13541		XP_008199519.1 (171)	none found			12	K18410	1																							3rd
Tc_034629	iB_13546		KYB28313.1 (211)	PAR-domain protein 1 (CG17888)	K09057	HLF; hepatic leukemia factor	114			ko03000		7070.Tc_002536-PA	7.1e-120	347.0	KOG3119@1|root,KOG3119@2759|Eukaryota,39U78@33154|Opisthokonta,3BHV1@33208|Metazoa,3CYF0@33213|Bilateria,41W91@6656|Arthropoda,3SHQ1@50557|Insecta	33208|Metazoa	K	sequence-specific DNA binding. It is involved in the biological process descriB_ed with regulation of transcription, DNA-templated	HLF	GO:0000278,GO:0000976,GO:0000977,GO:0000981,GO:0000982,GO:0001012,GO:0001067,GO:0001077,GO:0001228,GO:0003674,GO:0003676,GO:0003677,GO:0003690,GO:0003700,GO:0005488,GO:0005575,GO:0005622,GO:0005623,GO:0005634,GO:0006139,GO:0006259,GO:0006260,GO:0006261,GO:0006351,GO:0006355,GO:0006357,GO:0006366,GO:0006725,GO:0006807,GO:0007049,GO:0007275,GO:0007517,GO:0007519,GO:0007584,GO:0007623,GO:0008150,GO:…	-	ko:K09057	ko04711,map04711	-	-	-	ko00000,ko00001,ko03000	-	-	-	bZIP2	3rd
Tc_034643	iB_13550		XP_015834541.1 (91)	separation anxiety (CG12352)	K20793	NAA50, NAT5; N-alpha-acetyltransferase 50 [EC:2.3.1.258]	42			ko01000 ko03036		13037.EHJ73917	1.62e-50	164.0	COG0456@1|root,KOG3138@2759|Eukaryota,39V9I@33154|Opisthokonta,3BC25@33208|Metazoa,3D00Y@33213|Bilateria,41U8R@6656|Arthropoda,3SJT0@50557|Insecta,444X8@7088|Lepidoptera	33208|Metazoa	S	Acetyltransferase (GNAT) domain	NAA50	GO:0000070,GO:0000278,GO:0000280,GO:0000819,GO:0001756,GO:0003002,GO:0003674,GO:0003824,GO:0004402,GO:0004596,GO:0005575,GO:0005622,GO:0005623,GO:0005634,GO:0005737,GO:0005829,GO:0006325,GO:0006464,GO:0006473,GO:0006474,GO:0006475,GO:0006807,GO:0006996,GO:0007049,GO:0007059,GO:0007062,GO:0007064,GO:0007275,GO:0007389,GO:0008080,GO:0008150,GO:0008152,GO:0009653,GO:0009790,GO:0009792,GO:0009888,GO:…	2.3.1.258	ko:K20793	-	-	-	-	ko00000,ko01000,ko03036	-	-	-	Acetyltransf1	3rd
Tc_034655	iB_13552		KYB27966.1 (285)	Contactin (CG1084)			73					7070.Tc_007384-PA	7.06e-142	414.0	2BENG@1|root,2S150@2759|Eukaryota,3A9TI@33154|Opisthokonta,3C103@33208|Metazoa,3DH7N@33213|Bilateria,422MK@6656|Arthropoda,3SNHQ@50557|Insecta	33208|Metazoa	S	Required for homeostatic regulation of sleep under normal conditions and after sleep deprivation. Important regulator of the Sh K( ) channel, acting as a signaling molecule that connects sleep drive to lowered membrane excitability, possiB_ly by enhancing K( ) channel activity and thus reducing neuronal excitability	-	GO:0006022,GO:0006023,GO:0006030,GO:0006031,GO:0006040,GO:0006807,GO:0007275,GO:0007424,GO:0008150,GO:0008152,GO:0008362,GO:0009058,GO:0009059,GO:0009987,GO:0017144,GO:0032501,GO:0032502,GO:0035150,GO:0035151,GO:0035152,GO:0035158,GO:0035159,GO:0035296,GO:0040003,GO:0042335,GO:0043170,GO:0044237,GO:0046349,GO:0048731,GO:0048856,GO:0060541,GO:0065007,GO:0065008,GO:0071704,GO:0090066,GO:1901071,GO:…	-	-	-	-	-	-	-	-	-	-	QVR,ig	3rd
Tc_034670	iB_13556		KYB28092.1 (362)	uncharacterized protein (CG6753)	K01052	LIPA; lysosomal acid lipase/cholesteryl ester hydrolase [EC:3.1.1.13]	88			ko01000	Lyso	7070.Tc_007183-PA	1.66e-252	694.0	COG0596@1|root,KOG2624@2759|Eukaryota,38E9D@33154|Opisthokonta,3BA6C@33208|Metazoa,3CTTI@33213|Bilateria,41UAZ@6656|Arthropoda,3SJG0@50557|Insecta	33208|Metazoa	I	Belongs to the AB hydrolase superfamily. Lipase family	-	-	3.1.1.13	ko:K01052	ko00100,ko04142,ko04979,map00100,map04142,map04979	-	R01462	RC00055,RC00523	ko00000,ko00001,ko01000	-	-	-	Abhydrolipase,Abhydrolase1,Hydrolase4	3rd
Tc_034684	iB_13558		KYB27578.1 (362)	neuralized (CG11988)	K01931	NEUR; protein neuralized [EC:2.3.2.27]	18			ko01001 ko04121		6412.HelroP191354	4.33e-17	90.5	KOG4625@1|root,KOG4625@2759|Eukaryota,38I58@33154|Opisthokonta,3BCD8@33208|Metazoa,3CWYJ@33213|Bilateria	33208|Metazoa	O	translation factor activity, non-nucleic acid binding	NEURL1B	GO:0000003,GO:0000226,GO:0001101,GO:0001578,GO:0001932,GO:0001934,GO:0003006,GO:0003674,GO:0003824,GO:0004842,GO:0005575,GO:0005622,GO:0005623,GO:0005737,GO:0005768,GO:0005769,GO:0005886,GO:0006417,GO:0006464,GO:0006513,GO:0006807,GO:0006810,GO:0006897,GO:0006928,GO:0006996,GO:0007010,GO:0007017,GO:0007176,GO:0007275,GO:0007276,GO:0007281,GO:0007283,GO:0007286,GO:0007288,GO:0007399,GO:0007589,GO:…	2.3.2.27	ko:K01931,ko:K15689,ko:K16782	-	-	-	-	ko00000,ko01000,ko04121	-	-	-	Neuralized,zf-C3HC43	3rd
Tc_034694	iB_13560		KYB27697.1 (557)	none found								7070.Tc_010411-PA	1.48e-131	418.0	KOG3594@1|root,KOG3594@2759|Eukaryota,39XVC@33154|Opisthokonta,3BK5V@33208|Metazoa,3CUK0@33213|Bilateria,41XHI@6656|Arthropoda,3SIXX@50557|Insecta	33208|Metazoa	S	Calcium ion binding. It is involved in the biological process descriB_ed with homophilic cell adhesion via plasma membrane adhesion molecules	-	GO:0003674,GO:0005488,GO:0005509,GO:0005575,GO:0005623,GO:0005886,GO:0005887,GO:0007155,GO:0007275,GO:0007424,GO:0008150,GO:0016020,GO:0016021,GO:0016339,GO:0022610,GO:0031224,GO:0031226,GO:0032501,GO:0032502,GO:0043167,GO:0043169,GO:0044331,GO:0044425,GO:0044459,GO:0044464,GO:0046872,GO:0048731,GO:0048856,GO:0060541,GO:0071944,GO:0098609,GO:0098742	-	-	-	-	-	-	-	-	-	-	Cadherin	3rd
Tc_034703	iB_13739		KYB27332.1 (1466)	none found			15	K06065	1			7070.Tc_004276-PA	0.0	1471.0	COG2801@1|root,KOG0017@2759|Eukaryota,38F42@33154|Opisthokonta,3BA5H@33208|Metazoa,3CWAK@33213|Bilateria	33208|Metazoa	E	K02A2.6-like	-	-	-	-	-	-	-	-	-	-	-	-	RVT1,Retrotransgag,gag-aspproteas,rve,zf-CCHC	3rd
Tc_034733	iB_13565		XP_008190706.2 (321)	Dbx (CG42234)	K24875	DBX; homeobox protein DBX	171			ko03000		7070.Tc_015146-PA	4.68e-232	641.0	KOG0488@1|root,KOG0488@2759|Eukaryota,39I1N@33154|Opisthokonta,3BIVT@33208|Metazoa,3CS5B@33213|Bilateria,41Z99@6656|Arthropoda,3SKYX@50557|Insecta	33208|Metazoa	K	sequence-specific DNA binding. It is involved in the biological process descriB_ed with regulation of transcription, DNA-templated	DBX1	GO:0000902,GO:0000904,GO:0000981,GO:0001708,GO:0003002,GO:0003674,GO:0003700,GO:0005575,GO:0005622,GO:0005623,GO:0005634,GO:0006355,GO:0006357,GO:0006928,GO:0006935,GO:0007275,GO:0007389,GO:0007399,GO:0007409,GO:0007411,GO:0007417,GO:0008150,GO:0009605,GO:0009653,GO:0009889,GO:0009953,GO:0009987,GO:0010468,GO:0010556,GO:0016043,GO:0019219,GO:0019222,GO:0021510,GO:0021511,GO:0021513,GO:0021514,GO:…	-	ko:K09339	-	-	-	-	ko00000,ko03000	-	-	-	Homeobox	3rd
Tc_034761	iB_13568		XP_008195260.1 (148)	none found			6	K01183	1																							3rd
Tc_034776	iB_09217	n.a.	XP_008200185.2 (604)	uncharacterized protein (CG4576)			171																									2nd
Tc_034789			KYB26243.1 (51)	none found
Tc_034797	iB_13730		XP_015837285.1 (471)	pickpocket 24 (CG15555)	K03440	ASICN; acid-sensing ion channel, other	188			ko04040		7070.Tc_015167-PA	7.83e-80	256.0	KOG4294@1|root,KOG4294@2759|Eukaryota,3AM4Z@33154|Opisthokonta,3C0WC@33208|Metazoa,3DH0K@33213|Bilateria,422GV@6656|Arthropoda,3SNAC@50557|Insecta	33208|Metazoa	P	sodium channel activity. It is involved in the biological process descriB_ed with sodium ion transport	-	GO:0003674,GO:0005215,GO:0005216,GO:0005261,GO:0005272,GO:0005575,GO:0006810,GO:0006811,GO:0006812,GO:0006814,GO:0008150,GO:0008324,GO:0015075,GO:0015077,GO:0015081,GO:0015267,GO:0015318,GO:0015672,GO:0016020,GO:0016021,GO:0022803,GO:0022838,GO:0022857,GO:0022890,GO:0030001,GO:0031224,GO:0034220,GO:0035725,GO:0044425,GO:0046873,GO:0051179,GO:0051234,GO:0055085,GO:0098655,GO:0098660,GO:0098662	-	ko:K03440	-	-	-	-	ko00000,ko04040	1.A.6.1.4,1.A.6.2,1.A.6.4,1.A.6.5	-	-	ASC	3rd
Tc_034847	iB_13576		KYB25730.1 (465)	uncharacterized protein (CG9254)	K08193	SLC17A; MFS transporter, ACS family, solute carrier family 17 (sodium-dependent inorganic phosphate cotransporter), other	105			ko02000	Lyso	7070.Tc_006634-PA	2.4e-148	439.0	KOG2532@1|root,KOG2532@2759|Eukaryota	2759|Eukaryota	L	transmembrane transport	-	-	-	ko:K08193,ko:K12301,ko:K14708	ko04142,map04142	-	-	-	ko00000,ko00001,ko02000	2.A.1.14,2.A.1.14.10,2.A.53.1	-	-	MFS1	3rd
Tc_034897	iB_13578		KYB25159.1 (674)	none found			54					7070.Tc_012946-PA	0.0	903.0	COG2801@1|root,KOG0017@2759|Eukaryota,38F42@33154|Opisthokonta,3BI8I@33208|Metazoa	33208|Metazoa	L	retrotransposable element Tf2 155 kDa protein type 1-like	-	-	-	-	-	-	-	-	-	-	-	-	RVT1,rve	3rd
Tc_035015	iB_15413		KXZ75766.1 (296)	uncharacterized protein (CG13310)			10	K08515	1			7070.Tc_005274-PA	7.23e-64	224.0	KOG1075@1|root,KOG1075@2759|Eukaryota,39X0S@33154|Opisthokonta,3BF48@33208|Metazoa,3D5JC@33213|Bilateria,41X08@6656|Arthropoda,3SJDR@50557|Insecta	33208|Metazoa	G	Reverse transcriptase (RNA-dependent DNA polymerase)	-	-	-	ko:K06515	ko05231,map05231	-	-	-	ko00000,ko00001,ko02000,ko04090	2.A.92.1.1	-	-	Exoendophos,Exoendophos2,PREC2HC,RVT1	1st
Tc_035027	iB_15842		KXZ75694.1 (15)	none found																												1st
Tc_035033	iB_13585		KXZ75638.1 (101)	uncharacterized protein (CG10793)								7070.Tc_009993-PA	3.62e-59	194.0	COG0554@1|root,KOG0738@2759|Eukaryota,38G5H@33154|Opisthokonta,3BDXD@33208|Metazoa,3D0MX@33213|Bilateria,41VPS@6656|Arthropoda,3SH6A@50557|Insecta	33208|Metazoa	O	Katanin p60 ATPase-containing subunit	KATNAL2	GO:0000922,GO:0005575,GO:0005622,GO:0005623,GO:0005634,GO:0005737,GO:0005819,GO:0005856,GO:0005874,GO:0015630,GO:0043226,GO:0043227,GO:0043228,GO:0043229,GO:0043231,GO:0043232,GO:0044422,GO:0044424,GO:0044430,GO:0044446,GO:0044464,GO:0099080,GO:0099081,GO:0099512,GO:0099513	3.6.4.3	ko:K07767	-	-	-	-	ko00000,ko01000,ko04812	-	-	-	AAA,LisH	3rd
Tc_035052	iB_15422		XP_008194947.1 (122)	none found			10	K04672	1																							3rd
Identified by transcriptomics analyses (Tc number color code respective Supplementary Figure S1)
25	Genes identified only in the new re-analysis using OGS3
13	Genes identified in the new re-analyses using OGS3 and OGS2, but not identified by Li et al. (2013)
37	Genes identified in all three analyses
3	Genes identified only in the new re-analysis using OGS2, but not identified by Li et al. (2013)
7	Genes identified in the new re-analyses using OGS2 and also identified by Li et al. (2013)
164	Genes only identified by Li et al. (2013)
bold: detected both in iBeetle screen and transcriptomics analyses
(iB number color code respective Figure 3)
italic and light grey background: laccase2
