# Supplementary material for: Genome-wide identification of genes involved in beetle odoriferous defensive stink gland function recognizes Laccase2 as the phenoloxidase responsible for toxic para-benzoquinone synthesis
Source: PLoS Genet. 2025 Dec 15;21(12):e1011588. doi: 10.1371/journal.pgen.1011588 (PMC12716784; doi:10.1371/journal.pgen.1011588)
Supplement: S1 File — (XLSX) [file pgen.1011588.s010.xlsx]

## Sheet: Sheet1
TC#490
TC#	iB#
TC000034
TC000135	iB15531
TC000145	iB13754
TC000191	iB15956
TC000233	iB13761
TC000238	iB00050
TC000361	iB03011
TC000379	iB00081
TC000385	iB07886
TC000393	iB06806
TC000476	iB00105
TC000504	iB00110
TC000602	iB00137
TC000629
TC000660	iB14976
TC000675	iB13794
TC000765	iB16550
TC000813	iB10797
TC000885	iB00185
TC000889	iB03099
TC000893
TC000894	iB06451
TC000917	iB00186
TC000920	iB03103
TC000959	iB13805
TC001001	iB06635
TC001141	iB13815
TC001175	iB03151
TC001183	iB09678
TC001243	iB07900
TC001259	iB00232
TC001275	iB07902
TC001282	iB13821
TC001313	iB07379
TC001376	iB07918
TC001560	iB10843
TC001561	iB07950
TC001666	iB13602
TC001937	iB06143
TC002041	iB16526
TC002074	iB03294
TC002157	iB17493
TC002187	iB12091
TC002279
TC002325	iB00355
TC002355	iB15423
TC002414	iB08057
TC002417
TC002439
TC002483	iB16935
TC002611	iB11016
TC002616	iB00414
TC002669	iB00423
TC002723	iB02716
TC002798
TC002805	iB00447
TC002938	iB03472
TC002985	iB12106
TC003110	iB03500
TC003116	iB09736
TC003157	iB03510
TC003284	iB03534
TC003437	iB10615
TC003441	iB12119
TC003508	iB15780
TC003525	iB12122
TC003545	iB07976
TC003771	iB16639
TC003827	iB07043
TC003835	iB12130
TC003941	iB16063
TC003982	iB15516
TC004035	iB15460
TC004075	iB16862
TC004104	iB07787
TC004129	iB03695
TC004179	iB02481
TC004248	iB13736
TC004281	iB13614
TC004446	iB13280
TC004593	iB12143
TC004632	iB08561
TC004655	iB14024
TC004701	iB12151
TC004875	iB12159
TC004877	iB12160
TC004888	iB07820
TC004940	iB12164
TC005040	iB12171
TC005085	iB13619
TC005093	iB12174
TC005096	iB12175
TC005106	iB15922
TC005125	iB12179
TC005167	iB03913
TC005306	iB09430
TC005384	iB00841
TC005389	iB09413
TC005432	iB13626
TC005475	iB13628
TC005529	iB03974
TC005550	iB09309
TC005635
TC005847
TC005911
TC006027	iB04056
TC006096	iB09271
TC006117	iB12227
TC006120	iB04069
TC006130	iB10636
TC006131	iB13636
TC006177	iB08861
TC006250	iB12239
TC006292	iB16884
TC006363	iB09355
TC006376	iB14131
TC006408	iB01044
TC006497	iB14142
TC006542	iB07536
TC006626	iB13639
TC006800	iB06393
TC007019	iB04256
TC007186
TC007245	iB15894
TC007254	iB07205
TC007317	iB04313
TC007601
TC007689	iB01245
TC007737	iB12340
TC007738	iB07104
TC007741	iB12341
TC007742	iB12342
TC007775	iB01261
TC007776	iB01262
TC007783	iB15476
TC008047	iB04420
TC008117	iB14238
TC008161	iB12377
TC008203	iB14246
TC008303	iB02774
TC008320	iB08160
TC008412	iB04481
TC008413	iB12396
TC008414	iB04482
TC008496
TC008610	iB08834
TC008647	iB12410
TC008655
TC008670	iB10410
TC008674	iB14278
TC008677	iB14280
TC008693	iB10416
TC008735	iB14290
TC008757	iB12420
TC008780	iB12424
TC008803	iB01418
TC008804
TC008830	iB10379
TC008912	iB09239
TC008930	iB01439
TC008931
TC008952	iB01442
TC008960	iB10355
TC009170	iB10284
TC009200	iB10282
TC009273	iB14321, iB06779
TC009277	iB04612
TC009294	iB10258
TC009320
TC009459	iB07361
TC009466
TC009694	iB04683
TC009785	iB04699
TC009870	iB10350
TC009877	iB04717
TC009891	iB12502
TC010236
TC010251	iB04797
TC010415	iB08263
TC010490	iB12548
TC010551	iB14396
TC010739	iB12567
TC010761	iB01727
TC010790	iB14406
TC010819	iB14407
TC010839	iB01744
TC010875	iB10399
TC010909
TC011075	iB01798
TC011094
TC011149	iB12592
TC011162	iB12594
TC011211	iB01827
TC011236	iB04999
TC011288	iB02627
TC011337	iB05015
TC011350	iB13656
TC011356	iB05020
TC011646	iB17531
TC011737	iB05094
TC011748	iB05096
TC011749	iB07694
TC011780	iB07688
TC012136	iB06435
TC012263
TC012298	iB01963
TC012387	iB01975
TC012397	iB13660
TC012436	iB06455
TC012539	iB05264
TC012558
TC012600	iB10818
TC012617	iB15895
TC012635	iB13667
TC012640	iB05283
TC012828	iB05329
TC012834	iB05331
TC012838	iB05333
TC012841	iB05335
TC015831	iB012998
TC013059	iB14543
TC013108	iB05385
TC013132	iB12758
TC013136	iB12760
TC013137	iB12761
TC013174	iB10108
TC013415	iB12808
TC013423	iB14577
TC013434	iB14579
TC013464	iB13673
TC013474	iB05439
TC013602	iB13675
TC013627	iB10104
TC013630	iB08367
TC013755	iB16131
TC013821	iB13677
TC013827
TC013899	iB16674
TC013901	iB08184, iB15809
TC013910	iB16246
TC013964	iB15626
TC014025	iB09988
TC014033	iB09991
TC014087	iB13680
TC014148	iB.15676
TC014185	iB12881
TC014270	iB07028, iB02792
TC014388	iB12889
TC014479
TC014482	iB09103
TC014494	iB02292
TC014520	iB02297
TC014560	iB10094
TC014568	iB12904
TC014701	iB12918
TC014748	iB10470
TC014774	iB10133
TC014784	iB02333
TC014799	iB14666
TC014887	iB05719
TC014905	iB08565
TC014939	iB05727
TC014956	iB12930
TC014977	iB14684
TC014985	iB10701
TC014988	iB12934
TC015027	iB14689
TC015044	iB12939
TC015047	iB14691
TC015095	iB02401
TC015151	iB05763
TC015155	iB05765
TC015165	iB02416
TC015183	iB12946
TC015190	iB14699
TC015203	iB02428
TC015212	iB14701
TC015230	iB02437
TC015270
TC015294	iB12953
TC015328	iB08468
TC015337	iB02464
TC015339	iB12957
TC015344	iB02466
TC015346
TC015349	iB05799
TC015379	iB02471
TC015390	iB09140
TC015429	iB10159
TC015439	iB05817
TC015465	iB09151
TC015467	iB02483
TC015537	iB08506
TC015546
TC015547	iB10181
TC015553	iB12978
TC015599	iB10641
TC015620	iB05851
TC015711	iB12988
TC015722
TC015806	iB12995
TC015811	iB02516
TC015824	iB08572
TC015841	iB05909
TC015885	iB16340
TC015886
TC015902	iB14740
TC015950	iB14743
TC016081
TC016264	iB16580
TC016280	iB13026
TC016314	iB09043
TC016343	iB15798
TC030065
TC030069
TC030082
TC030085	iB14773
TC030268	iB13692
TC030367	iB13694
TC030443	iB13165
TC030445	iB13166
TC030906	iB08524
TC030914	iB02517
TC030950	iB02563
TC030961	iB13698
TC030990	iB15482
TC031031	iB15758
TC031159
TC031164	iB15541
TC031191	iB06359
TC031200	iB04702
TC031234	iB13213
TC031247	iB02931
TC031266	iB13216
TC031268	iB14868
TC031342	iB13701
TC031556	iB08877
TC031598	iB03899
TC031655	iB07724
TC031700	iB13258
TC031704	iB07738
TC031735
TC031761	iB03899
TC031796	iB14948
TC031810	iB14952
TC031816	iB14954
TC031871	iB14958
TC031901	iB13267
TC032059	iB13286
TC032061	iB13287
TC032119	iB14977
TC032134	iB13704
TC032215	iB03009
TC032251	iB02673
TC032266	iB09709
TC032318	iB00517
TC032351	iB15009
TC032365	iB13707
TC032367	iB03552
TC032405	iB17585
TC032413	iB15018
TC032449
TC032450	iB16355
TC032467	iB15490
TC032516	iB04866
TC032523	iB15033
TC032539	iB02722
TC032638	iB15044
TC032672	iB15493
TC032680	iB15047
TC032687	iB15049
TC032701	iB15051
TC032826	iB15066
TC032842	iB07202
TC032843	iB13712
TC032913	iB02777
TC032964	iB08184
TC032979	iB16087
TC032992	iB05518
TC032993	iB07264
TC033013	iB15097
TC033022	iB09050
TC033024	iB15886
TC033033	iB15098
TC033038	iB15099
TC033050	iB05494
TC033054	iB15103
TC033089	iB15474
TC033099	iB15108
TC033121	iB16343
TC033122	iB05442
TC033142	iB13384
TC033194	iB05653
TC033206	iB08398
TC033231	iB13393
TC033244	iB13397
TC033252	iB13400
TC033253	iB15928
TC033289	iB13404
TC033299	iB02468
TC033302	iB13406
TC033320	iB10156
TC033338	iB05819
TC033405	iB05847
TC033437	iB13418
TC033443	iB13420
TC033471	iB05712
TC033511	iB13427
TC033512	iB13428
TC033536
TC033548	iB15160
TC033565	iB13436
TC033612	iB05924
TC033617	iB13442
TC033618	iB15169
TC033619
TC033629	iB13443
TC033633	iB13444
TC033640	iB10307
TC033641	iB10308
TC033669	iB15175
TC033678	iB06277
TC033680	iB13446
TC033681	iB02850
TC033682	iB13447
TC033697	iB15179
TC033706	iB15181
TC033734	iB13455
TC033755	iB08760
TC033767	iB15193
TC033805	iB16924
TC033825	iB13462
TC033833	iB10398
TC033874	iB15862
TC033883	iB01372
TC033891	iB13470
TC033924	iB03922
TC033927	iB13474
TC033959	iB04070
TC033970	iB13476
TC033974	iB13723
TC034016	iB13479
TC034060
TC034021	iB13480
TC034027	iB15744
TC034049	iB13481
TC034059	iB15264
TC034086	iB05780
TC034102	iB07520
TC034113	iB15278
TC034116	iB03981
TC034143	iB13490
TC034155	iB01074
TC034186	iB13492
TC034192	iB15646
TC034210	iB15291
TC034245	iB15295
TC034300	iB13507
TC034372	iB15303
TC034385
TC034399	iB05278
TC034402	iB15311
TC034418	iB13520
TC034419	iB05119
TC034433	iB13523
TC034455	iB13525
TC034461	iB13527
TC034478	iB13531
TC034495	iB13534
TC034552	iB13538
TC034560	iB13539
TC034598	iB13541
TC034629	iB13546
TC034643	iB13550
TC034655	iB13552
TC034670	iB13556
TC034684	iB13558
TC034694	iB13560
TC034703	iB13739
TC034733	iB13565
TC034761	iB13568
TC034776	iB09217
TC034789
TC034797	iB13730
TC034847	iB13576
TC034897	iB13578
TC035015	iB15413
TC035027	iB15842
TC035033	iB13585
TC035052	iB15422
